# Supplementary material for: Genome Analysis of Streptomyces nojiriensis JCM 3382 and Distribution of Gene Clusters for Three Antibiotics and an Azasugar across the Genus Streptomyces
Source: Microorganisms. 2021 Aug 25;9(9):1802. doi: 10.3390/microorganisms9091802 (PMC8466323; doi:10.3390/microorganisms9091802)
Supplement: Supplementary file 1 [file microorganisms-09-01802-s001.zip]

Archive with 4 entries (4 files):
- Supplementary_Figure_S5.cys
- Supplementary_Figure_S7.cys
- Supplementary_Materials.pdf
- Supplementary_Tables_S1_S3-S5_S7.xlsx
