# Supplementary material for: Genome Analysis of Streptomyces nojiriensis JCM 3382 and Distribution of Gene Clusters for Three Antibiotics and an Azasugar across the Genus Streptomyces
Source: Microorganisms. 2021 Aug 25;9(9):1802. doi: 10.3390/microorganisms9091802 (PMC8466323; doi:10.3390/microorganisms9091802)
Supplement: Supplementary file 1 [file microorganisms-09-01802-s001.zip › Supplementary_Tables_S1_S3-S5_S7.xlsx]

## Sheet: Table_S1
Supplementary Table S1. List of 2,061 Streptomyces genomes used in the comparative analysis
Accession	Organism	Infraspecific Name
GCF_000009765.2	Streptomyces avermitilis MA-4680 = NBRC 14893	strain=MA-4680
GCF_000010605.1	Streptomyces griseus subsp. griseus NBRC 13350	strain=NBRC 13350
GCF_000091305.1	Streptomyces scabiei 87.22	strain=87.22
GCF_000092385.1	Streptomyces bingchenggensis BCW-1	strain=BCW-1
GCF_000147815.2	Streptomyces violaceusniger Tu 4113	strain=Tu 4113
GCF_000148465.1	Streptomyces clavuligerus	strain=ATCC 27064
GCF_000154885.1	Streptomyces sp. Mg1	strain=Mg1
GCF_000154905.1	Streptomyces sp. SPB074	strain=SPB074
GCF_000154945.1	Streptomyces pristinaespiralis ATCC 25486	strain=ATCC 25486
GCF_000154965.1	Streptomyces sviceus ATCC 29083	strain=ATCC 29083
GCF_000156435.1	Streptomyces viridosporus ATCC 14672	strain=ATCC 14672
GCF_000156455.1	Streptomyces filamentosus NRRL 15998	strain=NRRL 15998
GCF_000156475.1	Streptomyces albidoflavus	strain=J1074
GCF_000156695.2	Streptomyces filamentosus NRRL 11379	strain=NRRL 11379
GCF_000158855.1	Streptomyces sp. SPB78	strain=SPB78
GCF_000158875.1	Streptomyces sp. AA4	strain=AA4
GCF_000158895.1	Streptomyces sp. C	strain=C
GCF_000158915.1	Streptomyces himastatinicus ATCC 53653	strain=ATCC 53653
GCF_000158935.1	Streptomyces lividans TK24	strain=TK24
GCF_000158955.1	Streptomyces viridochromogenes DSM 40736	strain=DSM 40736
GCF_000158975.1	Streptomyces griseoflavus Tu4000	strain=Tu4000
GCF_000162775.1	Streptomyces sp. e14	strain=e14
GCF_000163875.1	Streptomyces clavuligerus	strain=ATCC 27064
GCF_000176115.2	Streptomyces pratensis ATCC 33331	strain=ATCC 33331
GCF_000177175.2	Streptomyces sp. ACT-1	strain=XylebKG-1
GCF_000177195.2	Streptomyces sp. SirexAA-E	strain=SirexAA-E
GCF_000179195.1	Streptomyces sp. SA3_actG	strain=SA3_actG
GCF_000179215.1	Streptomyces sp. SA3_actF	strain=SA3_actF
GCF_000204605.1	Streptomyces griseoaurantiacus M045	strain=M045
GCF_000213055.1	Streptomyces sp. Tu6071	strain=Tu6071
GCF_000220705.2	Streptomyces xinghaiensis S187	strain=S187
GCF_000225525.1	Streptomyces zinciresistens K42	strain=K42
GCF_000226455.1	Streptomyces chartreusis NRRL 12338	strain=NRRL 12338
GCF_000226995.1	Streptomyces sp. Wigar10	strain=Wigar10
GCF_000237305.1	Streptomyces cattleya NRRL 8057 = DSM 46488	strain=NRRL 8057
GCF_000239075.1	Streptomyces sp. W007	strain=W007
GCF_000240165.1	Streptomyces cattleya NRRL 8057 = DSM 46488	strain=DSM 46488
GCF_000241835.1	Streptomyces coelicoflavus ZG0656	strain=ZG0656
GCF_000242715.1	Streptomyces acidiscabies 84-104	strain=84-104
GCF_000245355.1	Streptomyces hygroscopicus subsp. jinggangensis 5008	strain=5008
GCF_000253235.1	Streptomyces venezuelae ATCC 10712	strain=ATCC 10712
GCF_000258595.1	Streptomyces somaliensis DSM 40738	strain=DSM 40738
GCF_000259895.1	Streptomyces sp. TOR3209	strain=TOR3209
GCF_000261345.2	Streptomyces globisporus C-1027	strain=C-1027
GCF_000262345.1	Streptomyces xiaopingdaonensis	strain=DUT 180
GCF_000280865.1	Streptomyces auratus AGR0001	strain=AGR0001
GCF_000280905.1	Streptomyces sp. AA1529	strain=AA1529
GCF_000297155.3	Streptomyces tsukubensis NRRL18488	strain=NRRL18488
GCF_000297635.1	Streptomyces sp. AA0539	strain=AA0539
GCF_000299175.2	Streptomyces sp. SM8	strain=SM8
GCF_000302615.1	Streptomyces sp. SS	strain=SS
GCF_000316095.1	Streptomyces viridosporus T7A	strain=T7A
GCF_000317595.1	Streptomyces ipomoeae 91-03	strain=91-03
GCF_000331005.1	Streptomyces turgidiscabies Car8	strain=Car8
GCF_000331185.1	Streptomyces rimosus subsp. rimosus ATCC 10970	strain=ATCC 10970
GCF_000332625.1	Streptomyces viridochromogenes Tue57	strain=Tue57
GCF_000340335.1	Streptomyces bottropensis ATCC 25435	strain=ATCC 25435
GCF_000340845.1	Streptomyces hygroscopicus subsp. jinggangensis TL01	strain=TL01
GCF_000342125.1	Streptomyces mobaraensis NBRC 13819 = DSM 40847	strain=DSM 40847
GCF_000342345.1	Streptomyces gancidicus BKS 13-15	strain=BKS 13-15
GCF_000349325.1	Streptomyces davaonensis JCM 4913	strain=JCM 4913
GCF_000359525.1	Streptomyces albidoflavus	strain=J1074
GCF_000364805.1	Streptomyces sp. PAMC 26508	strain=PAMC 26508
GCF_000365385.1	Streptomyces sp. CNS615	strain=CNS615
GCF_000367365.1	Streptomyces prunicolor NBRC 13075	strain=NBRC 13075
GCF_000373225.1	Streptomyces sp. LaPpAH-202	strain=LaPpAH-202
GCF_000373305.1	Streptomyces sp. CcalMP-8W	strain=CcalMP-8W
GCF_000373405.1	Streptomyces sp. ScaeMP-e10	strain=ScaeMP-e10
GCF_000373525.1	Streptomyces sp. LaPpAH-165	strain=LaPpAH-165
GCF_000373565.1	Streptomyces sp. HmicA12	strain=HmicA12
GCF_000373585.1	Streptomyces sp. MspMP-M5	strain=MspMP-M5
GCF_000373625.1	Streptomyces sp. LaPpAH-108	strain=LaPpAH-108
GCF_000373645.1	Streptomyces sp. ATexAB-D23	strain=ATexAB-D23
GCF_000373665.1	Streptomyces sp. BoleA5	strain=BoleA5
GCF_000373685.1	Streptomyces sp. PsTaAH-124	strain=PsTaAH-124
GCF_000375625.1	Streptomyces sp. FxanaC1	strain=FxanaC1
GCF_000375725.1	Streptomyces sp. LaPpAH-95	strain=LaPpAH-95
GCF_000376565.1	Streptomyces hokutonensis	strain=R1-NS-10
GCF_000377105.1	Streptomyces sp. CNQ766	strain=CNQ766
GCF_000377125.1	Streptomyces sp. CNS335	strain=CNS335
GCF_000377145.1	Streptomyces sp. CNT372	strain=CNT372
GCF_000377165.1	Streptomyces sp. CNY243	strain=CNY243
GCF_000377525.1	Streptomyces sp. CNT302	strain=CNT302
GCF_000377545.1	Streptomyces sp. CNY228	strain=CNY228
GCF_000377965.1	Streptomyces sp. CNB091	strain=CNB091
GCF_000380165.1	Streptomyces vitaminophilus DSM 41686	strain=DSM 41686
GCF_000381025.1	Streptomyces sulphureus DSM 40104	strain=DSM 40104
GCF_000382745.1	Streptomyces sp. DvalAA-83	strain=DvalAA-83
GCF_000383595.1	Streptomyces bottropensis ATCC 25435	strain=ATCC 25435
GCF_000383615.1	Streptomyces canus 299MFChir4.1	strain=299MFChir4.1
GCF_000383635.1	Streptomyces sp. 303MFCol5.2	strain=303MFCol5.2
GCF_000383655.1	Streptomyces sp. 351MFTsu5.1	strain=351MFTsu5.1
GCF_000383935.1	Streptomyces sp. Amel2xE9	strain=Amel2xE9
GCF_000384175.1	Streptomyces purpureus KA281	strain=KA281
GCF_000385945.1	Streptomyces fulvissimus DSM 40593	strain=DSM 40593
GCF_000403665.1	Streptomyces lividans 1326	strain=1326
GCF_000403765.2	Streptomyces albulus CCRC 11814	strain=CCRC 11814
GCF_000404005.1	Streptomyces sp. FXJ7.023	strain=FXJ7.023
GCF_000411315.1	Streptomyces sp. HGB0020	strain=HGB0020
GCF_000411495.1	Streptomyces sp. HPH0547	strain=HPH0547
GCF_000412265.2	Streptomyces sp. Mg1	strain=Mg1
GCF_000414115.1	Streptomyces aurantiacus JA 4570	strain=JA 4570
GCF_000415505.1	Streptomyces afghaniensis 772	strain=772
GCF_000424765.1	Streptomyces sp. CNT318	strain=CNT318
GCF_000424785.1	Streptomyces sp. CNT360	strain=CNT360
GCF_000424805.1	Streptomyces sp. CNQ865	strain=CNQ865
GCF_000424825.1	Streptomyces sp. CNH287	strain=CNH287
GCF_000424845.1	Streptomyces sp. TAA040	strain=TAA040
GCF_000424945.1	Streptomyces sp. 142MFCol3.1	strain=142MFCol3.1
GCF_000424965.1	Streptomyces sp. TAA204	strain=TAA204
GCF_000426165.1	Streptomyces sp. TAA486	strain=TAA486
GCF_000426325.1	Streptomyces sp. CNS606	strain=CNS606
GCF_000429085.1	Streptomyces flavidovirens DSM 40150	strain=DSM 40150
GCF_000444875.1	Streptomyces collinus Tu 365	strain=Tu 365
GCF_000470535.1	Streptomyces sp. AW19M42
GCF_000478605.2	Streptomyces thermolilacinus SPC6	strain=SPC6
GCF_000482585.1	Streptomyces sp. CNQ329	strain=CNQ329
GCF_000495635.1	Streptomyces sp. GBA 94-10	strain=GBA 94-10
GCF_000495755.1	Streptomyces sp. PVA_94-07	strain=PVA 94-07
GCF_000497425.1	Streptomyces niveus NCIMB 11891	strain=NCIMB 11891
GCF_000497445.1	Streptomyces roseochromogenus subsp. oscitans	strain=DS 12.976
GCF_000498935.1	Streptomyces sp. HCCB10043	strain=HCCB10043
GCF_000504065.1	Streptomyces albulus PD-1	strain=PD-1
GCF_000514055.1	Streptomyces griseolus	strain=DpondAA-B6
GCF_000514715.1	Streptomyces sp. CNH099	strain=CNH099
GCF_000514995.1	Streptomyces sp. CNT371	strain=CNT371
GCF_000515055.1	Streptomyces sp. CNR698	strain=CNR698
GCF_000518045.1	Streptomyces exfoliatus DSM 41693	strain=DSM 41693
GCF_000527195.1	Streptomyces sp. CNH189	strain=CNH189
GCF_000590515.1	Streptomyces sp. PRh5	strain=PRh5
GCF_000611795.1	Streptomyces sp. Tu 6176	strain=Tu 6176
GCF_000612545.1	Streptomyces sp. PCS3-D2	strain=PCS3-D2
GCF_000647875.1	Streptomyces sp. SolWspMP-sol2th	strain=SolWspMP-sol2th
GCF_000686765.1	Streptomyces sp. UNC401CLCol	strain=UNC401CLCol
GCF_000695235.1	Streptomyces albulus	strain=NK660
GCF_000696595.1	Streptomyces leeuwenhoekii	strain=C34
GCF_000698495.1	Streptomyces sp. NTK 937	strain=NTK 937
GCF_000698945.1	Streptomyces wadayamensis	strain=A23
GCF_000700005.2	Streptomyces xinghaiensis	strain=ATCC 19609
GCF_000701285.1	Streptomyces sp. CNQ-525	strain=CNQ-525
GCF_000701325.1	Streptomyces sp. URHA0041	strain=URHA0041
GCF_000702365.1	Streptomyces sp. CNS654	strain=CNS654
GCF_000707925.2	Streptomyces rimosus R6-500	strain=R6-500
GCF_000707945.1	Streptomyces rimosus	strain=R6-500MV9
GCF_000707965.1	Streptomyces rimosus	strain=R6-500MV9-R8
GCF_000709915.1	Streptomyces griseorubens	strain=JSD-1
GCF_000715745.1	Streptomyces californicus	strain=NRRL B-3320
GCF_000715845.1	Streptomyces monomycini	strain=NRRL B-24309
GCF_000716025.1	Streptomyces baarnensis	strain=NRRL B-2842
GCF_000716215.1	Streptomyces resistomycificus	strain=NRRL ISP-5133
GCF_000716335.1	Streptomyces sp. NRRL S-118	strain=NRRL S-118
GCF_000716435.1	Streptomyces xylophagus	strain=NRRL B-12029
GCF_000716445.1	Streptomyces wedmorensis	strain=NRRL 3426
GCF_000716455.1	Streptomyces sp. NRRL B-11253	strain=NRRL B-11253
GCF_000716515.1	Streptomyces rimosus subsp. rimosus	strain=NRRL B-16073
GCF_000716525.1	Streptomyces graminis	strain=NRRL B-1570
GCF_000716535.1	Streptomyces flaveolus	strain=NRRL B-1589
GCF_000716605.1	Streptomyces sp. NRRL F-525	strain=NRRL F-525
GCF_000716615.1	Streptomyces sp. NRRL F-6674	strain=NRRL F-6674
GCF_000716625.1	Streptomyces bikiniensis	strain=NRRL ISP-5580
GCF_000716675.1	Streptomyces alboflavus	strain=NRRL B-2373
GCF_000716685.1	Streptomyces virginiae	strain=NRRL B-8091
GCF_000716745.1	Streptomyces rimosus subsp. rimosus	strain=NRRL B-8076
GCF_000716805.1	Streptomyces yerevanensis	strain=NRRL B-16943
GCF_000716845.1	Streptomyces capuensis	strain=NRRL B-12337
GCF_000716875.1	Streptomyces novaecaesareae	strain=NRRL B-1267
GCF_000716935.1	Streptomyces alboviridis	strain=NRRL B-1579
GCF_000716945.1	Streptomyces albus subsp. albus	strain=NRRL B-16041
GCF_000717015.1	Streptomyces brasiliensis	strain=NRRL B-1626
GCF_000717025.1	Streptomyces atroolivaceus	strain=NRRL ISP-5137
GCF_000717055.1	Streptomyces iakyrus	strain=NRRL ISP-5482
GCF_000717105.1	Streptomyces anulatus	strain=NRRL B-3362
GCF_000717215.1	Streptomyces vinaceus	strain=NRRL ISP-5257
GCF_000717285.1	Streptomyces rimosus subsp. rimosus	strain=NRRL ISP-5260
GCF_000717345.1	Streptomyces lydicus	strain=NRRL ISP-5461
GCF_000717375.1	Streptomyces albidoflavus	strain=NRRL B-2307
GCF_000717595.1	Streptomyces flavochromogenes	strain=NRRL B-2684
GCF_000717635.1	Streptomyces sp. NRRL B-12105	strain=NRRL B-12105
GCF_000717645.1	Streptomyces californicus	strain=NRRL B-2098
GCF_000717655.1	Streptomyces katrae	strain=NRRL B-16271
GCF_000717665.1	Streptomyces californicus	strain=NRRL 2423
GCF_000717715.1	Streptomyces sp. NRRL B-24484	strain=NRRL B-24484
GCF_000717725.1	Streptomyces pyridomyceticus	strain=NRRL ISP-5024
GCF_000717745.1	Streptomyces violens	strain=NRRL ISP-5597
GCF_000717795.1	Streptomyces griseus subsp. griseus	strain=NRRL WC-3480
GCF_000717805.1	Streptomyces sp. NRRL WC-3702	strain=NRRL WC-3702
GCF_000717815.1	Streptomyces rimosus subsp. rimosus	strain=NRRL WC-3924
GCF_000717845.1	Streptomyces violaceoruber	strain=NRRL S-12
GCF_000717875.1	Streptomyces sp. NRRL S-455	strain=NRRL S-455
GCF_000717895.1	Streptomyces sp. NRRL WC-3744	strain=NRRL WC-3744
GCF_000717915.1	Streptomyces sp. NRRL S-244	strain=NRRL S-244
GCF_000717925.1	Streptomyces sp. NRRL S-241	strain=NRRL S-241
GCF_000717945.1	Streptomyces sp. NRRL S-920	strain=NRRL S-920
GCF_000717965.1	Streptomyces purpeochromogenes	strain=NRRL B-3012
GCF_000717995.1	Streptomyces violaceorubidus	strain=NRRL B-16381
GCF_000718015.1	Streptomyces catenulae	strain=NRRL B-2342
GCF_000718095.1	Streptomyces scopuliridis RB72	strain=NRRL B-24574
GCF_000718135.1	Streptomyces cyaneofuscatus	strain=NRRL B-2570
GCF_000718155.1	Streptomyces lavendulae subsp. lavendulae	strain=NRRL B-2774
GCF_000718165.1	Streptomyces fulvoviolaceus	strain=NRRL B-2870
GCF_000718175.1	Streptomyces exfoliatus	strain=NRRL B-2924
GCF_000718205.1	Streptomyces griseus subsp. rhodochrous	strain=NRRL B-2931
GCF_000718235.1	Streptomyces griseus subsp. rhodochrous	strain=NRRL B-2932
GCF_000718245.1	Streptomyces californicus	strain=NRRL B-2988
GCF_000718295.1	Streptomyces capuensis	strain=NRRL B-3501
GCF_000718305.1	Streptomyces niger	strain=NRRL B-3857
GCF_000718315.1	Streptomyces griseofuscus	strain=NRRL B-5429
GCF_000718375.1	Streptomyces sp. NRRL F-2305	strain=NRRL F-2305
GCF_000718455.1	Streptomyces globisporus subsp. globisporus	strain=NRRL B-2709
GCF_000718525.1	Streptomyces griseus subsp. griseus	strain=NRRL B-2621
GCF_000718595.1	Streptomyces bikiniensis	strain=NRRL ISP-5582
GCF_000718615.1	Streptomyces purpeochromogenes	strain=NRRL ISP-5373
GCF_000718625.1	Streptomyces lavenduligriseus	strain=NRRL ISP-5487
GCF_000718635.1	Streptomyces varsoviensis	strain=NRRL ISP-5346
GCF_000718675.1	Streptomyces rimosus subsp. rimosus	strain=NRRL WC-3930
GCF_000718695.1	Streptomyces californicus	strain=NRRL ISP-5083
GCF_000718705.1	Streptomyces lavendulae subsp. lavendulae	strain=NRRL WC-3542
GCF_000718715.1	Streptomyces rimosus subsp. rimosus	strain=NRRL WC-3874
GCF_000718755.1	Streptomyces rimosus subsp. rimosus	strain=NRRL WC-3560
GCF_000718775.1	Streptomyces sp. NRRL S-31	strain=NRRL S-31
GCF_000718785.1	Streptomyces sp. NRRL WC-3626	strain=NRRL WC-3626
GCF_000718815.1	Streptomyces sp. NRRL WC-3703	strain=NRRL WC-3703
GCF_000718835.1	Streptomyces rimosus subsp. rimosus	strain=NRRL WC-3876
GCF_000718855.1	Streptomyces lavendulae subsp. lavendulae	strain=NRRL WC-3532
GCF_000718865.1	Streptomyces rimosus subsp. rimosus	strain=NRRL WC-3882
GCF_000718895.1	Streptomyces rimosus subsp. rimosus	strain=NRRL WC-3880
GCF_000718915.1	Streptomyces sp. NRRL WC-3540	strain=NRRL WC-3540
GCF_000718935.1	Streptomyces sp. NRRL S-237	strain=NRRL S-237
GCF_000718945.1	Streptomyces sp. NRRL S-813	strain=NRRL S-813
GCF_000718955.1	Streptomyces sp. NRRL S-575	strain=NRRL S-575
GCF_000718985.1	Streptomyces megasporus	strain=NRRL B-16372
GCF_000719015.1	Streptomyces ruber	strain=NRRL B-1661
GCF_000719035.1	Streptomyces griseus subsp. rhodochrous	strain=NRRL B-1691
GCF_000719135.1	Streptomyces avicenniae	strain=NRRL B-24776
GCF_000719185.1	Streptomyces rimosus subsp. rimosus	strain=NRRL B-2660
GCF_000719195.1	Streptomyces californicus	strain=NRRL B-2895
GCF_000719255.1	Streptomyces varsoviensis	strain=NRRL B-3589
GCF_000719265.1	Streptomyces roseoverticillatus	strain=NRRL B-3500
GCF_000719285.1	Streptomyces bicolor	strain=NRRL B-5348
GCF_000719335.1	Streptomyces sp. NRRL S-87	strain=NRRL S-87
GCF_000719345.1	Streptomyces sp. NRRL F-2664	strain=NRRL F-2664
GCF_000719355.1	Streptomyces griseus subsp. griseus	strain=NRRL F-5144
GCF_000719365.1	Streptomyces sp. NRRL S-1448	strain=NRRL S-1448
GCF_000719425.1	Streptomyces sp. NRRL F-5639	strain=NRRL F-5639
GCF_000719435.1	Streptomyces albidoflavus	strain=NRRL F-5618
GCF_000719475.1	Streptomyces sp. NRRL F-5630	strain=NRRL F-5630
GCF_000719495.1	Streptomyces albidoflavus	strain=NRRL F-5621
GCF_000719505.1	Streptomyces sp. NRRL B-3229	strain=NRRL B-3229
GCF_000719555.1	Streptomyces sp. NRRL F-5727	strain=NRRL F-5727
GCF_000719575.1	Streptomyces sp. NRRL S-1824	strain=NRRL S-1824
GCF_000719585.1	Streptomyces sp. NRRL F-5681	strain=NRRL F-5681
GCF_000719605.1	Streptomyces sp. NRRL S-1813	strain=NRRL S-1813
GCF_000719625.1	Streptomyces sp. NRRL B-1322	strain=NRRL B-1322
GCF_000719655.1	Streptomyces sp. NRRL B-1381	strain=NRRL B-1381
GCF_000719665.1	Streptomyces sp. NRRL F-5555	strain=NRRL F-5555
GCF_000719695.1	Streptomyces sp. NRRL F-6131	strain=NRRL F-6131
GCF_000719705.1	Streptomyces sp. NRRL S-350	strain=NRRL S-350
GCF_000719735.1	Streptomyces sp. NRRL F-5917	strain=NRRL F-5917
GCF_000719745.1	Streptomyces sp. NRRL F-6677	strain=NRRL F-6677
GCF_000719775.1	Streptomyces sp. NRRL F-5135	strain=NRRL F-5135
GCF_000719785.1	Streptomyces sp. NRRL S-1314	strain=NRRL S-1314
GCF_000719815.1	Streptomyces sp. NRRL F-5065	strain=NRRL F-5065
GCF_000719855.1	Streptomyces sp. NRRL F-4474	strain=NRRL F-4474
GCF_000719865.1	Streptomyces albus subsp. albus	strain=NRRL F-4971
GCF_000719895.1	Streptomyces sp. NRRL F-2799	strain=NRRL F-2799
GCF_000719915.1	Streptomyces sp. NRRL F-2890	strain=NRRL F-2890
GCF_000719925.1	Streptomyces sp. NRRL F-2202	strain=NRRL F-2202
GCF_000719955.1	Streptomyces albidoflavus	strain=NRRL B-1271
GCF_000720055.1	Streptomyces sp. NRRL F-3218	strain=NRRL F-3218
GCF_000720065.1	Streptomyces sp. NRRL F-3273	strain=NRRL F-3273
GCF_000720075.1	Streptomyces sp. NRRL F-3213	strain=NRRL F-3213
GCF_000720115.1	Streptomyces sp. NRRL F-2580	strain=NRRL F-2580
GCF_000720135.1	Streptomyces sp. NRRL S-1022	strain=NRRL S-1022
GCF_000720145.1	Streptomyces sp. NRRL F-2747	strain=NRRL F-2747
GCF_000720175.1	Streptomyces sp. NRRL S-337	strain=NRRL S-337
GCF_000720185.1	Streptomyces sp. NRRL S-340	strain=NRRL S-340
GCF_000720215.1	Streptomyces sp. NRRL S-475	strain=NRRL S-475
GCF_000720235.1	Streptomyces sp. NRRL S-98	strain=NRRL S-98
GCF_000720255.1	Streptomyces griseus subsp. griseus	strain=NRRL WC-3645
GCF_000720295.1	Streptomyces sp. NRRL WC-3725	strain=NRRL WC-3725
GCF_000720325.1	Streptomyces sp. NRRL B-1347	strain=NRRL B-1347
GCF_000720395.1	Streptomyces flavovirens	strain=NRRL B-2182
GCF_000720405.1	Streptomyces sp. NRRL B-24051	strain=NRRL B-24051
GCF_000720455.1	Streptomyces virginiae	strain=NRRL ISP-5094
GCF_000720475.1	Streptomyces aureocirculatus	strain=NRRL ISP-5386
GCF_000720485.1	Streptomyces ochraceiscleroticus	strain=NRRL ISP-5594
GCF_000720505.1	Streptomyces sp. NRRL S-146	strain=NRRL S-146
GCF_000720535.1	Streptomyces halstedii	strain=NRRL ISP-5068
GCF_000720565.1	Streptomyces rimosus subsp. rimosus	strain=NRRL WC-3925
GCF_000720595.1	Streptomyces rimosus subsp. rimosus	strain=NRRL WC-3927
GCF_000720605.1	Streptomyces rimosus subsp. rimosus	strain=NRRL WC-3558
GCF_000720635.1	Streptomyces sp. NRRL WC-3742	strain=NRRL WC-3742
GCF_000720645.1	Streptomyces sp. NRRL S-378	strain=NRRL S-378
GCF_000720675.1	Streptomyces sp. NRRL WC-3795	strain=NRRL WC-3795
GCF_000720685.1	Streptomyces rimosus subsp. rimosus	strain=NRRL WC-3877
GCF_000720715.1	Streptomyces rimosus subsp. rimosus	strain=NRRL WC-3900
GCF_000720725.1	Streptomyces rimosus subsp. rimosus	strain=NRRL WC-3904
GCF_000720755.1	Streptomyces flaveus	strain=NRRL WC-3505
GCF_000720765.1	Streptomyces sp. NRRL S-646	strain=NRRL S-646
GCF_000720795.1	Streptomyces sp. NRRL S-515	strain=NRRL S-515
GCF_000720805.1	Streptomyces violaceoruber	strain=NRRL S-981
GCF_000720835.1	Streptomyces achromogenes subsp. achromogenes	strain=NRRL B-2120
GCF_000720875.1	Streptomyces globisporus subsp. globisporus	strain=NRRL B-2293
GCF_000720885.1	Streptomyces albus subsp. albus	strain=NRRL B-2362
GCF_000720995.1	Streptomyces celluloflavus	strain=NRRL B-2493
GCF_000721035.1	Streptomyces griseus subsp. griseus	strain=NRRL B-2621
GCF_000721045.1	Streptomyces rimosus subsp. rimosus	strain=NRRL B-2626
GCF_000721105.1	Streptomyces cellulosae	strain=NRRL B-2687
GCF_000721155.1	Streptomyces lavendulae subsp. lavendulae	strain=NRRL B-2775
GCF_000721175.1	Streptomyces anulatus	strain=NRRL B-2873
GCF_000721185.1	Streptomyces griseolus	strain=NRRL B-2925
GCF_000721205.1	Streptomyces griseus subsp. rhodochrous	strain=NRRL B-2930
GCF_000721235.1	Streptomyces olivaceus	strain=NRRL B-3009
GCF_000721255.1	Streptomyces avellaneus	strain=NRRL B-3447
GCF_000721265.1	Streptomyces sp. NRRL F-5126	strain=NRRL F-5126
GCF_000721305.1	Streptomyces sp. NRRL S-1868	strain=NRRL S-1868
GCF_000721335.1	Streptomyces sp. NRRL S-1831	strain=NRRL S-1831
GCF_000721365.1	Streptomyces sp. NRRL F-5650	strain=NRRL F-5650
GCF_000721415.1	Streptomyces sp. NRRL F-5702	strain=NRRL F-5702
GCF_000721435.1	Streptomyces sp. NRRL F-5527	strain=NRRL F-5527
GCF_000721445.1	Streptomyces sp. NRRL F-5053	strain=NRRL F-5053
GCF_000721455.1	Streptomyces sp. NRRL F-6628	strain=NRRL F-6628
GCF_000721495.1	Streptomyces sp. NRRL F-5123	strain=NRRL F-5123
GCF_000721515.1	Streptomyces sp. NRRL F-5193	strain=NRRL F-5193
GCF_000721525.1	Streptomyces sp. NRRL F-3307	strain=NRRL F-3307
GCF_000721535.1	Streptomyces hygroscopicus subsp. hygroscopicus	strain=NRRL B-1477
GCF_000721575.1	Streptomyces griseus subsp. griseus	strain=NRRL F-2227
GCF_000721595.1	Streptomyces sp. NRRL S-325	strain=NRRL S-325
GCF_000721605.1	Streptomyces sp. NRRL S-37	strain=NRRL S-37
GCF_000721625.1	Streptomyces sp. NRRL S-384	strain=NRRL S-384
GCF_000721665.1	Streptomyces rimosus subsp. rimosus	strain=NRRL WC-3929
GCF_000721685.1	Streptomyces mediolani	strain=NRRL WC-3934
GCF_000721715.1	Streptomyces sp. NRRL B-24720	strain=NRRL B-24720
GCF_000721935.1	Streptomyces sp. NRRL WC-3549	strain=NRRL WC-3549
GCF_000721945.1	Streptomyces sp. NRRL WC-3774	strain=NRRL WC-3774
GCF_000721955.1	Streptomyces sp. NRRL S-481	strain=NRRL S-481
GCF_000722015.1	Streptomyces sp. NRRL S-474	strain=NRRL S-474
GCF_000722185.1	Streptomyces sp. NRRL S-15	strain=NRRL S-15
GCF_000725125.1	Streptomyces toyocaensis	strain=NRRL 15009
GCF_000725465.1	Streptomyces bicolor	strain=NRRL B-3897
GCF_000725475.1	Streptomyces durhamensis	strain=NRRL B-3309
GCF_000725495.1	Streptomyces aureus	strain=NRRL B-1941
GCF_000725545.1	Streptomyces exfoliatus	strain=NRRL B-2924
GCF_000725555.1	Streptomyces erythrochromogenes	strain=NRRL B-2112
GCF_000725565.1	Streptomyces peucetius	strain=NRRL WC-3868
GCF_000725575.1	Streptomyces ruber	strain=NRRL ISP-5378
GCF_000725625.1	Streptomyces sp. NRRL F-6676	strain=NRRL F-6676
GCF_000725635.1	Streptomyces sp. NRRL B-3253	strain=NRRL B-3253
GCF_000725645.1	Streptomyces sp. NRRL F-5635	strain=NRRL F-5635
GCF_000725655.1	Streptomyces sp. NRRL S-1896	strain=NRRL S-1896
GCF_000725705.1	Streptomyces sp. NRRL S-623	strain=NRRL S-623
GCF_000725715.1	Streptomyces sp. NRRL WC-3719	strain=NRRL WC-3719
GCF_000725725.1	Streptomyces xanthophaeus	strain=NRRL B-3004
GCF_000725745.1	Streptomyces aureocirculatus	strain=NRRL ISP-5401
GCF_000725785.1	Streptomyces flavovariabilis	strain=NRRL B-16367
GCF_000725795.1	Streptomyces seoulensis	strain=NRRL B-24310
GCF_000725805.1	Streptomyces xanthophaeus	strain=NRRL B-5414
GCF_000725885.1	Streptomyces albus subsp. albus	strain=NRRL B-1811
GCF_000738695.1	Streptomyces scabiei	strain=NCPPB 4086
GCF_000738715.1	Streptomyces scabiei	strain=NCPPB 4066
GCF_000739045.1	Streptomyces luteus	strain=TRM 45540
GCF_000739105.1	Streptomyces lividans TK24	strain=TK24
GCF_000743295.1	Streptomyces sp. JS01	strain=JS01
GCF_000745345.1	Streptomyces yeochonensis CN732	strain=CN732
GCF_000745675.1	Streptomyces atratus	strain=OK008
GCF_000745715.1	Streptomyces mirabilis	strain=OV308
GCF_000746395.1	Streptomyces mirabilis	strain=YR139
GCF_000761215.1	Streptomyces glaucescens	strain=GLA.O
GCF_000764715.1	Streptomyces avermitilis MA-4680 = NBRC 14893	strain=NBRC 14893
GCF_000772045.1	Streptomyces sp. CCM_MD2014	strain=CCM_MD2014
GCF_000772895.1	Streptomyces galbus	strain=KCCM 41354
GCF_000797385.1	Streptomyces sp. CNQ431	strain=CNQ431
GCF_000800535.1	Streptomyces sp. M10	strain=M10
GCF_000802245.2	Streptomyces pluripotens	strain=MUSC 135
GCF_000805335.1	Streptomyces sp. CT34	strain=CT34
GCF_000813365.1	Streptomyces albus	strain=NBRC 13014
GCF_000816025.1	Streptomyces sp. 769	strain=769
GCF_000816465.3	Streptomyces pluripotens	strain=MUSC 137
GCF_000816485.1	Streptomyces sp. MUSC 125	strain=MUSC 125
GCF_000818175.1	Streptomyces sp. AcH 505	strain=AcH 505
GCF_000818195.1	Streptomyces sp. 150FB	strain=150FB
GCF_000819545.1	Streptomyces nodosus	strain=ATCC 14899
GCF_000827005.1	Streptomyces albus	strain=DSM 41398
GCF_000829695.1	Streptomyces sp. NBRC 110035	strain=NBRC 110035
GCF_000829715.2	Streptomyces lydicamycinicus	strain=NBRC 110027
GCF_000830005.1	Streptomyces vietnamensis	strain=GIMV4.0001
GCF_000931445.1	Streptomyces cyaneogriseus subsp. noncyanogenus	strain=NMWT 1
GCF_000932225.2	Streptomyces griseus	strain=S4-7
GCF_000935125.1	Streptomyces natalensis ATCC 27448	strain=ATCC 27448
GCF_000935135.2	Streptomyces sp. MNU77	strain=MNU77
GCF_000935185.3	Streptomyces albulus	strain=CK-15
GCF_000938975.1	Streptomyces iranensis
GCF_000952035.2	Streptomyces lydicus	strain=A02
GCF_000955965.1	Streptomyces variegatus	strain=NRRL B-16380
GCF_000956015.1	Streptomyces sp. NRRL F-4428	strain=NRRL F-4428
GCF_000958545.1	Streptomyces sp. FxanaA7	strain=FxanaA7
GCF_000961885.1	Streptomyces rubellomurinus	strain=ATCC 31215
GCF_000964305.1	Streptomyces sp. WMMB 714	strain=WMMB 714
GCF_000966955.1	Streptomyces sp. NRRL S-495	strain=NRRL S-495
GCF_000966965.1	Streptomyces sp. NRRL S-104	strain=NRRL S-104
GCF_000966975.1	Streptomyces katrae	strain=NRRL ISP-5550
GCF_000967025.1	Streptomyces sp. NRRL B-1568	strain=NRRL B-1568
GCF_000968255.1	Streptomyces avermitilis MA-4680 = NBRC 14893	strain=MA-4680
GCF_000968685.2	Streptomyces antioxidans	strain=MUSC 164
GCF_000972385.1	Streptomyces sp. WM6386	strain=WM6386
GCF_000972395.1	Streptomyces sp. WM6391	strain=WM6391
GCF_000972435.1	Streptomyces sp. MBT28	strain=MBT28
GCF_000974485.1	Streptomyces sp. NBRC 109706	strain=NBRC 109706
GCF_000974985.2	Streptomyces mangrovisoli	strain=MUSC 149
GCF_000980885.2	Streptomyces malaysiense	strain=MUSC 136
GCF_000981895.1	Streptomyces odonnellii	strain=NRRL B-24891
GCF_000988945.1	Streptomyces europaeiscabiei	strain=NRRL B-24443
GCF_000993785.3	Streptomyces xiamenensis	strain=MCCC 1A01550
GCF_001005085.2	Streptomyces humi	strain=MUSC 119
GCF_001005295.1	Streptomyces yangpuensis	strain=fd2-tb
GCF_001005405.1	Streptomyces scabiei	strain=NRRL B-16523
GCF_001008135.1	Streptomyces stelliscabiei	strain=NRRL B-24447
GCF_001008345.1	Streptomyces showdoensis	strain=ATCC 15227
GCF_001011035.1	Streptomyces sp. CNQ-509	strain=CNQ-509
GCF_001013905.1	Streptomyces leeuwenhoekii	strain=type strain (C34 = DSM 42122 = NRRL B-24963)
GCF_001014595.1	Streptomyces sp. KE1	strain=KE1
GCF_001044185.1	Streptomyces sp. HNS054	strain=HNS054
GCF_001044425.1	Streptomyces roseus	strain=ATCC 31245
GCF_001047315.1	Streptomyces leeuwenhoekii	strain=C58
GCF_001047325.1	Streptomyces viridochromogenes	strain=NRRL 3414
GCF_001049855.1	Streptomyces sp. Wb2n-11	strain=Wb2n-11
GCF_001083795.1	Streptomyces sp. SBT349	strain=SBT349
GCF_001184025.1	Streptomyces sp. NBRC 110468	strain=NBRC 110468
GCF_001187435.1	Streptomyces caatingaensis	strain=CMAA 1322
GCF_001189015.1	Streptomyces acidiscabies	strain=NCPPB 4445
GCF_001189025.1	Streptomyces europaeiscabiei	strain=NCPPB 4064
GCF_001189035.1	Streptomyces stelliscabiei	strain=P3825
GCF_001190165.1	Streptomyces fradiae	strain=olg1-1
GCF_001267885.1	Streptomyces ambofaciens ATCC 23877	strain=ATCC 23877
GCF_001270025.1	Streptomyces azureus	strain=ATCC 14921
GCF_001270485.1	Streptomyces viridochromogenes	strain=NRRL 3416
GCF_001270495.1	Streptomyces viridochromogenes	strain=NRRL 3413
GCF_001270505.1	Streptomyces resistomycificus	strain=NRRL 2290
GCF_001270515.1	Streptomyces viridochromogenes	strain=NRRL 3427
GCF_001270565.1	Streptomyces virginiae	strain=NRRL B-1447
GCF_001270575.1	Streptomyces decoyicus	strain=NRRL 2666
GCF_001270585.1	Streptomyces griseoflavus	strain=NRRL B-1830
GCF_001270635.1	Streptomyces antibioticus	strain=NRRL B-2032
GCF_001270675.1	Streptomyces griseus subsp. rhodochrous	strain=NRRL B-2929
GCF_001278075.1	Streptomyces pristinaespiralis	strain=HCCB 10218
GCF_001278095.1	Streptomyces sp. CFMR 7	strain=CFMR-7
GCF_001279005.1	Streptomyces caelestis	strain=NRRL B-24567
GCF_001279015.1	Streptomyces rimosus subsp. rimosus	strain=NRRL WC-3909
GCF_001279025.1	Streptomyces sp. NRRL WC-3701	strain=NRRL WC-3701
GCF_001279065.1	Streptomyces rimosus subsp. rimosus	strain=NRRL WC-3869
GCF_001279075.1	Streptomyces rimosus subsp. rimosus	strain=NRRL WC-3875
GCF_001279095.1	Streptomyces rimosus subsp. rimosus	strain=NRRL WC-3899
GCF_001279105.1	Streptomyces rimosus subsp. rimosus	strain=NRRL WC-3873
GCF_001279345.1	Streptomyces rimosus subsp. pseudoverticillatus	strain=NRRL WC-3896
GCF_001279355.1	Streptomyces sp. NRRL F-4711	strain=NRRL F-4711
GCF_001279365.1	Streptomyces sp. NRRL F-5755	strain=NRRL F-5755
GCF_001279375.1	Streptomyces rimosus subsp. rimosus	strain=NRRL WC-3898
GCF_001279425.1	Streptomyces sp. NRRL F-2295	strain=NRRL F-2295
GCF_001279445.1	Streptomyces sp. WM6349	strain=WM6349
GCF_001279455.1	Streptomyces sp. XY152	strain=XY152
GCF_001279485.1	Streptomyces sp. XY511	strain=XY511
GCF_001279495.1	Streptomyces sp. H021	strain=H021
GCF_001279545.1	Streptomyces sp. NRRL B-3648	strain=NRRL B-3648
GCF_001279605.1	Streptomyces sp. NRRL F-4707	strain=NRRL F-4707
GCF_001279615.1	Streptomyces sp. NRRL F-7442	strain=NRRL F-7442
GCF_001279625.1	Streptomyces sp. WM6368	strain=WM6368
GCF_001279655.1	Streptomyces sp. WM6372	strain=WM6372
GCF_001279685.1	Streptomyces sp. WM6373	strain=WM6373
GCF_001279695.1	Streptomyces sp. WM6378	strain=WM6378
GCF_001279725.1	Streptomyces sp. WM4235	strain=WM4235
GCF_001279735.1	Streptomyces sp. MMG1522	strain=MMG1522
GCF_001279765.1	Streptomyces sp. XY413	strain=XY413
GCF_001279775.1	Streptomyces sp. MMG1533	strain=MMG1533
GCF_001279805.1	Streptomyces sp. XY431	strain=XY431
GCF_001279815.1	Streptomyces sp. XY37	strain=XY37
GCF_001279845.1	Streptomyces sp. XY533	strain=XY533
GCF_001279855.1	Streptomyces sp. XY58	strain=XY58
GCF_001279885.1	Streptomyces sp. XY593	strain=XY593
GCF_001279905.1	Streptomyces sp. XY66	strain=XY66
GCF_001279925.1	Streptomyces sp. H036	strain=H036
GCF_001279935.1	Streptomyces sp. IGB124	strain=IGB124
GCF_001279965.1	Streptomyces sp. MMG1064	strain=MMG1064
GCF_001279985.1	Streptomyces sp. AS58	strain=AS58
GCF_001280005.1	Streptomyces sp. NRRL WC-3618	strain=NRRL WC-3618
GCF_001280015.1	Streptomyces sp. MMG1121	strain=MMG1121
GCF_001280045.1	Streptomyces sp. NRRL WC-3723	strain=NRRL WC-3723
GCF_001280065.1	Streptomyces sp. NRRL B-1140	strain=NRRL B-1140
GCF_001280095.1	Streptomyces sp. NRRL F-6491	strain=NRRL F-6491
GCF_001280125.1	Streptomyces sp. NRRL F-6492	strain=NRRL F-6492
GCF_001280885.1	Streptomyces sp. XY332	strain=XY332
GCF_001282115.1	Streptomyces sp. NRRL B-24085	strain=NRRL B-24085
GCF_001293595.1	Streptomyces sp. TP-A0875	strain=TP-A0875
GCF_001294335.1	Streptomyces chattanoogensis	strain=NRRL ISP-5002
GCF_001294345.1	Streptomyces sp. NRRL S-4	strain=NRRL S-4
GCF_001414545.1	Streptomyces pactum	strain=ACT12
GCF_001417675.1	Streptomyces sp. NBRC 110030	strain=NBRC 110030
GCF_001417695.1	Streptomyces sp. JHA19	strain=JHA19
GCF_001417735.1	Streptomyces sp. NBRC 110028	strain=NBRC 110028
GCF_001417775.1	Streptomyces sp. TP-A0356	strain=TP-A0356
GCF_001418125.1	Streptomyces albus	strain=NRRL B-1685
GCF_001418135.1	Streptomyces aureus	strain=NRRL B-2808
GCF_001418165.1	Streptomyces prasinus	strain=NRRL B-12521
GCF_001418175.1	Streptomyces hirsutus	strain=NRRL B-3040
GCF_001418285.1	Streptomyces sp. WMMB 322	strain=WMMB 322
GCF_001418325.1	Streptomyces atriruber	strain=NRRL B-24165
GCF_001418335.1	Streptomyces aurantiacus	strain=NRRL ISP-5412
GCF_001418395.1	Streptomyces prasinopilosus	strain=NRRL B-24621
GCF_001418415.1	Streptomyces hirsutus	strain=NRRL B-2713
GCF_001418465.1	Streptomyces kanamyceticus	strain=NRRL B-2535
GCF_001418475.1	Streptomyces ossamyceticus	strain=NRRL B-3822
GCF_001418495.1	Streptomyces pathocidini	strain=NRRL B-24287
GCF_001418505.1	Streptomyces albus	strain=NRRL B-2465
GCF_001418545.1	Streptomyces albus	strain=NRRL B-1335
GCF_001418565.1	Streptomyces graminilatus	strain=NRRL B-59124
GCF_001418585.1	Streptomyces griseoruber	strain=NRRL B-1818
GCF_001418625.1	Streptomyces luridiscabiei	strain=NRRL B-24455
GCF_001418645.1	Streptomyces neyagawaensis	strain=NRRL B-3092
GCF_001418655.1	Streptomyces phaeochromogenes	strain=NRRL B-1248
GCF_001419685.1	Streptomyces puniciscabiei	strain=NRRL B-24456
GCF_001419695.1	Streptomyces prasinopilosus	strain=NRRL B-2711
GCF_001419705.1	Streptomyces prasinus	strain=NRRL B-2712
GCF_001419745.1	Streptomyces silaceus	strain=NRRL B-24166
GCF_001419765.1	Streptomyces torulosus	strain=NRRL B-3889
GCF_001419795.1	Streptomyces niveiscabiei	strain=NRRL B-24457
GCF_001425805.1	Streptomyces sp. Root369	strain=Root369
GCF_001426325.1	Streptomyces sp. Root1295	strain=Root1295
GCF_001426405.1	Streptomyces sp. Root1304	strain=Root1304
GCF_001426425.1	Streptomyces sp. Root1310	strain=Root1310
GCF_001426585.1	Streptomyces sp. Root431	strain=Root431
GCF_001426615.1	Streptomyces sp. Root1319	strain=Root1319
GCF_001427245.1	Streptomyces sp. Root55	strain=Root55
GCF_001427565.1	Streptomyces sp. Root63	strain=Root63
GCF_001427745.1	Streptomyces sp. Root66D1	strain=Root66D1
GCF_001428885.1	Streptomyces sp. Root264	strain=Root264
GCF_001431765.1	Streptomyces sp. FR-008	strain=FR-008
GCF_001434355.1	Streptomyces anulatus	strain=ATCC 11523
GCF_001445655.1	Streptomyces sp. MBT76	strain=MBT76
GCF_001445835.1	Streptomyces vitaminophilus	strain=ATCC 31673
GCF_001447075.1	Streptomyces hygroscopicus subsp. limoneus	strain=KCTC 1717
GCF_001469455.2	Streptomyces sp. AVP053U2	strain=AVP053U2
GCF_001482415.1	Streptomyces silvensis	strain=ATCC 53525
GCF_001484565.1	Streptomyces sp. CdTB01	strain=CdTB01
GCF_001484625.1	Streptomyces kanasensis	strain=ZX01
GCF_001485105.1	Streptomyces acidiscabies	strain=a10
GCF_001485125.1	Streptomyces scabiei	strain=S58
GCF_001485145.1	Streptomyces turgidiscabies	strain=T45
GCF_001493375.1	Streptomyces specialis	strain=type strain: GW41-1564
GCF_001507395.1	Streptomyces rimosus subsp. rimosus	strain=NRRL WC-3897
GCF_001507435.1	Streptomyces sp. NRRL F-5122	strain=NRRL F-5122
GCF_001509475.1	Streptomyces regalis	strain=NRRL 3151
GCF_001509485.1	Streptomyces sp. NRRL F-4489	strain=NRRL F-4489
GCF_001509505.1	Streptomyces sp. NRRL S-1521	strain=NRRL S-1521
GCF_001509565.1	Streptomyces albidoflavus	strain=NRRL WC-3066
GCF_001509775.1	Streptomyces violaceusniger	strain=NRRL F-8817
GCF_001509785.1	Streptomyces sp. NRRL WC-3604	strain=NRRL WC-3604
GCF_001509795.1	Streptomyces sp. NRRL WC-3605	strain=NRRL WC-3605
GCF_001513955.1	Streptomyces pseudovenezuelae	strain=DSM 40212
GCF_001513965.1	Streptomyces cellostaticus	strain=DSM 40189
GCF_001513975.1	Streptomyces curacoi	strain=DSM 40107
GCF_001513985.1	Streptomyces griseorubiginosus	strain=DSM 40125
GCF_001514035.1	Streptomyces yokosukanensis	strain=DSM 40224
GCF_001514045.1	Streptomyces canus	strain=DSM 40275
GCF_001514055.1	Streptomyces corchorusii	strain=DSM 40340
GCF_001514065.1	Streptomyces antibioticus	strain=DSM 40234
GCF_001514115.1	Streptomyces olivochromogenes	strain=DSM 40451
GCF_001514125.1	Streptomyces longwoodensis	strain=DSM 41677
GCF_001514135.1	Streptomyces avermitilis	strain=DSM 46492
GCF_001514145.1	Streptomyces canus	strain=DSM 40017
GCF_001514195.1	Streptomyces griseorubiginosus	strain=DSM 40469
GCF_001514205.1	Streptomyces griseoruber	strain=DSM 40281
GCF_001514215.1	Streptomyces bungoensis	strain=DSM 41781
GCF_001514235.1	Streptomyces caeruleatus	strain=NRRL B-24802
GCF_001514265.1	Streptomyces resistomycificus	strain=DSM 40133
GCF_001514285.1	Streptomyces sp. DSM 15324	strain=DSM 15324
GCF_001514305.1	Streptomyces sp. RV15	strain=RV15
GCF_001517125.1	Streptomyces canus	strain=C-509
GCF_001531145.1	Streptomyces sp. IMTB 1903	strain=IMTB 1903
GCF_001541145.1	Streptomyces albus subsp. albus	strain=NRRL F-4371
GCF_001542625.1	Streptomyces griseochromogenes	strain=ATCC 14511
GCF_001543895.1	Streptomyces thermoautotrophicus	strain=UBT1
GCF_001543915.1	Streptomyces thermoautotrophicus	strain=UBT1
GCF_001543925.1	Streptomyces thermoautotrophicus	strain=H1
GCF_001550215.1	Streptomyces scabiei	strain=85-08
GCF_001550225.1	Streptomyces scabiei	strain=95-18
GCF_001550235.1	Streptomyces scabiei	strain=96-08
GCF_001550245.1	Streptomyces scabiei	strain=84-34
GCF_001550295.1	Streptomyces scabiei	strain=96-15
GCF_001550315.1	Streptomyces sp. 96-12	strain=96-12
GCF_001550325.1	Streptomyces europaeiscabiei	strain=89-04
GCF_001550375.1	Streptomyces europaeiscabiei	strain=96-14
GCF_001553435.1	Streptomyces hygroscopicus subsp. hygroscopicus	strain=NBRC 16556
GCF_001553455.1	Streptomyces hygroscopicus subsp. hygroscopicus	strain=NBRC 13472
GCF_001553475.1	Streptomyces hygroscopicus subsp. hygroscopicus	strain=NBRC 12859
GCF_001570645.1	Streptomyces hygroscopicus subsp. hygroscopicus	strain=NBRC 100766
GCF_001572115.1	Streptomyces scabiei	strain=84-232
GCF_001577385.1	Streptomyces albidoflavus	strain=SM254
GCF_001579685.1	Streptomyces scabiei	strain=96-06
GCF_001590865.1	Streptomyces sp. NBRC 110611	strain=NBRC 110611
GCF_001592685.1	Streptomyces sp. WAC04657	strain=WAC04657
GCF_001595515.1	Streptomyces sp. CC71	strain=CC71
GCF_001611795.1	Streptomyces qaidamensis	strain=S10
GCF_001625365.1	Streptomyces sp. MJM8645	strain=MJM8645
GCF_001632865.1	Streptomyces ambofaciens	strain=DSM 40697
GCF_001636945.1	Streptomyces sp. FXJ1.172	strain=FXJ1.172
GCF_001640565.1	Streptomyces sp. RTd22	strain=RTd22
GCF_001642695.1	Streptomyces chilikensis	strain=RC 1830
GCF_001642995.1	Streptomyces jeddahensis	strain=G25
GCF_001646665.1	Streptomyces albulus	strain=B-3066
GCF_001650215.1	Streptomyces sp. RTd22	strain=RTd22
GCF_001652895.1	Streptomyces sp. NBRC 109436	strain=NBRC 109436
GCF_001653115.1	Streptomyces sp. F-3
GCF_001653515.1	Streptomyces sp. ERV7	strain=ERV7
GCF_001654495.1	Streptomyces sp. SAT1	strain=SAT1
GCF_001660045.1	Streptomyces parvulus	strain=2297
GCF_001661615.1	Streptomyces albus	strain=NRRL B-12378
GCF_001672315.1	Streptomyces sp. H-KF8	strain=H-KF8
GCF_001685355.1	Streptomyces lincolnensis	strain=NRRL 2936
GCF_001687325.1	Streptomyces sp. PTY087I2	strain=PTY087I2
GCF_001693675.1	Streptomyces clavuligerus	strain=F613-1
GCF_001700505.1	Streptomyces mutomycini	strain=NRRL B-65393
GCF_001700515.1	Streptomyces lushanensis	strain=NRRL B-24994
GCF_001704195.1	Streptomyces sampsonii	strain=KJ40
GCF_001704275.1	Streptomyces noursei ATCC 11455	strain=ATCC 11455
GCF_001704635.1	Streptomyces sparsogenes	strain=ATCC 25498
GCF_001705785.1	Streptomyces hygroscopicus subsp. hygroscopicus	strain=OsiSh-2
GCF_001715295.1	Streptomyces griseus	strain=BIG105
GCF_001723055.1	Streptomyces niveus	strain=NRRL 2466
GCF_001723065.1	Streptomyces rubidus	strain=NRRL B-24619
GCF_001723075.1	Streptomyces niveus	strain=NRRL 2449
GCF_001723115.1	Streptomyces griseus	strain=NRRL B-2165
GCF_001729485.1	Streptomyces lydicus	strain=103
GCF_001735805.1	Streptomyces fodineus	strain=TW1S1
GCF_001746285.1	Streptomyces sp. EN16	strain=EN16
GCF_001746295.1	Streptomyces sp. LUP47B	strain=LUP47b
GCF_001746305.1	Streptomyces sp. EN23	strain=EN23
GCF_001746315.1	Streptomyces sp. EN27	strain=EN27
GCF_001746365.1	Streptomyces sp. LUP30	strain=LUP30
GCF_001746415.1	Streptomyces agglomeratus	strain=6-3-2
GCF_001746425.1	Streptomyces subrutilus	strain=10-1-1
GCF_001746455.1	Streptomyces agglomeratus	strain=9-3-15
GCF_001746465.1	Streptomyces agglomeratus	strain=5-1-3
GCF_001746475.1	Streptomyces agglomeratus	strain=5-2-6
GCF_001746485.1	Streptomyces agglomeratus	strain=5-1-8
GCF_001748085.1	Streptomyces sp. TP-A0874	strain=TP-A0874
GCF_001748165.1	Streptomyces sp. SPMA113	strain=SPMA113
GCF_001748305.1	Streptomyces luteocolor	strain=NBRC 13826
GCF_001750785.1	Streptomyces rubrolavendulae	strain=MJM4426
GCF_001751245.1	Streptomyces oceani	strain=SCSIO 02100
GCF_001751255.1	Streptomyces nanshensis	strain=SCSIO 10429
GCF_001751305.1	Streptomyces nanshensis	strain=SCSIO M10372
GCF_001751345.1	Streptomyces abyssalis	strain=SCSIO 10389
GCF_001751365.1	Streptomyces abyssalis	strain=SCSIO 10390
GCF_001751375.1	Streptomyces qinglanensis	strain=SCSIO M10379
GCF_001753425.1	Streptomyces albus	strain=BK3-25
GCF_001756925.1	Streptomyces fradiae	strain=Olg4R
GCF_001767375.1	Streptomyces olivaceus	strain=KLBMP 5084
GCF_001865245.1	Streptomyces sp. CC53	strain=CC53
GCF_001865255.1	Streptomyces sp. CC77	strain=CC77
GCF_001865315.1	Streptomyces sampsonii	strain=KJ40
GCF_001865795.1	Streptomyces albidoflavus	strain=OsiLf-2
GCF_001866645.1	Streptomyces colonosanans	strain=MUSC 93
GCF_001866665.1	Streptomyces monashensis	strain=MUSC 1
GCF_001866675.1	Streptomyces sp. MUSC 14	strain=MUSC 14
GCF_001879105.1	Streptomyces gilvigriseus	strain=MUSC 26
GCF_001885705.1	Streptomyces cinnamoneus	strain=ATCC 12686
GCF_001886595.1	Streptomyces venezuelae	strain=NRRL B-65442
GCF_001888885.1	Streptomyces viridifaciens	strain=DSM 40239
GCF_001895105.1	Streptomyces sp. NBRC 110465	strain=NBRC 110465
GCF_001896135.2	Streptomyces phaeoluteigriseus	strain=DSM 41896
GCF_001905005.1	Streptomyces sp. CB02923	strain=CB02923
GCF_001905025.1	Streptomyces sp. CB03578	strain=CB03578
GCF_001905045.1	Streptomyces sp. CB03911	strain=CB03911
GCF_001905125.1	Streptomyces sp. TSRI0281	strain=TSRI0281
GCF_001905345.1	Streptomyces uncialis	strain=DCA2648
GCF_001905365.1	Streptomyces sp. CB02488	strain=CB02488
GCF_001905385.1	Streptomyces sp. CB02414	strain=CB02414
GCF_001905405.1	Streptomyces sp. TSRI0445	strain=TSRI0445
GCF_001905425.1	Streptomyces sp. MJM1172	strain=MJM1172
GCF_001905445.1	Streptomyces sp. CB00455	strain=CB00455
GCF_001905485.1	Streptomyces sp. TSRI0261	strain=TSRI0261
GCF_001905505.1	Streptomyces sp. CB02058	strain=CB02058
GCF_001905525.1	Streptomyces sp. TSRI0395	strain=TSRI0395
GCF_001905545.1	Streptomyces sp. CB02056	strain=CB02056
GCF_001905575.1	Streptomyces sp. CB00072	strain=CB00072
GCF_001905595.1	Streptomyces sp. CB00316	strain=CB00316
GCF_001905645.1	Streptomyces sp. CB02115	strain=CB02115
GCF_001905665.1	Streptomyces sp. CB02261	strain=CB02261
GCF_001905705.1	Streptomyces sp. CB02460	strain=CB02460
GCF_001905725.1	Streptomyces sp. CB02400	strain=CB02400
GCF_001905735.1	Streptomyces sp. CB01249	strain=CB01249
GCF_001905785.1	Streptomyces sp. CB02130	strain=CB02130
GCF_001905795.1	Streptomyces sp. CB01580	strain=CB01580
GCF_001905825.1	Streptomyces sp. CB02009	strain=CB02009
GCF_001905845.1	Streptomyces sp. TSRI0107	strain=TSRI0107
GCF_001905855.1	Streptomyces sp. CB01883	strain=CB01883
GCF_001905885.1	Streptomyces sp. CB03234	strain=CB03234
GCF_001905905.1	Streptomyces sp. CB02366	strain=CB02366
GCF_001906585.1	Streptomyces kebangsaanensis	strain=SUK12
GCF_001931635.1	Streptomyces sp. Tue 6075	strain=Tue6075
GCF_001941265.1	Streptomyces acidiscabies	strain=98-49
GCF_001941275.1	Streptomyces acidiscabies	strain=98-48
GCF_001941285.1	Streptomyces acidiscabies	strain=85-06
GCF_001941325.1	Streptomyces acidiscabies	strain=FL01
GCF_001941845.1	Streptomyces sp. TN58	strain=TN58
GCF_001949645.1	Streptomyces acidiscabies	strain=a2
GCF_001953875.1	Streptomyces amritsarensis	strain=MTCC 11845
GCF_001953885.1	Streptomyces sp. IMTB 2501	strain=IMTB 2501
GCF_001969965.1	Streptomyces sparsogenes DSM 40356	strain=DSM 40356
GCF_001970135.1	Streptomyces sp. M1013	strain=M1013
GCF_001974775.1	Streptomyces sp. WAC00263	strain=WAC00263
GCF_001975025.1	Streptomyces alfalfae	strain=ACCC40021
GCF_001983595.1	Streptomyces sp. IB2014 011-1	strain=IB2014 011-1
GCF_001983975.1	Streptomyces autolyticus	strain=CGMCC0516
GCF_001984445.1	Streptomyces lydicus	strain=GS93
GCF_001984575.1	Streptomyces sp. MP131-18	strain=MP131-18
GCF_002005225.1	Streptomyces pactum	strain=ACT12
GCF_002005565.1	Streptomyces sp. JHA26	strain=JHA26
GCF_002007125.1	Streptomyces tsukubensis	strain=F601
GCF_002007685.1	Streptomyces sp. fd1-xmd	strain=fd1-xmd
GCF_002009175.1	Streptomyces niveus	strain=SCSIO 3406
GCF_002017835.1	Streptomyces avermitilis	strain=MJM 7007
GCF_002019855.1	Streptomyces antibioticus	strain=DSM 41481
GCF_002021875.1	Streptomyces hygroscopicus	strain=XM201
GCF_002027195.1	Streptomyces sp. GKU 895	strain=GKU 895
GCF_002028385.1	Streptomyces sp. 3211	strain=3211
GCF_002028425.1	Streptomyces katrae	strain=S3
GCF_002078175.1	Streptomyces sp. M41(2017)	strain=M41
GCF_002078235.1	Streptomyces viridosporus	strain=NRRL 2414
GCF_002080455.1	Streptomyces sp. Sge12	strain=Sge12
GCF_002082175.1	Streptomyces violaceoruber	strain=S21
GCF_002082195.1	Streptomyces gilvosporeus	strain=F607
GCF_002090335.1	Streptomyces sp. MOE7	strain=MOE7
GCF_002094995.1	Streptomyces sp. S8	strain=S8
GCF_002099185.1	Streptomyces sp. CB03238	strain=CB03238
GCF_002114065.1	Streptomyces griseofuscus	strain=NG1-7
GCF_002114215.1	Streptomyces sp. 13-12-16	strain=13-12-16
GCF_002119195.1	Streptomyces platensis	strain=DSM 40041
GCF_002119225.1	Streptomyces fradiae ATCC 10745 = DSM 40063	strain=DSM 40063
GCF_002128305.1	Streptomyces sp. SCSIO 3032	strain=SCSIO 03032
GCF_002128465.1	Streptomyces pharetrae CZA14	strain=CZA14
GCF_002148965.1	Streptomyces swartbergensis	strain=HMC13
GCF_002150735.1	Streptomyces africanus	strain=NRRL B-24243
GCF_002150845.1	Streptomyces alboverticillatus	strain=NRRL B-24281
GCF_002154275.1	Streptomyces antimycoticus	strain=NRRL B-24289
GCF_002154345.1	Streptomyces fimicarius	strain=NRRL ISP-5322
GCF_002154375.1	Streptomyces glaucescens	strain=NRRL B-2706
GCF_002154385.1	Streptomyces albovinaceus	strain=NRRL B-2566
GCF_002154415.1	Streptomyces angustmyceticus	strain=NRRL B-2347
GCF_002154445.1	Streptomyces fradiae	strain=NRRL B-1195
GCF_002154495.1	Streptomyces cacaoi subsp. cacaoi	strain=NRRL B-1220
GCF_002154505.1	Streptomyces carpinensis	strain=NRRL B-16921
GCF_002154555.1	Streptomyces murinus	strain=NRRL B-2286
GCF_002154575.1	Streptomyces bobili	strain=NRRL B-1338
GCF_002154605.1	Streptomyces milbemycinicus	strain=NRRL 5739
GCF_002154615.1	Streptomyces recifensis	strain=NRRL B-3811
GCF_002154675.1	Streptomyces reticuliscabiei	strain=NRRL B-24446
GCF_002155725.1	Streptomyces scabiei	strain=NRRL B-2801
GCF_002155735.1	Streptomyces scabiei	strain=NRRL B-2796
GCF_002155765.1	Streptomyces scabiei	strain=NRRL B-24093
GCF_002155885.1	Streptomyces rhizosphaericus	strain=NRRL B-24304
GCF_002155895.1	Streptomyces rochei	strain=NRRL B-2410
GCF_002155905.1	Streptomyces tricolor	strain=NRRL B-16925
GCF_002155915.1	Streptomyces thermovulgaris	strain=NRRL B-12375
GCF_002156055.1	Streptomyces viridochromogenes	strain=NRRL B-24167
GCF_002156075.1	Streptomyces scabiei	strain=NRRL B-2795
GCF_002156095.1	Streptomyces sp. NRRL B-24085	strain=NRRL B-24085
GCF_002156145.1	Streptomyces sp. NRRL B-24572	strain=NRRL B-24572
GCF_002158965.1	Streptomyces lavendulae subsp. lavendulae	strain=ATCC 13664
GCF_002188335.1	Streptomyces sp. CS159	strain=CS159
GCF_002188345.1	Streptomyces sp. CS057	strain=CS057
GCF_002188355.1	Streptomyces sp. CS227	strain=CS227
GCF_002188365.1	Streptomyces sp. CS113	strain=CS113
GCF_002189675.2	Streptomyces alboflavus	strain=MDJK44
GCF_002192455.1	Streptomyces albireticuli	strain=MDJK11
GCF_002217715.1	Streptomyces sp. SS07	strain=SS07
GCF_002217755.1	Streptomyces hyaluromycini	strain=NBRC 110483
GCF_002224125.1	Streptomyces sp. NBS 14/10	strain=NBS 14/10
GCF_002237655.1	Streptomyces sp. XY006	strain=XY006
GCF_002242735.1	Streptomyces sp. 2R	strain=2R
GCF_002242805.1	Streptomyces diastatochromogenes	strain=DSM 40608
GCF_002251155.1	Streptomyces sp. FBKL.4005	strain=FBKL.4005
GCF_002261115.1	Streptomyces kasugaensis	strain=BCRC 12349
GCF_002276245.1	Streptomyces sp. alain-838	strain=alain-838
GCF_002277855.1	Streptomyces sp. Alain-F2R5	strain=Alain-F2R5
GCF_002286695.1	Streptomyces albireticuli	strain=NRRL B-1670
GCF_002288075.1	Streptomyces sp. CLI2509	strain=CLI2905
GCF_002289305.1	Streptomyces albidoflavus	strain=145
GCF_002289335.1	Streptomyces albidoflavus	strain=132
GCF_002291145.1	Streptomyces sp. SA15	strain=SA15
GCF_002300165.1	Streptomyces sp. Tue6028	strain=Tue6028
GCF_002300315.1	Streptomyces sp. 2321.6	strain=2321.6
GCF_002300355.1	Streptomyces sp. TLI_235	strain=TLI_235
GCF_002300485.1	Streptomyces sp. Ag82_O1-15	strain=Ag82_O1-15
GCF_002317005.1	Streptomyces albidoflavus	strain=38
GCF_002317025.1	Streptomyces albidoflavus	strain=138
GCF_002317035.1	Streptomyces albidoflavus	strain=143
GCF_002335465.1	Streptomyces olivochromogenes	strain=NBRC 3561
GCF_002382885.1	Streptomyces sp. WZ.A104	strain=WZ.A104
GCF_002551015.1	Streptomyces sp. wa1071	strain=wa1071
GCF_002551045.1	Streptomyces sp. wa1063	strain=wa1063
GCF_002551055.1	Streptomyces sp. wa1002	strain=wa1002
GCF_002551065.1	Streptomyces sp. t99	strain=t99
GCF_002551105.1	Streptomyces sp. st170	strain=st170
GCF_002551135.1	Streptomyces sp. st140	strain=st140
GCF_002551145.1	Streptomyces sp. st115	strain=st115
GCF_002551175.1	Streptomyces sp. st77	strain=st77
GCF_002551185.1	Streptomyces sp. sk226	strain=sk226
GCF_002551215.1	Streptomyces sp. rh207	strain=rh207
GCF_002551225.1	Streptomyces sp. rh206	strain=rh206
GCF_002551235.1	Streptomyces sp. rh195	strain=rh195
GCF_002551245.1	Streptomyces sp. rh34	strain=rh34
GCF_002551295.1	Streptomyces sp. or3	strain=or3
GCF_002551305.1	Streptomyces sp. or20	strain=or20
GCF_002551335.1	Streptomyces sp. ms184	strain=ms184
GCF_002551345.1	Streptomyces sp. ms115	strain=ms115
GCF_002551375.1	Streptomyces sp. gb14	strain=gb14
GCF_002551415.1	Streptomyces sp. f51	strain=f51
GCF_002551425.1	Streptomyces sp. b94	strain=b94
GCF_002551435.1	Streptomyces sp. f150	strain=f150
GCF_002551465.1	Streptomyces sp. b84	strain=b84
GCF_002551475.1	Streptomyces sp. b62	strain=b62
GCF_002556545.1	Streptomyces formicae	strain=KY5
GCF_002573955.1	Streptomyces sp. Ru87	strain=Ru87
GCF_002591335.1	Streptomyces malaysiensis	strain=DSM 4137
GCF_002633395.1	Streptomyces sp. ScaeMP-e48	strain=ScaeMP-e48
GCF_002705665.1	Streptomyces sp. SceaMP-e96	strain=SceaMP-e96
GCF_002705685.1	Streptomyces sp. Ncost-T6T-1	strain=Ncost-T6T-1
GCF_002705695.1	Streptomyces sp. OspMP-M45	strain=OspMP-M45
GCF_002705725.1	Streptomyces sp. AmelKG-D3	strain=AmelKG-D3
GCF_002705975.1	Streptomyces sp. AmelKG-E11A	strain=AmelKG-E11A
GCF_002711365.1	Streptomyces sp. LamerLS-316	strain=LamerLS-316
GCF_002727115.1	Streptomyces cinnamoneus	strain=ATCC 21532
GCF_002742045.1	Streptomyces sp. HG99	strain=HG99
GCF_002754435.1	Streptomyces sp. 76	strain=76
GCF_002754455.1	Streptomyces sp. 2233.5	strain=2233.5
GCF_002754515.1	Streptomyces sp. 1121.2	strain=1121.2
GCF_002754535.1	Streptomyces sp. 61	strain=61
GCF_002754555.1	Streptomyces sp. 94	strain=94
GCF_002754595.1	Streptomyces sp. 93	strain=93
GCF_002754615.1	Streptomyces sp. 1	strain=1
GCF_002754675.1	Streptomyces sp. CNZ279	strain=CNZ279
GCF_002754715.1	Streptomyces sp. 70	strain=70
GCF_002761895.1	Streptomyces sp. JV178	strain=JV178
GCF_002777535.1	Streptomyces peucetius subsp. caesius ATCC 27952	strain=ATCC 27952
GCF_002794255.1	Streptomyces carminius	strain=TRM SA0054
GCF_002797655.1	Streptomyces sp. CNZ306	strain=CNZ306
GCF_002797835.1	Streptomyces sp. 2333.5	strain=2333.5
GCF_002802945.1	Streptomyces sp. TSRI0384-2	strain=TSRI0384-2
GCF_002803065.1	Streptomyces sp. CB01635	strain=CB01635
GCF_002803075.1	Streptomyces sp. CB01373	strain=CB01373
GCF_002803085.1	Streptomyces sp. CB01201	strain=CB01201
GCF_002803155.1	Streptomyces sp. CB02959	strain=CB02959
GCF_002803175.1	Streptomyces sp. CB02613	strain=CB02613
GCF_002803195.1	Streptomyces sp. CB02120-2	strain=CB02120-2
GCF_002803845.1	Streptomyces lavendulae subsp. lavendulae	strain=CCM 3239
GCF_002804165.1	Streptomyces cavourensis	strain=1AS2a
GCF_002811705.1	Streptomyces barkulensis	strain=RC 1831
GCF_002812405.1	Streptomyces sp. M56	strain=M56
GCF_002813165.1	Streptomyces sp. 4121.5	strain=4121.5
GCF_002813225.1	Streptomyces sp. Ag109_G2-1	strain=Ag109_G2-1
GCF_002813405.1	Streptomyces sp. 69	strain=69
GCF_002832675.1	Streptomyces sp. S063	strain=S063
GCF_002843305.1	Streptomyces barkulensis	strain=RC 1831
GCF_002844215.1	Streptomyces sp. EAG2	strain=EAG2
GCF_002846295.1	Streptomyces sp. 59	strain=59
GCF_002846315.1	Streptomyces sp. 73	strain=73
GCF_002846355.1	Streptomyces sp. GP55	strain=GP55
GCF_002846415.1	Streptomyces sp. TLI_146	strain=TLI_146
GCF_002846455.1	Streptomyces sp. 5112.2	strain=5112.2
GCF_002846625.1	Streptomyces sp. OK885	strain=OK885
GCF_002847285.1	Streptomyces sp. CMB-StM0423	strain=CMB-StM0423
GCF_002848525.1	Streptomyces sp. DUT11	strain=DUT11
GCF_002879675.2	Streptomyces sp. SMS_SU21	strain=SMS_SU21
GCF_002891295.1	Streptomyces eurocidicus	strain=ATCC 27428
GCF_002891315.1	Streptomyces noursei	strain=JCM 4701
GCF_002891435.1	Streptomyces sp. 13K301	strain=13K301
GCF_002891865.1	Streptomyces malaysiensis	strain=F913
GCF_002892485.1	Streptomyces diastaticus	strain=deep-sea A18
GCF_002899455.1	Streptomyces sp. DH-12	strain=DH-12
GCF_002907485.1	Streptomyces sp. ZL-24	strain=ZL-24
GCF_002910725.2	Streptomyces sp. SM17	strain=SM17
GCF_002910755.1	Streptomyces sp. SM14	strain=SM14
GCF_002910775.2	Streptomyces sp. SM18	strain=SM18
GCF_002910795.1	Streptomyces sp. SM9	strain=SM9
GCF_002910815.1	Streptomyces sp. FM008	strain=FM008
GCF_002910825.1	Streptomyces sp. SM1	strain=SM1
GCF_002910855.1	Streptomyces sp. SM12	strain=SM12
GCF_002910875.1	Streptomyces sp. SM13	strain=SM13
GCF_002910895.1	Streptomyces sp. SM5	strain=SM5
GCF_002910905.1	Streptomyces sp. SM11	strain=SM11
GCF_002910915.1	Streptomyces sp. SM10	strain=SM10
GCF_002910935.1	Streptomyces sp. B226SN101	strain=B226SN101
GCF_002910985.1	Streptomyces sp. B188M101	strain=B188M101
GCF_002911015.1	Streptomyces populi	strain=A249
GCF_002920535.1	Streptomyces sp. Ru71	strain=Ru71
GCF_002920575.1	Streptomyces sp. Ru73	strain=Ru73
GCF_002920615.1	Streptomyces sp. Ru62	strain=Ru62
GCF_002920635.1	Streptomyces sp. Ru72	strain=Ru72
GCF_002939385.1	Streptomyces sp. MH60	strain=MH60
GCF_002939475.1	Streptomyces cinnamoneus	strain=DSM 41675
GCF_002940705.1	Streptomyces sp. 46	strain=46
GCF_002941025.1	Streptomyces sp. QL37	strain=QL37
GCF_002943895.1	Streptomyces sp. WAC00288	strain=WAC00288
GCF_002946835.1	Streptomyces dengpaensis	strain=XZHG99
GCF_002954775.1	Streptomyces geranii	strain=A301
GCF_002966105.1	Streptomyces xinghaiensis	strain=OlgR2-7A
GCF_002982015.1	Streptomyces sp. ST5x	strain=ST5x
GCF_003013745.1	Streptomyces sp. 111WW2	strain=111WW2
GCF_003024195.1	Streptomyces dioscori	strain=A217
GCF_003024215.1	Streptomyces sp. CS149	strain=CS149
GCF_003032475.1	Streptomyces sp. P3	strain=P3
GCF_003041235.1	Streptomyces sp. A244	strain=A244
GCF_003046555.1	Streptomyces sp. VMFN-G11Ma	strain=VMFN-G11Ma
GCF_003048205.2	Streptomyces chartreusis	strain=WZS021
GCF_003054555.1	Streptomyces lunaelactis	strain=MM109
GCF_003073355.1	Streptomyces scopuliridis RB72	strain=RB72
GCF_003074055.1	Streptomyces nigra	strain=452
GCF_003096915.1	Streptomyces sp. 3212.2	strain=3212.2
GCF_003097515.1	Streptomyces tirandamycinicus	strain=HNM0039
GCF_003112515.1	Streptomyces fragilis	strain=NBRC 12862
GCF_003112535.1	Streptomyces rishiriensis	strain=NBRC 13407
GCF_003112555.1	Streptomyces coelicoflavus	strain=NBRC 15399
GCF_003112575.1	Streptomyces diastaticus subsp. ardesiacus	strain=NBRC 15402
GCF_003112595.1	Streptomyces rubrogriseus	strain=NBRC 15455
GCF_003116675.1	Streptomyces sp. CS090A	strain=CS090A
GCF_003116685.1	Streptomyces sp. CS014	strain=CS014
GCF_003116715.1	Streptomyces sp. CS081A	strain=CS081A
GCF_003116725.1	Streptomyces sp. CS065A	strain=CS065A
GCF_003116755.1	Streptomyces sp. CS131	strain=CS131
GCF_003116775.1	Streptomyces sp. CS147	strain=CS147
GCF_003116795.1	Streptomyces sp. CS207	strain=CS207
GCF_003121295.1	Streptomyces orinoci	strain=NRRL B-3379
GCF_003122345.2	Streptomyces xinghaiensis	strain=OlgR
GCF_003122365.1	Streptomyces spongiicola	strain=HNM0071
GCF_003129505.1	Streptomyces sp. V2	strain=V2
GCF_003143855.1	Streptomyces sp. NWU339	strain=NWU339
GCF_003143935.1	Streptomyces sp. Act143	strain=Act143
GCF_003144095.1	Streptomyces sp. ICBB 8177	strain=ICBB 8177
GCF_003146615.1	Streptomyces sp. NWU49	strain=NWU49
GCF_003147545.1	Streptomyces globisporus	strain=TFH56
GCF_003148825.1	Streptomyces sp. CG 926	strain=CG 926
GCF_003173275.1	Streptomyces sp. NEAU-S7GS2	strain=NEAU-S7GS2
GCF_003173635.1	Streptomyces sp. ZEA17I	strain=ZEA17I
GCF_003173645.1	Streptomyces sp. FT05W	strain=FT05W
GCF_003182455.1	Streptomyces venezuelae	strain=O-10.2
GCF_003205575.1	Streptomyces tateyamensis	strain=ATCC 21389
GCF_003208035.1	Streptomyces actuosus	strain=ATCC 25421
GCF_003236365.1	Streptomyces sp. NTH33	strain=NTH33
GCF_003248335.1	Streptomyces sp. AC1-42T	strain=AC1-42T
GCF_003248355.1	Streptomyces sp. AC1-42W	strain=AC1-42W
GCF_003253495.1	Streptomyces sp. ScaeMP-e122	strain=ScaeMP-e122
GCF_003254205.1	Streptomyces sp. DvalAA-21	strain=DvalAA-21
GCF_003259275.1	Streptomyces sp. DpondAA-E10	strain=DpondAA-E10
GCF_003259355.1	Streptomyces sp. Amel2xB2	strain=Amel2xB2
GCF_003259365.1	Streptomyces sp. PsTaAH-137	strain=PsTaAH-137
GCF_003259575.1	Streptomyces sp. DpondAA-A50	strain=DpondAA-A50
GCF_003259585.1	Streptomyces sp. PsTaAH-130	strain=PsTaAH-130
GCF_003259625.1	Streptomyces sp. KhCrAH-43	strain=KhCrAH-43
GCF_003261055.1	Streptomyces sp. ZFG47	strain=ZFG47
GCF_003263885.1	Streptomyces badius	strain=SF7B6
GCF_003263925.1	Streptomyces badius	strain=SP6C4
GCF_003265665.1	Streptomyces qinglanensis	strain=172205
GCF_003268535.1	Streptomyces sp. ST1015	strain=ST1015
GCF_003268555.1	Streptomyces sp. ST1020	strain=ST1020
GCF_003268675.1	Streptomyces bacillaris	strain=ATCC 15855
GCF_003268965.1	Streptomyces avidinii	strain=CG 885
GCF_003270085.1	Streptomyces triticisoli	strain=NEAU-DSCPA1-4-4
GCF_003287915.1	Streptomyces sp. ICC4	strain=ICC4
GCF_003287935.1	Streptomyces sp. ICC1	strain=ICC1
GCF_003311645.1	Streptomyces sp. PT12	strain=PT12
GCF_003323735.1	Streptomyces sp. LHW50302	strain=LHW50302
GCF_003324565.1	Streptomyces sp. SDr-06	strain=SDr-06
GCF_003325375.1	Streptomyces globosus	strain=LZH-48
GCF_003330845.1	Streptomyces sp. Go-475	strain=Go-475
GCF_003330865.1	Streptomyces atratus	strain=SCSIO_ZH16
GCF_003344445.1	Streptomyces lincolnensis	strain=LC-G
GCF_003344905.1	Streptomyces parvulus	strain=2297
GCF_003344965.1	Streptomyces paludis	strain=GSSD-12
GCF_003346515.1	Streptomyces corynorhini	strain=AC230
GCF_003352445.1	Streptomyces cavourensis	strain=TJ430
GCF_003353555.1	Streptomyces sp. HB202	strain=HB202
GCF_003363195.1	Streptomyces sp. M7	strain=M7
GCF_003367645.1	Streptomyces sp. IB2014 011-12	strain=IB2014 011-12
GCF_003369795.1	Streptomyces sp. CB09001	strain=CB09001
GCF_003384795.1	Streptomyces sp. 75	strain=75
GCF_003384865.1	Streptomyces sp. 3212.3	strain=3212.3
GCF_003386135.1	Streptomyces sp. 62	strain=62
GCF_003386245.1	Streptomyces sp. 67	strain=67
GCF_003386845.1	Streptomyces sp. Ag82_O1-9	strain=Ag82_O1-9
GCF_003387455.1	Streptomyces sp. 2221.1	strain=2221.1
GCF_003389455.1	Streptomyces sp. NEAU-D10	strain=NEAU-D10
GCF_003391135.1	Streptomyces olivoreticuli subsp. olivoreticuli	strain=ATCC 31159
GCF_003402595.1	Streptomyces spongiicola	strain=531S
GCF_003403055.1	Streptomyces sp. AcE210	strain=AcE210
GCF_003428925.1	Streptomyces koyangensis	strain=VK-A60T
GCF_003429565.1	Streptomyces triticagri	strain=NEAU-YY421
GCF_003443735.1	Streptomyces sp. CC0208	strain=CC0208
GCF_003454755.1	Streptomyces clavuligerus	strain=F1D-5
GCF_003501885.1	Streptomyces globisporus	strain=1912-4Crt
GCF_003550115.1	Streptomyces sp. 2233.2	strain=2233.2
GCF_003550155.1	Streptomyces sp. 3212.5	strain=3212.5
GCF_003550195.1	Streptomyces sp. 19	strain=19
GCF_003550235.1	Streptomyces sp. 3211.1	strain=3211.1
GCF_003568675.1	Streptomyces sporangiiformans	strain=NEAU-SSA 1
GCF_003573485.1	Streptomyces fradiae	strain=NKZ-259
GCF_003574445.1	Streptomyces sp. YIM 130001	strain=YIM 130001
GCF_003584805.1	Streptomyces acidiscabies	strain=ST105
GCF_003584815.1	Streptomyces scabiei	strain=ST129
GCF_003584825.1	Streptomyces europaeiscabiei	strain=ST1229
GCF_003595235.1	Streptomyces griseorubiginosus	strain=3E-1
GCF_003595545.1	Streptomyces sp. 11-1-2	strain=11-1-2
GCF_003610145.1	Streptomyces sp. 2112.5	strain=2112.5
GCF_003610255.1	Streptomyces sp. TLI_171	strain=TLI_171
GCF_003610995.1	Streptomyces griseus subsp. griseus	strain=ATCC 13273
GCF_003626535.1	Streptomyces hoynatensis	strain=KCTC 29097
GCF_003626575.1	Streptomyces sp. DS1-2	strain=DS1-2
GCF_003626585.1	Streptomyces sp. AZ1-7	strain=AZ1-7
GCF_003626645.1	Streptomyces klenkii	strain=KCTC 29202
GCF_003627815.1	Streptomyces hundungensis	strain=BH38
GCF_003633975.1	Streptomyces sp. 42	strain=42
GCF_003634225.1	Streptomyces sp. 3212.4	strain=3212.4
GCF_003634815.1	Streptomyces sp. 3211.6	strain=3211.6
GCF_003635085.1	Streptomyces sp. 1114.5	strain=1114.5
GCF_003663895.1	Streptomyces sp. 74	strain=74
GCF_003664315.1	Streptomyces sp. 57	strain=57
GCF_003665095.1	Streptomyces sp. Z26	strain=Z26
GCF_003665435.1	Streptomyces fungicidicus	strain=TXX3120
GCF_003671675.1	Streptomyces sp. E2N171	strain=E2N171
GCF_003671685.1	Streptomyces sp. E5N298	strain=E5N298
GCF_003671715.1	Streptomyces sp. E2N166	strain=E2N166
GCF_003671735.1	Streptomyces sp. E1N211	strain=E1N211
GCF_003671755.1	Streptomyces sp. E5N91	strain=E5N91
GCF_003674045.1	Streptomyces griseocarneus	strain=132
GCF_003675325.1	Streptomyces sp. Z022	strain=Z022
GCF_003675345.1	Streptomyces albus	strain=ZD11
GCF_003675955.1	Streptomyces rapamycinicus NRRL 5491	strain=NRRL 5491
GCF_003687505.1	Streptomyces sp. S1	strain=S1
GCF_003687515.1	Streptomyces sp. S5	strain=S5
GCF_003688775.1	Streptomyces sp. LaPpAH-201	strain=LaPpAH-201
GCF_003688995.1	Streptomyces shenzhenensis	strain=193
GCF_003696235.1	Streptomyces triticirhizae	strain=NEAU-YY642
GCF_003698085.1	Streptomyces sp. ZS0098	strain=ZS0098
GCF_003709145.1	Streptomyces sp. Tu 4128	strain=Tu 4128
GCF_003721215.1	Streptomyces sp. NEAU-LD23	strain=NEAU-LD23
GCF_003721495.1	Streptomyces sp. ADI95-16	strain=ADI95-16
GCF_003725745.1	Streptomyces sp. I6	strain=I6
GCF_003751175.1	Streptomyces sp. SAI-097	strain=E5N91 SAI-083
GCF_003751325.1	Streptomyces sp. 844.5	strain=844.5
GCF_003751425.1	Streptomyces sp. 2132.2	strain=2132.2
GCF_003751445.1	Streptomyces sp. 840.1	strain=840.1
GCF_003751985.1	Streptomyces sp. PanSC9	strain=PanSC9
GCF_003752045.1	Streptomyces ossamyceticus	strain=SAI-001
GCF_003752205.1	Streptomyces sp. PanSC19	strain=PanSC19
GCF_003752275.1	Streptomyces sp. CEV 2-1	strain=CEV 2-1
GCF_003752655.1	Streptomyces griseorubiginosus	strain=SAI-142
GCF_003814525.1	Streptomyces sp. SAI-083	strain=W SAI-097
GCF_003814735.1	Streptomyces sp. Ag109_G2-6	strain=Ag109_G2-6
GCF_003814765.1	Streptomyces sp. TLI_185	strain=TLI_185
GCF_003814875.1	Streptomyces sp. Ag109_O5-1	strain=Ag109_O5-1
GCF_003814935.1	Streptomyces sp. Ag82_G5-5	strain=Ag82_G5-5
GCF_003846155.1	Streptomyces sp. ADI93-02	strain=ADI93-02
GCF_003846165.1	Streptomyces sp. ADI91-18	strain=ADI91-18
GCF_003846175.1	Streptomyces sp. ADI95-17	strain=ADI95-17
GCF_003846185.1	Streptomyces sp. ADI96-02	strain=ADI96-02
GCF_003846195.1	Streptomyces sp. ADI92-24	strain=ADI92-24
GCF_003846255.1	Streptomyces sp. ADI98-10	strain=ADI98-10
GCF_003846265.1	Streptomyces sp. ADI96-15	strain=ADI96-15
GCF_003846275.1	Streptomyces sp. ADI97-07	strain=ADI97-07
GCF_003846285.1	Streptomyces sp. ADI98-12	strain=ADI98-12
GCF_003851625.1	Streptomyces sp. NL15-2K	strain=NL15-2K
GCF_003851665.1	Streptomyces albulus	strain=NBRC 14147
GCF_003865135.1	Streptomyces chrestomyceticus JCM 4735	strain=NBRC 13444
GCF_003865155.1	Streptomyces rimosus subsp. paromomycinus	strain=NBRC 15454
GCF_003932715.1	Streptomyces tsukubensis	strain=NRRL 18488
GCF_003933295.1	Streptomyces griseofuscus	strain=64
GCF_003933485.1	Streptomyces griseofuscus	strain=199
GCF_003933965.1	Streptomyces sp. RP5T	strain=RP5T
GCF_003935055.1	Streptomyces alboflavus	strain=313
GCF_003945505.1	Streptomyces sp. WAC 06738	strain=WAC 06738
GCF_003945525.1	Streptomyces sp. WAC 01438	strain=WAC 01438
GCF_003945545.1	Streptomyces sp. WAC 01529	strain=WAC 01529
GCF_003947265.1	Streptomyces sp. WAC 00631	strain=WAC 00631
GCF_003947455.1	Streptomyces sp. WAC 04229	strain=WAC 04229
GCF_003947555.1	Streptomyces sp. WAC 05379	strain=WAC 05379
GCF_003947575.1	Streptomyces sp. WAC 06783	strain=WAC 06783
GCF_003947585.1	Streptomyces sp. WAC 06725	strain=WAC 06725
GCF_003949505.1	Streptomyces sp. WAC00469	strain=WAC00469
GCF_003949535.1	Streptomyces sp. WAC07061	strain=WAC07061
GCF_003949665.1	Streptomyces sp. WAC05950	strain=WAC05950
GCF_003949695.1	Streptomyces sp. WAC05858	strain=WAC05858
GCF_003949795.1	Streptomyces sp. WAC06614	strain=WAC06614
GCF_003949805.1	Streptomyces sp. WAC08241	strain=WAC08241
GCF_003949835.1	Streptomyces sp. WAC02707	strain=WAC02707
GCF_003949845.1	Streptomyces sp. WAC01280	strain=WAC01280
GCF_003949875.1	Streptomyces sp. WAC07149	strain=WAC07149
GCF_003949895.1	Streptomyces sp. WAC04770	strain=WAC04770
GCF_003949905.1	Streptomyces sp. WAC06273	strain=WAC06273
GCF_003949955.1	Streptomyces sp. WAC05292	strain=WAC05292
GCF_003950035.1	Streptomyces sp. W1SF4	strain=W1SF4
GCF_003950055.1	Streptomyces sp. KPB2	strain=KPB2
GCF_003955715.1	Streptomyces aquilus	strain=GGCR-6
GCF_003963535.1	Streptomyces cyaneochromogenes	strain=MK-45
GCF_003970715.1	Streptomyces luteoverticillatus	strain=CGMCC 15060
GCF_003977835.1	Streptomyces sp. WAC 01420	strain=WAC 01420
GCF_003977855.1	Streptomyces sp. WAC 05977	strain=WAC 05977
GCF_003977875.1	Streptomyces sp. WAC 01325	strain=WAC 01325
GCF_003984785.1	Streptomyces sp. WAC05374	strain=WAC05374
GCF_003984905.1	Streptomyces sp. WAC05458	strain=WAC05458
GCF_003984925.1	Streptomyces sp. WAC08401	strain=WAC08401
GCF_003984935.1	Streptomyces sp. WAC04189	strain=WAC04189
GCF_003984965.1	Streptomyces sp. WAC06128	strain=WAC06128
GCF_003984975.1	Streptomyces sp. WAC08452	strain=WAC08452
GCF_003989035.1	Streptomyces sp. NP10	strain=NP10
GCF_003994375.1	Streptomyces lydicus	strain=WYEC 108
GCF_003994395.1	Streptomyces griseoviridis	strain=F1-27
GCF_003999195.1	Streptomyces sp. LAM7114	strain=LAM7114
GCF_004000395.1	Streptomyces sp. B29(2018)	strain=B29(2018)
GCF_004000405.1	Streptomyces sp. B27	strain=B27
GCF_004005495.1	Streptomyces sp. San01	strain=San01
GCF_004010035.1	Streptomyces sp. S10(2018)	strain=S10(2018)
GCF_004010275.1	Streptomyces huasconensis	strain=HST28
GCF_004023625.1	Streptomyces cavernae	strain=SYSU K10008
GCF_004028635.1	Streptomyces cyaneus	strain=CGMCC 4.1671
GCF_004078575.1	Streptomyces albidoflavus	strain=BSII#1
GCF_004104485.1	Streptomyces sp. endophyte_N2	strain=endophyte_N2
GCF_004104505.1	Streptomyces sp. M2	strain=M2
GCF_004115015.1	Streptomyces sp. MG	strain=MG
GCF_004117935.1	Streptomyces roseicoloratus	strain=TRM44457
GCF_004122735.1	Streptomyces sioyaensis	strain=DSM 40032
GCF_004122755.1	Streptomyces sp. TM32	strain=TM32
GCF_004123705.1	Streptomyces sp. GZWMJZ-114	strain=GZWMJZ-114
GCF_004124325.1	Streptomyces sp. L2	strain=L2
GCF_004124335.1	Streptomyces sp. N1	strain=N1
GCF_004125245.1	Streptomyces lydicus	strain=ATCC 25470
GCF_004125265.1	Streptomyces lydicus	strain=ATCC 31975
GCF_004125275.1	Streptomyces lydicus	strain=SW_ACT1
GCF_004125315.1	Streptomyces sp. M3	strain=M3
GCF_004127445.1	Streptomyces alfalfae	strain=XY25
GCF_004151105.1	Streptomyces sp. L-9-10	strain=L-9-10
GCF_004187715.1	Streptomyces sp. F001	strain=F001
GCF_004193175.1	Streptomyces sp. RFCAC02	strain=RFCAC02
GCF_004195735.1	Streptomyces albidoflavus	strain=DSM 40455
GCF_004195745.1	Streptomyces albidoflavus	strain=NBRC 100770
GCF_004195755.1	Streptomyces albidoflavus	strain=NBRC 13083
GCF_004195765.1	Streptomyces albidoflavus	strain=CGMCC 4.1677
GCF_004195775.1	Streptomyces albidoflavus	strain=DSM 40233
GCF_004195835.1	Streptomyces albidoflavus	strain=FXJ8.011
GCF_004195845.1	Streptomyces albidoflavus	strain=CGMCC 4.1681
GCF_004195855.1	Streptomyces albidoflavus	strain=FXJ.2339
GCF_004195885.1	Streptomyces albidoflavus	strain=NBRC 12790
GCF_004195895.1	Streptomyces albidoflavus	strain=Ma24
GCF_004195935.1	Streptomyces albidoflavus	strain=CR33
GCF_004195945.1	Streptomyces albidoflavus	strain=CR10
GCF_004195955.1	Streptomyces albidoflavus	strain=CR25
GCF_004195965.1	Streptomyces albidoflavus	strain=Ma1
GCF_004195995.1	Streptomyces albidoflavus	strain=CR47
GCF_004196035.1	Streptomyces albidoflavus	strain=CR19
GCF_004196045.1	Streptomyces albidoflavus	strain=CR46
GCF_004196055.1	Streptomyces albidoflavus	strain=CR16
GCF_004196095.1	Streptomyces albidoflavus	strain=CR15
GCF_004196115.1	Streptomyces albidoflavus	strain=FXJ8.008
GCF_004196125.1	Streptomyces albidoflavus	strain=CR13
GCF_004196135.1	Streptomyces albidoflavus	strain=D62
GCF_004196145.1	Streptomyces albidoflavus	strain=FXJ8.031
GCF_004196155.1	Streptomyces albidoflavus	strain=CGMCC 4.1615
GCF_004196215.1	Streptomyces albidoflavus	strain=FXJ6.189
GCF_004196225.1	Streptomyces sp. SCA2-2	strain=SCA2-2
GCF_004196335.1	Streptomyces rimosus	strain=M527
GCF_004212445.1	Streptomyces alfalfae	strain=XY25
GCF_004217285.1	Streptomyces sp. BK239	strain=BK239
GCF_004217355.1	Streptomyces sp. BK022	strain=BK022
GCF_004217425.1	Streptomyces sp. CNZ301	strain=CNZ301
GCF_004217635.1	Streptomyces sp. CNZ288	strain=CNZ288
GCF_004295505.1	Streptomyces tsukubensis	strain=VKM Ac-2618D
GCF_004305975.1	Streptomyces otsuchiensis	strain=OTB305
GCF_004320085.1	Streptomyces kasugaensis	strain=AM-2504
GCF_004328625.1	Streptomyces seoulensis	strain=KCTC 9819
GCF_004334925.1	Streptomyces sp. IBTA2	strain=IBTA2
GCF_004337435.2	Streptomyces sp. KM273126	strain=KM273126
GCF_004341025.1	Streptomyces sp. BK205	strain=BK205
GCF_004341055.1	Streptomyces sp. BK329	strain=BK329
GCF_004341655.1	Streptomyces sp. BK038	strain=BK038
GCF_004342105.1	Streptomyces sp. BK674	strain=BK674
GCF_004342785.1	Streptomyces sp. BK387	strain=BK387
GCF_004343295.1	Streptomyces sp. BK042	strain=BK042
GCF_004343515.1	Streptomyces sp. BK335	strain=BK335
GCF_004345865.1	Streptomyces sp. BK438	strain=BK438
GCF_004346005.1	Streptomyces sp. BK308	strain=BK308
GCF_004346385.1	Streptomyces sp. BK215	strain=BK215
GCF_004348315.1	Streptomyces sp. 8K308	strain=8K308
GCF_004348415.1	Streptomyces hainanensis	strain=DSM 41900
GCF_004353505.1	Streptomyces sp. WAC05374	strain=WAC05374 delta StrH
GCF_004353545.1	Streptomyces sp. WAC05374	strain=WAC05374 delta StrF
GCF_004359235.1	Streptomyces sp. WAC05374	strain=WAC05374 delta StrI
GCF_004363835.1	Streptomyces sp. BK561	strain=BK561
GCF_004364215.1	Streptomyces sp. BK161	strain=BK161
GCF_004364245.1	Streptomyces sp. BK208	strain=BK208
GCF_004364395.1	Streptomyces sp. KS 21	strain=KS 21
GCF_004364835.1	Streptomyces sp. BK141	strain=BK141
GCF_004365455.1	Streptomyces sp. 25	strain=25
GCF_004365705.1	Streptomyces sp. 846.5	strain=846.5
GCF_004368645.1	Streptomyces sp. BK447	strain=BK447
GCF_004368945.1	Streptomyces coelicolor	strain=O-10.2
GCF_004368985.1	Streptomyces coelicolor	strain=O-10.1
GCF_004403015.1	Streptomyces sp. ICN441	strain=ICN441
GCF_004522685.1	Streptomyces sp. H23	strain=H23
GCF_004524875.1	Streptomyces sp. S501	strain=S501
GCF_004563805.1	Streptomyces sp. 4R-3d	strain=4R-3d
GCF_004684775.1	Streptomyces sp. MZ04	strain=MZ04
GCF_004684805.1	Streptomyces palmae	strain=JCM 31289
GCF_004768505.1	Streptomyces albus	strain=DSM 40763
GCF_004784465.1	Streptomyces griseoluteus	strain=JCM 4765
GCF_004784475.1	Streptomyces bauhiniae	strain=Bv016
GCF_004794175.1	Streptomyces sp. 1AS2c	strain=1AS2c
GCF_004794665.1	Streptomyces sp. S816	strain=S816
GCF_004794975.1	Streptomyces sp. A1547	strain=A1547
GCF_004795015.1	Streptomyces sp. A1277	strain=A1277
GCF_004795035.1	Streptomyces sp. A0958	strain=A0958
GCF_004795055.1	Streptomyces sp. A1136	strain=A1136
GCF_004795105.1	Streptomyces sp. A0642	strain=A0642
GCF_004795115.1	Streptomyces sp. A0592	strain=A0592
GCF_004795155.1	Streptomyces sp. LRa12	strain=LRa12
GCF_004795255.1	Streptomyces sp. RKND-216	strain=RKND-216
GCF_004795715.1	Streptomyces sp. SS52	strain=SS52
GCF_004798565.1	Streptomyces sp. Akac8	strain=Akac8
GCF_004798575.1	Streptomyces sp. A1499	strain=A1499
GCF_004803895.1	Streptomyces hawaiiensis	strain=ATCC 12236
GCF_005047355.1	Streptomyces sp. NEAU-C40	strain=NEAU-C40
GCF_005048155.1	Streptomyces piniterrae	strain=jys28
GCF_005222485.1	Streptomyces griseoviridis	strain=K61
GCF_005234185.1	Streptomyces sp. BPSDS2	strain=BPSDS2
GCF_005280195.1	Streptomyces galbus	strain=DSM 40089
GCF_005280215.1	Streptomyces lasalocidi	strain=X-537
GCF_005405925.1	Streptomyces antimycoticus	strain=NBRC 12839
GCF_005405945.1	Streptomyces violaceusniger	strain=NBRC 13459
GCF_005405965.1	Streptomyces avermitilis	strain=NBRC 14893
GCF_005405985.1	Streptomyces avermitilis	strain=ATCC 31267
GCF_005406005.1	Streptomyces avermitilis	strain=cw2
GCF_005490965.1	Streptomyces sp. SGAir0924	strain=SGAir0924
GCF_005517195.1	Streptomyces exfoliatus	strain=A1013Y
GCF_005519465.1	Streptomyces clavuligerus	strain=ATCC 27064
GCF_005768555.2	Streptomyces sporangiiformans	strain=NEAU-SSA 1
GCF_005786655.1	Streptomyces montanus	strain=NEAU-C151
GCF_005795905.1	Streptomyces sp. ICN19	strain=ICN19
GCF_005860785.2	Streptomyces sp. So13.3	strain=So13.3
GCF_005869865.1	Streptomyces tibetensis	strain=XZ 46
GCF_005938145.1	Streptomyces sp. DASNCL29	strain=DASNCL29
GCF_005981925.1	Streptomyces albidochromogenes	strain=DSM 41800
GCF_005981935.1	Streptomyces chryseus	strain=DSM 40420
GCF_005981965.1	Streptomyces chryseus	strain=DSM 40431
GCF_006088715.1	Streptomyces sp. YIM 121038	strain=YIM 121038
GCF_006229535.1	Streptomyces rimosus	strain=WT5260
GCF_006334905.2	Streptomyces sp. 3MP-14	strain=3MP-14
GCF_006334995.2	Streptomyces mimosae	strain=3MP-10
GCF_006335015.1	Streptomyces sedi	strain=JCM 16909
GCF_006335115.1	Streptomyces sp. NP160	strain=NP160
GCF_006516935.1	Streptomyces griseorubiginosus	strain=BTU6
GCF_006539165.1	Streptomyces cacaoi subsp. cacaoi	strain=NBRC 12748
GCF_006539185.1	Streptomyces gardneri	strain=NBRC 12865
GCF_006539505.1	Streptomyces spinoverrucosus	strain=NBRC 14228
GCF_006540305.1	Streptomyces sp. 6-11-2	strain=6-11-2
GCF_006547165.1	Streptomyces ipomoeae	strain=B12321
GCF_006547175.1	Streptomyces ipomoeae	strain=78-51
GCF_006547185.1	Streptomyces ipomoeae	strain=88-35
GCF_006715185.1	Streptomyces sp. SLBN-115	strain=RJA2910
GCF_006715395.1	Streptomyces sp. SLBN-31	strain=SLBN-31
GCF_006715605.1	Streptomyces sp. SLBN-109	strain=193411
GCF_006715635.1	Streptomyces sp. SLBN-118	strain=SLBN-118
GCF_006715785.1	Streptomyces puniciscabiei	strain=DSM 41929
GCF_006715825.1	Streptomyces sp. SLBN-192	strain=4-17
GCF_006715925.1	Streptomyces sp. SLBN-134	strain=SLBN-134
GCF_006716135.1	Streptomyces asterosporus	strain=DSM 41452
GCF_006782915.1	Streptomyces calvus	strain=T3018
GCF_006788935.1	Streptomyces cavourensis	strain=DSM 41795
GCF_006974005.1	Streptomyces malaysiensis	strain=DSM 4137
GCF_007050945.1	Streptomyces sp. IB201691-2A2	strain=IB201691-2A2
GCF_007096885.1	Streptomyces sp. 130	strain=130
GCF_007097205.2	Streptomyces alkaliterrae	strain=OF1
GCF_007097665.2	Streptomyces alkaliphilus	strain=IF17
GCF_007113405.2	Streptomyces sp. RLB1-8	strain=RLB1-8
GCF_007113425.2	Streptomyces sp. RLB3-17	strain=RLB3-17
GCF_007113445.1	Streptomyces sp. RLB3-5	strain=RLB3-5
GCF_007113465.1	Streptomyces sp. S1A1-3	strain=S1A1-3
GCF_007113485.2	Streptomyces sp. S1D4-23	strain=S1D4-23
GCF_007113505.2	Streptomyces sp. S1A1-8	strain=S1A1-8
GCF_007113525.2	Streptomyces sp. RLB1-9	strain=RLB1-9
GCF_007113545.2	Streptomyces sp. RLB3-6	strain=RLB3-6
GCF_007113565.2	Streptomyces sp. S1A1-7	strain=S1A1-7
GCF_007113585.2	Streptomyces sp. S1D4-20	strain=S1D4-20
GCF_007113665.2	Streptomyces sp. S1D4-14	strain=S1D4-14
GCF_007176755.1	Streptomyces sp. 1-11	strain=1-11
GCF_007280575.1	Streptomyces sp. MZ03-37	strain=MZ03-37
GCF_007280585.1	Streptomyces sp. MZ03-48	strain=MZ03-48
GCF_007363395.1	Streptomyces spectabilis	strain=NRRL 2792
GCF_007595705.1	Streptomyces sp. SAJ15	strain=SAJ15
GCF_007655005.1	Streptomyces tibetensis	strain=XZ 46
GCF_007677905.1	Streptomyces incarnatus	strain=DE0205
GCF_007679265.1	Streptomyces collinus	strain=DE0114
GCF_007679425.1	Streptomyces incarnatus	strain=DE0106
GCF_007679945.1	Streptomyces sp. CFMR 7	strain=DE0061
GCF_007827565.1	Streptomyces sp. CNZ289	strain=CNZ289
GCF_007827595.1	Streptomyces sp. BK340	strain=BK340
GCF_007827615.1	Streptomyces sp. CNZ287	strain=CNZ287
GCF_007828695.1	Streptomyces sp. T12	strain=T12
GCF_007829855.1	Streptomyces argenteolus	strain=3259
GCF_007829875.1	Streptomyces capillispiralis	strain=DSM 41695
GCF_007829885.1	Streptomyces brevispora	strain=DSM 42059
GCF_007856155.1	Streptomyces qinzhouensis	strain=SSL-25
GCF_007858555.1	Streptomyces sp. WAC06273	strain=WAC6273 substr. delta orf15 pCRISPR-Cas9
GCF_007896895.1	Streptomyces misionensis	strain=66
GCF_007896905.1	Streptomyces albidoflavus	strain=77
GCF_007994955.1	Streptomyces sp. ISID311	strain=ISID311
GCF_008016805.1	Streptomyces lavendulae	strain=YAKB-15
GCF_008033485.1	Streptomyces malaysiensis	strain=TY049-057
GCF_008039505.1	Streptomyces sp. IB2014 016-6	strain=IB2014 016-6
GCF_008042035.1	Streptomyces sp. col6	strain=col6
GCF_008042045.1	Streptomyces sp. t39	strain=t39
GCF_008042065.1	Streptomyces sp. gb1(2016)	strain=gb1(2016)
GCF_008042075.1	Streptomyces sp. uw30	strain=uw30
GCF_008042115.1	Streptomyces sp. me109	strain=me109
GCF_008042125.1	Streptomyces sp. ms191	strain=ms191
GCF_008042145.1	Streptomyces sp. adm13(2018)	strain=adm13(2018)
GCF_008042155.1	Streptomyces sp. wa22	strain=wa22
GCF_008042275.1	Streptomyces sp. or43	strain=or43
GCF_008064995.1	Streptomyces rochei	strain=7434AN4
GCF_008086975.1	Streptomyces sp. WAC05950	strain=WAC5950 substr. delta orf15 pCRISPomyces
GCF_008087005.1	Streptomyces sp. WAC01526	strain=WAC01526
GCF_008107605.1	Streptomyces sp. CB01881	strain=CB01881
GCF_008120935.1	Streptomyces sp. sk2.1	strain=sk2.1
GCF_008124905.1	Streptomyces coelicolor	strain=A3(2) R4-mCherry-14
GCF_008124915.1	Streptomyces coelicolor A3(2)	strain=ICSSB 1010
GCF_008124965.1	Streptomyces coelicolor	strain=A3(2) R4-mCherry-19
GCF_008124975.1	Streptomyces coelicolor	strain=A3(2) R4-mCherry-17
GCF_008124985.1	Streptomyces coelicolor	strain=A3(2) R4-mCherry-15
GCF_008125015.1	Streptomyces coelicolor	strain=A3(2) R4-mCherry-16
GCF_008125035.1	Streptomyces coelicolor	strain=A3(2) R4-mCherry-18
GCF_008180165.1	Streptomyces parvus	strain=C05
GCF_008271805.1	Streptomyces sp. TRM49041	strain=TRM49041
GCF_008312835.1	Streptomyces marokkonensis	strain=OANH409
GCF_008312845.1	Streptomyces cacaoi	strain=OABC16
GCF_008369065.1	Streptomyces sp. SUN51	strain=SUN51
GCF_008386495.1	Streptomyces sp. TRM68348	strain=TRM68348
GCF_008632535.1	Streptomyces parvus	strain=NRRL B-1455
GCF_008632955.1	Streptomyces tendae	strain=139
GCF_008634015.1	Streptomyces filamentosus	strain=ATCC 23958
GCF_008634025.1	Streptomyces albofaciens JCM 4342	strain=ATCC 23873
GCF_008639045.1	Streptomyces venezuelae	strain=ATCC 21113
GCF_008639165.1	Streptomyces venezuelae ATCC 10712	strain=ATCC 10712
GCF_008642275.1	Streptomyces venezuelae	strain=ATCC 21018
GCF_008642295.1	Streptomyces venezuelae	strain=ATCC 21782
GCF_008642315.1	Streptomyces venezuelae	strain=ATCC 14584
GCF_008642335.1	Streptomyces venezuelae	strain=ATCC 14585
GCF_008642355.1	Streptomyces venezuelae	strain=ATCC 14583
GCF_008642375.1	Streptomyces venezuelae	strain=ATCC 15068
GCF_008704395.1	Streptomyces alboniger	strain=ATCC 12461
GCF_008704425.1	Streptomyces fradiae ATCC 10745 = DSM 40063	strain=ATCC 10745
GCF_008704445.1	Streptomyces prasinus	strain=ATCC 13879
GCF_008704475.1	Streptomyces viridifaciens	strain=ATCC 11989
GCF_008704495.1	Streptomyces kanamyceticus	strain=ATCC 12853
GCF_008704515.1	Streptomyces viridosporus T7A	strain=ATCC 39115
GCF_008704535.1	Streptomyces subrutilus	strain=ATCC 27467
GCF_008704555.1	Streptomyces nitrosporeus	strain=ATCC 12769
GCF_008704575.1	Streptomyces galilaeus	strain=ATCC 14969
GCF_008704655.1	Streptomyces rimosus	strain=ATCC 10970
GCF_008704715.1	Streptomyces chartreusis	strain=ATCC 14922
GCF_008704795.1	Streptomyces spectabilis	strain=ATCC 27465
GCF_008704855.1	Streptomyces platensis	strain=ATCC 23948
GCF_008704935.1	Streptomyces vinaceus	strain=ATCC 27476
GCF_008704995.1	Streptomyces nodosus	strain=ATCC 14899
GCF_008705135.1	Streptomyces coeruleorubidus	strain=ATCC 13740
GCF_008705255.1	Streptomyces venezuelae	strain=ATCC 10595
GCF_008806595.1	Streptomyces sp. HIT-DPA4	strain=HIT-DPA4
GCF_008868685.1	Streptomyces triticiradicis	strain=NEAU-H2
GCF_008905045.1	Streptomyces sp. TRM68295	strain=TRM68295
GCF_008931305.1	Streptomyces coelicolor A3(2)	strain=CFB_NBC_0001
GCF_008932075.1	Streptomyces sp. TRM68085	strain=TRM68085
GCF_008973465.1	Streptomyces sp. SS1-1	strain=SS1-1
GCF_008974245.1	Streptomyces abyssomicinicus	strain=CHI39
GCF_009025935.1	Streptomyces sp. C8S0
GCF_009176265.1	Streptomyces angustmyceticus	strain=NBRC 3934
GCF_009184865.1	Streptomyces sp. GY16	strain=GY16
GCF_009208535.1	Streptomyces mobaraensis	strain=US-43
GCF_009296025.1	Streptomyces tsukubensis	strain=AT3
GCF_009299385.1	Streptomyces cinereoruber	strain=ATCC 19740
GCF_009377175.1	Streptomyces adustus	strain=NBRC 109810
GCF_009377185.1	Streptomyces spongiae	strain=NBRC 106415
GCF_009377205.1	Streptomyces phyllanthi	strain=TISTR 2346
GCF_009377235.1	Streptomyces sp. K1PN6	strain=K1PN6
GCF_009495655.1	Streptomyces sp. SYP-A7193	strain=SYP-A7193
GCF_009498275.1	Streptomyces sp. QMT-28	strain=QMT-28
GCF_009569385.1	Streptomyces kaniharaensis	strain=SF-557
GCF_009600885.1	Streptomyces jumonjinensis	strain=NRRL 5741
GCF_009600895.1	Streptomyces katsurahamanus	strain=T-272
GCF_009604385.1	Streptomyces sp. RB5	strain=RB5
GCF_009604455.1	Streptomyces sp. RB17	strain=RB17
GCF_009650765.1	Streptomyces sp. SUK 48	strain=SUK 48
GCF_009709555.1	Streptomyces sp. TRM63209	strain=TRM63209
GCF_009709575.1	Streptomyces sp. TRM43335	strain=TRM43335
GCF_009735685.1	Streptomyces sp. TRM66187	strain=TRM 66187
GCF_009739225.1	Streptomyces sp. Z38	strain=Z38
GCF_009739465.1	Streptomyces sp. TRM66233	strain=TRM66233
GCF_009739905.1	Streptomyces ficellus	strain=NRRL 8067
GCF_009755605.1	Streptomyces sp. p1417	strain=p1417
GCF_009769735.1	Streptomyces sp. BA2	strain=BA2
GCF_009789635.1	Streptomyces sp. QHH-9511	strain=QHH-9511
GCF_009796285.1	Streptomyces sp. T44	strain=T44
GCF_009811555.1	Streptomyces caniferus	strain=NBRC 15389
GCF_009811575.1	Streptomyces glebosus	strain=NBRC 13786
GCF_009811595.1	Streptomyces libani subsp. libani	strain=NBRC 13452
GCF_009811615.1	Streptomyces libani subsp. rufus	strain=NBRC 15424
GCF_009811635.1	Streptomyces tubercidicus	strain=NBRC 13090
GCF_009823745.1	Streptomyces sp. YIM 132580	strain=YIM 132580
GCF_009827025.1	Streptomyces sp. HUCO-GS316	strain=HUCO-GS316
GCF_009829585.1	Streptomyces tendae	strain=UTMC 3329
GCF_009831155.1	Streptomyces sp. XHT-2	strain=XHT-2
GCF_009832925.1	Streptomyces sp. Tu 2975	strain=Tu 2975
GCF_009834105.1	Streptomyces sp. GF20	strain=GF20
GCF_009834125.1	Streptomyces sp. GS7	strain=GS7
GCF_009834145.1	Streptomyces sp. HF10	strain=HF10
GCF_009834665.1	Streptomyces fradiae ATCC 10745 = DSM 40063	strain=ATCC 10745
GCF_009846825.1	Streptomyces sp. FR-008	strain=FR-008
GCF_009852415.1	Streptomyces sp. Tu 3180	strain=Tu 3180
GCF_009857135.1	Streptomyces sp. HM190	strain=HM190
GCF_009862025.1	Streptomyces sp. SID4946	strain=SID4946
GCF_009862035.1	Streptomyces sp. SID8366	strain=SID8366
GCF_009862045.1	Streptomyces sp. SID8360	strain=SID8360
GCF_009862055.1	Streptomyces sp. SID8358	strain=SID8358
GCF_009862105.1	Streptomyces sp. SID8357	strain=SID8357
GCF_009862115.1	Streptomyces sp. SID8359	strain=SID8359
GCF_009862125.1	Streptomyces sp. SID5910	strain=SID5910
GCF_009862145.1	Streptomyces sp. SID8356	strain=SID8356
GCF_009862205.1	Streptomyces sp. SID8350	strain=SID8350
GCF_009862215.1	Streptomyces sp. SID7814	strain=SID7814
GCF_009862225.1	Streptomyces sp. SID8354	strain=SID8354
GCF_009862245.1	Streptomyces sp. SID7816	strain=SID7816
GCF_009862265.1	Streptomyces sp. SID8352	strain=SID8352
GCF_009862305.1	Streptomyces sp. SID8367	strain=SID8367
GCF_009862345.1	Streptomyces sp. SID7817	strain=SID7817
GCF_009862355.1	Streptomyces sp. SID7834	strain=SID7834
GCF_009862365.1	Streptomyces sp. SID7815	strain=SID7815
GCF_009862405.1	Streptomyces sp. SID4945	strain=SID4945
GCF_009862415.1	Streptomyces sp. SID8364	strain=SID8364
GCF_009862445.1	Streptomyces sp. SID7813	strain=SID7813
GCF_009862465.1	Streptomyces sp. SID4941	strain=SID4941
GCF_009862475.1	Streptomyces sp. SID4940	strain=SID4940
GCF_009862505.1	Streptomyces sp. SID7805	strain=SID7805
GCF_009862515.1	Streptomyces sp. SID7804	strain=SID7804
GCF_009862525.1	Streptomyces sp. SID7810	strain=SID7810
GCF_009862565.1	Streptomyces sp. SID4944	strain=SID4944
GCF_009862625.1	Streptomyces sp. SID69	strain=SID69
GCF_009862635.1	Streptomyces sp. SID724	strain=SID724
GCF_009862685.1	Streptomyces sp. SID685	strain=SID685
GCF_009862765.1	Streptomyces sp. SID6137	strain=SID6137
GCF_009862825.1	Streptomyces sp. SID5473	strain=SID5473
GCF_009862845.1	Streptomyces sp. SID6139	strain=SID6139
GCF_009862865.1	Streptomyces sp. SID5469	strain=SID5469
GCF_009862885.1	Streptomyces sp. SID5468	strain=SID5468
GCF_009862895.1	Streptomyces sp. SID5474	strain=SID5474
GCF_009862925.1	Streptomyces sp. SID5470	strain=SID5470
GCF_009862935.1	Streptomyces sp. SID5471	strain=SID5471
GCF_009862965.1	Streptomyces sp. SID5466	strain=SID5466
GCF_009862985.1	Streptomyces sp. SID5464	strain=SID5464
GCF_009863005.1	Streptomyces sp. SID4956	strain=SID4956
GCF_009863025.1	Streptomyces sp. SID4985	strain=SID4985
GCF_009863035.1	Streptomyces sp. SID4982	strain=SID4982
GCF_009863045.1	Streptomyces sp. SID4948	strain=SID4948
GCF_009863085.1	Streptomyces sp. SID4951	strain=SID4951
GCF_009863095.1	Streptomyces sp. SID4950	strain=SID4950
GCF_009863125.1	Streptomyces sp. SID4936	strain=SID4936
GCF_009863145.1	Streptomyces sp. SID4937	strain=SID4937
GCF_009863155.1	Streptomyces sp. SID4928	strain=SID4928
GCF_009863165.1	Streptomyces sp. SID4939	strain=SID4939
GCF_009863175.1	Streptomyces sp. SID4934	strain=SID4934
GCF_009863225.1	Streptomyces sp. SID4926	strain=SID4926
GCF_009863235.1	Streptomyces sp. SID4925	strain=SID4925
GCF_009863265.1	Streptomyces sp. SID4923	strain=SID4923
GCF_009863275.1	Streptomyces sp. SID4920	strain=SID4920
GCF_009863285.1	Streptomyces sp. SID4921	strain=SID4921
GCF_009864805.1	Streptomyces sp. SID8382	strain=SID8382
GCF_009864845.1	Streptomyces sp. SID8379	strain=SID8379
GCF_009864855.1	Streptomyces sp. SID8380	strain=SID8380
GCF_009864865.1	Streptomyces sp. SID8381	strain=SID8381
GCF_009864905.1	Streptomyces sp. SID8378	strain=SID8378
GCF_009864915.1	Streptomyces sp. SID8377	strain=SID8377
GCF_009864985.1	Streptomyces sp. SID8385	strain=SID8385
GCF_009865035.1	Streptomyces sp. SID8375	strain=SID8375
GCF_009865065.1	Streptomyces sp. SID8373	strain=SID8373
GCF_009865075.1	Streptomyces sp. SID8369	strain=SID8369
GCF_009865085.1	Streptomyces sp. SID8370	strain=SID8370
GCF_009865125.1	Streptomyces sp. SID8371	strain=SID8371
GCF_009865135.1	Streptomyces sp. SID8374	strain=SID8374
GCF_009865165.1	Streptomyces sp. SID335	strain=SID335
GCF_009865175.1	Streptomyces sp. SID337	strain=SID337
GCF_009865205.1	Streptomyces sp. SID2999	strain=SID2999
GCF_009865215.1	Streptomyces sp. SID3343	strain=SID3343
GCF_009865265.1	Streptomyces sp. SID4917	strain=SID4917
GCF_009865275.1	Streptomyces sp. SID4915	strain=SID4915
GCF_009865305.1	Streptomyces sp. SID4919	strain=SID4919
GCF_009865325.1	Streptomyces sp. SID4913	strain=SID4913
GCF_009865365.1	Streptomyces sp. SID4912	strain=SID4912
GCF_009865385.1	Streptomyces sp. SID486	strain=SID486
GCF_009865405.1	Streptomyces sp. SID3212	strain=SID3212
GCF_009865425.1	Streptomyces sp. SID3915	strain=SID3915
GCF_009865465.1	Streptomyces sp. SID1	strain=SID1
GCF_009865475.1	Streptomyces sp. SID2888	strain=SID2888
GCF_009865505.1	Streptomyces sp. SID2119	strain=SID2119
GCF_009865545.1	Streptomyces sp. SID2563	strain=SID2563
GCF_009865565.1	Streptomyces sp. SID1046	strain=SID1046
GCF_009865585.1	Streptomyces sp. SID161	strain=SID161
GCF_009865595.1	Streptomyces sp. SID1328	strain=SID1328
GCF_009865605.1	Streptomyces sp. SID1034	strain=SID1034
GCF_009866455.1	Streptomyces griseus	strain=CGMCC 4.18
GCF_009867075.1	Streptomyces sp. NHF165	strain=NHF165
GCF_009870065.1	Streptomyces sp. SID5785	strain=SID5785
GCF_009870085.1	Streptomyces sp. SID5476	strain=SID5476
GCF_009870095.1	Streptomyces sp. SID5606	strain=SID5606
GCF_009872515.1	Streptomyces sp. SID5770	strain=SID5770
GCF_009872535.1	Streptomyces sp. SID5789	strain=SID5789
GCF_009872555.1	Streptomyces sp. SID5643	strain=SID5643
GCF_009872565.1	Streptomyces sp. SID5614	strain=SID5614
GCF_009872595.1	Streptomyces sp. SID5477	strain=SID5477
GCF_009872615.1	Streptomyces sp. SID5594	strain=SID5594
GCF_009873275.1	Streptomyces sp. SID5914	strain=SID5914
GCF_009908195.1	Streptomyces boluensis	strain=YC537
GCF_009916105.1	Streptomyces sp. GC420	strain=GC420
GCF_009936315.1	Streptomyces antimycoticus	strain=NBRC 100767
GCF_010119355.1	Streptomyces sp. TR1341	strain=TR1341
GCF_010384365.1	Streptomyces sp. S4.7	strain=S4.7
GCF_010523235.1	Streptomyces sp. 604F	strain=604F
GCF_010548045.1	Streptomyces anulatus	strain=SID10689
GCF_010548075.1	Streptomyces sp. SID10115	strain=SID10115
GCF_010548115.1	Streptomyces sp. SID10362	strain=SID10362
GCF_010548145.1	Streptomyces sp. SID10853	strain=SID10853
GCF_010548165.1	Streptomyces cyaneofuscatus	strain=SID10855
GCF_010548175.1	Streptomyces halstedii	strain=SID11342
GCF_010548185.1	Streptomyces sp. SID10692	strain=SID10692
GCF_010548215.1	Streptomyces sp. SID10815	strain=SID10815
GCF_010548245.1	Streptomyces sp. SID11385	strain=SID11385
GCF_010548265.1	Streptomyces sp. SID11726	strain=SID11726
GCF_010548275.1	Streptomyces sp. SID12488	strain=SID12488
GCF_010548305.1	Streptomyces sp. SID13031	strain=SID13031
GCF_010548325.1	Streptomyces sp. SID13666	strain=SID13666
GCF_010548345.1	Streptomyces sp. SID13588	strain=SID13588
GCF_010548375.1	Streptomyces sp. SID13726	strain=SID13726
GCF_010548385.1	Streptomyces coelicoflavus	strain=SID14163
GCF_010548435.1	Streptomyces coelicoflavus	strain=SID14172
GCF_010548465.1	Streptomyces sp. SID14436	strain=SID14436
GCF_010548475.1	Streptomyces fulvissimus	strain=SID14438
GCF_010548505.1	Streptomyces sp. SID14515	strain=SID14515
GCF_010548515.1	Streptomyces sp. SID14446	strain=SID14446
GCF_010548525.1	Streptomyces sp. SID14478	strain=SID14478
GCF_010548565.1	Streptomyces griseus	strain=SID164
GCF_010548575.1	Streptomyces sp. SID339	strain=SID339
GCF_010548605.1	Streptomyces diastaticus	strain=SID7513
GCF_010548615.1	Streptomyces anulatus	strain=SID505
GCF_010548645.1	Streptomyces sp. SID6673	strain=SID6673
GCF_010548665.1	Streptomyces parvus	strain=SID7590
GCF_010548675.1	Streptomyces bauhiniae	strain=SID7754
GCF_010548705.1	Streptomyces anulatus	strain=SID7903
GCF_010548715.1	Streptomyces sp. SID7909	strain=SID7909
GCF_010548725.1	Streptomyces sp. SID8014	strain=SID8014
GCF_010550245.1	Streptomyces sp. SID12501	strain=SID12501
GCF_010550325.1	Streptomyces rubrogriseus	strain=SID7739
GCF_010550365.1	Streptomyces sp. SID7958	strain=SID7958
GCF_010550375.1	Streptomyces sp. SID8016	strain=SID8016
GCF_010550405.1	Streptomyces rochei	strain=SID8161
GCF_010550435.1	Streptomyces sp. SID8111	strain=SID8111
GCF_010550505.1	Streptomyces sp. SID8499	strain=SID8499
GCF_010550525.1	Streptomyces anulatus	strain=SID9598
GCF_010550535.1	Streptomyces sp. SID9124	strain=SID9124
GCF_010550605.1	Streptomyces sp. SID9727	strain=SID9727
GCF_010550625.1	Streptomyces albidoflavus	strain=SID9939
GCF_010550645.1	Streptomyces sp. SID9913	strain=SID9913
GCF_010669165.1	Streptomyces aureoverticillatus	strain=HN6
GCF_010820575.1	Streptomyces tendae	strain=VITAKN
GCF_010892295.1	Streptomyces rhizosphaericus	strain=0250
GCF_010993835.1	Streptomyces sp. OM5714	strain=OM5714
GCF_011006355.1	Streptomyces albus	strain=CAS922
GCF_011007525.1	Streptomyces coelicoflavus	strain=F13
GCF_011008945.1	Streptomyces sp. PRKS01-65	strain=PRKS01-65
GCF_011044975.1	Streptomyces sp. A7024	strain=A7024
GCF_011044995.1	Streptomyces sp. YC504	strain=YC504
GCF_011045015.1	Streptomyces sp. HC44	strain=HC44
GCF_011045025.1	Streptomyces sp. YC419	strain=YC419
GCF_011045075.1	Streptomyces sp. SB3404	strain=SB3404
GCF_011055525.1	Streptomyces sp. 196(2019)	strain=196
GCF_011170105.1	Streptomyces rutgersensis	strain=NBRC 12819
GCF_011170125.1	Streptomyces diastaticus subsp. diastaticus	strain=NBRC 13412
GCF_011170145.1	Streptomyces gougerotii	strain=NBRC 13043
GCF_011193355.1	Streptomyces sp. JB150	strain=JB150
GCF_011317205.1	Streptomyces sp. KO7888	strain=KO7888
GCF_011421595.1	Streptomyces sp. YIM 98790	strain=YIM 98790
GCF_011650445.1	Streptomyces sp. VN1	strain=VN1
GCF_011694815.1	Streptomyces sp. QMT-12	strain=QMT-12
GCF_011751035.1	Streptomyces sp. MBT27	strain=MBT27
GCF_011758705.1	Streptomyces cinereoruber	strain=DSM 41512
GCF_011765715.1	Streptomyces sp. 2BBP-J2	strain=2BBP-J2
GCF_011766325.1	Streptomyces sp. CWH03	strain=CWH03
GCF_011800555.1	Streptomyces malaysiensis	strain=DSM 14702
GCF_011820545.1	Streptomyces sp. DSM 40868	strain=DSM 40868
GCF_011882225.1	Streptomyces sp. NEAU-H3	strain=NEAU-H3
GCF_012033735.1	Streptomyces lonarensis	strain=NCL716
GCF_012033785.1	Streptomyces bohaiensis	strain=11A07
GCF_012034175.1	Streptomyces sp. PRB2-1	strain=PRB2-1
GCF_012034205.1	Streptomyces sp. SBST2-5	strain=SBST2-5
GCF_012034235.1	Streptomyces thermoviolaceus subsp. thermoviolaceus	strain=NBRC 13905
GCF_012034295.1	Streptomyces sp. C1-2	strain=C1-2
GCF_012034305.1	Streptomyces sp. AA8	strain=AA8
GCF_012034385.1	Streptomyces sp. ventii	strain=ventii
GCF_012034935.1	Streptomyces sp. PLAI1-29	strain=PLAI1-29
GCF_012044595.1	Streptomyces antibioticus	strain=DSM 41481
GCF_012184365.1	Streptomyces sp. S-2	strain=S-2
GCF_012273495.1	Streptomyces sp. RPA4-5	strain=RPA4-5
GCF_012273515.1	Streptomyces sp. RPA4-2	strain=RPA4-2
GCF_012273535.1	Streptomyces sp. RLB1-33	strain=RLB1-33
GCF_012273655.1	Streptomyces sp. LD120	strain=LD120
GCF_012275145.1	Streptomyces sp. S1D4-11	strain=S1D4-11
GCF_012328665.1	Streptomyces galbus	strain=I339
GCF_012396115.1	Streptomyces somaliensis DSM 40738	strain=DSM 40738
GCF_012726235.1	Streptomyces sp. HNM0574	strain=HNM0574
GCF_012726265.1	Streptomyces sp. HNM0575	strain=HNM0575
GCF_012922115.1	Streptomyces sp. RLA2-12	strain=RLA2-12
GCF_012927225.1	Streptomyces sp. R301	strain=R301
GCF_012927245.1	Streptomyces sp. R302	strain=R302
GCF_012933395.1	Streptomyces sp. GMY01	strain=GMY01
GCF_013004455.1	Streptomyces cacaoi	strain=DSM 40057
GCF_013009255.1	Streptomyces sp. Z423-1	strain=Z423-1
GCF_013010335.1	Streptomyces sp. N502	strain=N502
GCF_013018355.1	Streptomyces sp. PKU-MA01144	strain=PKU-MA01144
GCF_013030945.1	Streptomyces morookaense	strain=DSM 40503
GCF_013044505.1	Streptomyces sp. S3(2020)	strain=S3(2020)
GCF_013046785.1	Streptomyces sp. jing01	strain=jing01
GCF_013055795.1	Streptomyces sp. I05A-00742	strain=I05A-00742
GCF_013085465.1	Streptomyces cacaoi subsp. asoensis	strain=H2S5
GCF_013167895.1	Streptomyces fulvorobeus	strain=NBRC 15897
GCF_013167915.1	Streptomyces microflavus	strain=NBRC 13062
GCF_013177615.1	Streptomyces sp. MNP-20	strain=MNP-20
GCF_013302895.1	Streptomyces albus subsp. chlorinus	strain=NRRL B-24108
GCF_013302945.1	Streptomyces sp. 8P21H-1	strain=8P21H-1
GCF_013307045.1	Streptomyces coelicolor	strain=M1154/pAMX4
GCF_013317105.1	Streptomyces coelicolor	strain=M1154/pAMX4/pGP1416
GCF_013345665.1	Streptomyces samsunensis	strain=SA31
GCF_013357925.1	Streptomyces lunaelactis	strain=MMun143
GCF_013357935.1	Streptomyces lunaelactis	strain=MM126
GCF_013357965.1	Streptomyces lunaelactis	strain=MM115
GCF_013358025.1	Streptomyces lunaelactis	strain=MM113
GCF_013358045.1	Streptomyces lunaelactis	strain=MM103
GCF_013358055.1	Streptomyces lunaelactis	strain=MM91
GCF_013358065.1	Streptomyces lunaelactis	strain=MM31
GCF_013358105.1	Streptomyces lunaelactis	strain=MM40
GCF_013358115.1	Streptomyces lunaelactis	strain=MM29
GCF_013358135.1	Streptomyces lunaelactis	strain=MM28
GCF_013358155.1	Streptomyces lunaelactis	strain=MM25
GCF_013358165.1	Streptomyces lunaelactis	strain=MM15
GCF_013358235.1	Streptomyces lunaelactis	strain=MM78
GCF_013358245.1	Streptomyces lunaelactis	strain=MM83
GCF_013358305.1	Streptomyces lunaelactis	strain=MM37
GCF_013358325.1	Streptomyces lunaelactis	strain=MM51
GCF_013358335.1	Streptomyces lunaelactis	strain=MM22
GCF_013362995.1	Streptomyces sp. TRM64462	strain=TRM64462
GCF_013363455.1	Streptomyces sp. CAI-121	strain=CAI-121
GCF_013363465.1	Streptomyces odorifer	strain=KAI-180
GCF_013363475.1	Streptomyces sp. KAI-26	strain=KAI-26
GCF_013363485.1	Streptomyces sp. KAI-27	strain=KAI-27
GCF_013363555.1	Streptomyces fungicidicus	strain=CAI-93
GCF_013363575.1	Streptomyces sp. KAI 90	strain=KAI 90
GCF_013363585.1	Streptomyces sp. CAI-78	strain=CAI-78
GCF_013363615.1	Streptomyces sp. CAI-85	strain=CAI-85
GCF_013363625.1	Streptomyces coelicolor	strain=CAI-140
GCF_013363655.1	Streptomyces sp. CAI 127	strain=CAI 127
GCF_013363665.1	Streptomyces sp. CAI-68	strain=CAI-68
GCF_013363675.1	Streptomyces sp. CAI-24	strain=CAI-24
GCF_013363715.1	Streptomyces sp. CAI-21	strain=CAI-21
GCF_013363735.1	Streptomyces sp. CAI-155	strain=CAI-155
GCF_013364095.1	Streptomyces harbinensis	strain=NA02264
GCF_013364155.1	Streptomyces sp. NA02950	strain=NA02950
GCF_013364175.1	Streptomyces sp. NA02536	strain=NA02536
GCF_013364195.1	Streptomyces sp. NA04227	strain=NA04227
GCF_013364255.1	Streptomyces seoulensis	strain=A01
GCF_013364315.1	Streptomyces fulvissimus	strain=NA06532
GCF_013364335.1	Streptomyces sp. NA00687	strain=NA00687
GCF_013364375.1	Streptomyces sp. NA03103	strain=NA03103
GCF_013371965.1	Streptomyces sp. CAI-17	strain=CAI-17
GCF_013375055.1	Streptomyces chartreusis	strain=NA02069
GCF_013376795.1	Streptomyces violascens	strain=YIM 100212
GCF_013387495.1	Streptomyces sp. PKU-EA00015	strain=PKU-EA00015
GCF_013394065.1	Streptomyces rectiverticillatus	strain=B15-08
GCF_013401435.1	Streptomyces sp. BR123	strain=BR123
GCF_013401535.1	Streptomyces sp. CB04723	strain=CB04723
GCF_013409565.1	Streptomyces fulvorobeus	strain=DSM 41455
GCF_013414305.1	Streptomyces sp. Rer75	strain=Rer75
GCF_013421635.1	Streptomyces sp. UH6	strain=UH6
GCF_013423905.1	Streptomyces sp. NEAU-sy36	strain=NEAU-sy36
GCF_013433285.1	Streptomyces sp. TRM44567	strain=TRM44567
GCF_013450295.1	Streptomyces sp. AJS327	strain=AJS327
GCF_013618515.1	Streptomyces alkaliterrae	strain=OF3
GCF_013618545.1	Streptomyces alkaliterrae	strain=OF8
GCF_013693715.1	Streptomyces albidoflavus	strain=J1074/R2
GCF_013778455.1	Streptomyces sp. PSKA28	strain=PSKA28
GCF_013870495.1	Streptomyces sp. W18L9	strain=W18L9
GCF_013870515.1	Streptomyces sp. CAP 215	strain=CAP 215
GCF_013870535.1	Streptomyces sp. PIP175	strain=PIP175
GCF_013870595.1	Streptomyces sp. WELS2	strain=WELS2
GCF_013912435.1	Streptomyces sp. PSKA54	strain=PSKA54
GCF_013913525.1	Streptomyces griseoaurantiacus	strain=MBK6
GCF_014070435.1	Streptomyces pristinaespiralis	strain=PR11
GCF_014076605.1	Streptomyces sp. GMR22	strain=GMR22
GCF_014083905.1	Streptomyces lincolnensis	strain=B48
GCF_014083985.1	Streptomyces sp. SCUT-3	strain=SCUT-3
GCF_014138545.1	Streptomyces aureorectus	strain=DSM 41692
GCF_014138735.1	Streptomyces calvus	strain=CECT 3271
GCF_014138855.1	Streptomyces costaricanus	strain=DSM 41827
GCF_014138905.1	Streptomyces phaeogriseichromatogenes	strain=DSM 40710
GCF_014141525.1	Streptomyces calidiresistens	strain=DSM 42108
GCF_014141535.1	Streptomyces alkaliphilus	strain=DSM 42118
GCF_014156695.1	Streptomyces durbertensis	strain=DSM 104538
GCF_014170455.1	Streptomyces sp. gCLA4	strain=gCLA4
GCF_014191845.1	Streptomyces violarus	strain=CECT 3237
GCF_014197485.1	Streptomyces cinereoruber	strain=NRRL ISP-5012
GCF_014202475.1	Streptomyces paradoxus	strain=DSM 43350
GCF_014203415.1	Streptomyces sp. 3211.5	strain=3211.5
GCF_014203435.1	Streptomyces sp. 3211.3	strain=3211.3
GCF_014203475.1	Streptomyces spectabilis	strain=CECT 3146
GCF_014203495.1	Streptomyces albaduncus	strain=CECT 3226
GCF_014203505.1	Streptomyces eurocidicus	strain=CECT 3259
GCF_014203535.1	Streptomyces griseostramineus	strain=CECT 3273
GCF_014203545.1	Streptomyces netropsis	strain=CECT 3265
GCF_014203555.1	Streptomyces olivoverticillatus	strain=CECT 3266
GCF_014203595.1	Streptomyces echinatus	strain=CECT 3313
GCF_014203645.1	Streptomyces zagrosensis	strain=CECT 8305
GCF_014203845.1	Streptomyces scabiei	strain=SAI-025
GCF_014203895.1	Streptomyces sp. SFB5A	strain=SFB5A
GCF_014204745.1	Streptomyces collinus	strain=DSM 40129
GCF_014204855.1	Streptomyces haliclonae	strain=DSM 41968
GCF_014205035.1	Streptomyces nodosus	strain=DSM 40109
GCF_014205055.1	Streptomyces luteogriseus	strain=DSM 40483
GCF_014205255.1	Streptomyces caelestis	strain=DSM 40084
GCF_014205315.1	Streptomyces rapamycinicus	strain=DSM 41530
GCF_014207295.1	Streptomyces sp. AK010	strain=AK010
GCF_014207445.1	Streptomyces candidus	strain=DSM 40141
GCF_014207735.1	Streptomyces sp. CNZ298	strain=CNZ298
GCF_014216315.1	Streptomyces finlayi	strain=NBSH44
GCF_014216335.1	Streptomyces rutgersensis	strain=NBH77
GCF_014217585.1	Streptomyces sp. INR7	strain=INR7
GCF_014252945.1	Streptomyces mexicanus	strain=Marseille-Q0842
GCF_014253015.1	Streptomyces sp. TYQ1024	strain=TYQ1024
GCF_014257025.1	Streptomyces sp. PSKA01	strain=PSKA01
GCF_014280945.1	Streptomyces sp. SS06011	strain=SS06011
GCF_014280995.1	Streptomyces sp. CBG33	strain=CBG33
GCF_014281035.1	Streptomyces sp. CBG31	strain=CBG31
GCF_014281095.1	Streptomyces sp. CBG9	strain=CBG9
GCF_014284355.1	Streptomyces sp. AC536	strain=AC536
GCF_014284425.1	Streptomyces sp. AC563	strain=AC563
GCF_014295035.1	Streptomyces sp. AC541	strain=AC541
GCF_014451325.1	Streptomyces sp. CB02980	strain=CB02980
GCF_014489615.1	Streptomyces sp. CRPJ-33	strain=CRPJ-33
GCF_014489635.1	Streptomyces sp. CRXT-G-22	strain=CRXT-G-22
GCF_014493765.1	Streptomyces sp. TRM66268-LWL	strain=TRM66268-LWL
GCF_014495685.1	Streptomyces sp. TRM68367	strain=TRM68367
GCF_014495705.1	Streptomyces sp. CB00271	strain=CB00271
GCF_014534645.1	Streptomyces sp. TRM S81-3	strain=TRM S81-3
GCF_014596445.1	Streptomyces sp. CBMA29	strain=CBMA29
GCF_014596465.1	Streptomyces sp. CBMA123	strain=CBMA123
GCF_014596475.1	Streptomyces sp. CBMA152	strain=CBMA152
GCF_014596505.1	Streptomyces sp. CBMA370	strain=CBMA370
GCF_014596515.1	Streptomyces sp. CBMA156	strain=CBMA156
GCF_014596525.1	Streptomyces sp. CBMA291	strain=CBMA291
GCF_014596915.1	Streptomyces sp. TRM68416	strain=TRM68416
GCF_014621695.1	Streptomyces sp. CRXT-Y-14	strain=CRXT-Y-14
GCF_014645815.1	Streptomyces fuscichromogenes	strain=CGMCC 4.7110
GCF_014645835.1	Streptomyces albiflavescens	strain=CGMCC 4.7111
GCF_014645895.1	Streptomyces daqingensis	strain=CGMCC 4.7178
GCF_014646055.1	Streptomyces tyrosinilyticus	strain=CGMCC 4.7201
GCF_014646095.1	Streptomyces lacrimifluminis	strain=CGMCC 4.7272
GCF_014646115.1	Streptomyces camponoticapitis	strain=CGMCC 4.7275
GCF_014646275.1	Streptomyces kronopolitis	strain=CGMCC 4.7323
GCF_014646335.1	Streptomyces lasiicapitis	strain=CGMCC 4.7349
GCF_014647675.1	Streptomyces flaveus	strain=JCM 3035
GCF_014647695.1	Streptomyces humiferus	strain=JCM 3037
GCF_014647715.1	Streptomyces cinereus	strain=JCM 3040
GCF_014647875.1	Streptomyces brasiliensis	strain=JCM 3086
GCF_014647975.1	Streptomyces fumigatiscleroticus	strain=JCM 3101
GCF_014648075.1	Streptomyces ruber	strain=JCM 3131
GCF_014648195.1	Streptomyces purpureus	strain=JCM 3172
GCF_014648615.1	Streptomyces nojiriensis (draft)	strain=JCM 3382
GCF_014648635.1	Streptomyces cinerochromogenes	strain=JCM 3385
GCF_014648655.1	Streptomyces atratus	strain=JCM 3386
GCF_014648695.1	Streptomyces albospinus	strain=JCM 3399
GCF_014648775.1	Streptomyces abikoensis	strain=JCM 4002
GCF_014648795.1	Streptomyces cinnamonensis	strain=JCM 4019
GCF_014648815.1	Streptomyces flaveolus	strain=JCM 4032
GCF_014648835.1	Streptomyces netropsis	strain=JCM 4063
GCF_014648855.1	Streptomyces parvulus	strain=JCM 4068
GCF_014648875.1	Streptomyces parvus	strain=JCM 4069
GCF_014648895.1	Streptomyces tanashiensis	strain=JCM 4086
GCF_014648915.1	Streptomyces phaeofaciens	strain=JCM 4125
GCF_014648935.1	Streptomyces diastaticus subsp. diastaticus	strain=JCM 4128
GCF_014648955.1	Streptomyces gougerotii	strain=JCM 4136
GCF_014648995.1	Streptomyces massasporeus	strain=JCM 4139
GCF_014649015.1	Streptomyces narbonensis	strain=JCM 4147
GCF_014649035.1	Streptomyces sindenensis	strain=JCM 4164
GCF_014649055.1	Streptomyces gancidicus	strain=JCM 4171
GCF_014649075.1	Streptomyces cacaoi subsp. asoensis	strain=JCM 4185
GCF_014649095.1	Streptomyces cinereoruber subsp. cinereoruber	strain=JCM 4205
GCF_014649115.1	Streptomyces eurythermus	strain=JCM 4206
GCF_014649135.1	Streptomyces niveoruber	strain=JCM 4234
GCF_014649155.1	Streptomyces griseoviridis	strain=JCM 4250
GCF_014649175.1	Streptomyces matensis	strain=JCM 4277
GCF_014649195.1	Streptomyces bellus	strain=JCM 4292
GCF_014649215.1	Streptomyces cavourensis	strain=JCM 4298
GCF_014649235.1	Streptomyces spectabilis	strain=JCM 4308
GCF_014649255.1	Streptomyces thermoviolaceus subsp. apingens	strain=JCM 4312
GCF_014649275.1	Streptomyces libani subsp. libani	strain=JCM 4322
GCF_014649295.1	Streptomyces libani subsp. rufus	strain=JCM 4325
GCF_014649315.1	Streptomyces calvus	strain=JCM 4326
GCF_014649335.1	Streptomyces roseolilacinus	strain=JCM 4335
GCF_014649355.1	Streptomyces althioticus	strain=JCM 4344
GCF_014649375.1	Streptomyces aurantiogriseus	strain=JCM 4346
GCF_014649395.1	Streptomyces aureoverticillatus	strain=JCM 4347
GCF_014649435.1	Streptomyces chromofuscus	strain=JCM 4354
GCF_014649455.1	Streptomyces coeruleorubidus	strain=JCM 4359
GCF_014649475.1	Streptomyces daghestanicus	strain=JCM 4365
GCF_014649495.1	Streptomyces filipinensis	strain=JCM 4369
GCF_014649515.1	Streptomyces flavoviridis	strain=JCM 4372
GCF_014649535.1	Streptomyces gelaticus	strain=JCM 4376
GCF_014649555.1	Streptomyces globisporus	strain=JCM 4378
GCF_014649575.1	Streptomyces griseoincarnatus	strain=JCM 4381
GCF_014649595.1	Streptomyces griseomycini	strain=JCM 4382
GCF_014649615.1	Streptomyces griseorubens	strain=JCM 4383
GCF_014649635.1	Streptomyces griseostramineus	strain=JCM 4385
GCF_014649655.1	Streptomyces humidus	strain=JCM 4386
GCF_014649675.1	Streptomyces janthinus	strain=JCM 4387
GCF_014649695.1	Streptomyces kurssanovii	strain=JCM 4388
GCF_014649715.1	Streptomyces lateritius	strain=JCM 4389
GCF_014649735.1	Streptomyces lavendofoliae	strain=JCM 4391
GCF_014649755.1	Streptomyces litmocidini	strain=JCM 4394
GCF_014649775.1	Streptomyces longisporoflavus	strain=JCM 4396
GCF_014649795.1	Streptomyces melanogenes	strain=JCM 4398
GCF_014649815.1	Streptomyces mutabilis	strain=JCM 4400
GCF_014649835.1	Streptomyces pilosus	strain=JCM 4403
GCF_014649855.1	Streptomyces roseolus	strain=JCM 4411
GCF_014649875.1	Streptomyces rubiginosohelvolus	strain=JCM 4415
GCF_014649895.1	Streptomyces rubiginosus	strain=JCM 4416
GCF_014649915.1	Streptomyces toxytricini	strain=JCM 4421
GCF_014649935.1	Streptomyces variabilis	strain=JCM 4422
GCF_014649955.1	Streptomyces violascens	strain=JCM 4424
GCF_014649995.1	Streptomyces griseoflavus	strain=JCM 4479
GCF_014650015.1	Streptomyces griseoloalbus	strain=JCM 4480
GCF_014650035.1	Streptomyces lucensis JCM 4490	strain=JCM 4490
GCF_014650055.1	Streptomyces malachitofuscus	strain=JCM 4493
GCF_014650075.1	Streptomyces microflavus	strain=JCM 4496
GCF_014650095.1	Streptomyces nashvillensis	strain=JCM 4498
GCF_014650115.1	Streptomyces olivaceoviridis	strain=JCM 4499
GCF_014650135.1	Streptomyces plicatus	strain=JCM 4504
GCF_014650155.1	Streptomyces purpurascens	strain=JCM 4509
GCF_014650175.1	Streptomyces termitum	strain=JCM 4518
GCF_014650195.1	Streptomyces umbrinus	strain=JCM 4521
GCF_014650215.1	Streptomyces vinaceusdrappus	strain=JCM 4529
GCF_014650235.1	Streptomyces violaceochromogenes	strain=JCM 4530
GCF_014650255.1	Streptomyces violarus	strain=JCM 4534
GCF_014650275.1	Streptomyces mirabilis	strain=JCM 4551
GCF_014650295.1	Streptomyces caelestis	strain=JCM 4566
GCF_014650315.1	Streptomyces chartreusis	strain=JCM 4570
GCF_014650335.1	Streptomyces hiroshimensis	strain=JCM 4586
GCF_014650355.1	Streptomyces michiganensis	strain=JCM 4594
GCF_014650375.1	Streptomyces nitrosporeus	strain=JCM 4598
GCF_014650395.1	Streptomyces pluricolorescens	strain=JCM 4602
GCF_014650415.1	Streptomyces spiroverticillatus	strain=JCM 4609
GCF_014650435.1	Streptomyces tendae	strain=JCM 4610
GCF_014650455.1	Streptomyces xanthochromogenes	strain=JCM 4612
GCF_014650475.1	Streptomyces albogriseolus	strain=JCM 4616
GCF_014650495.1	Streptomyces cinnamoneus	strain=JCM 4633
GCF_014650515.1	Streptomyces finlayi	strain=JCM 4637
GCF_014650535.1	Streptomyces galbus	strain=JCM 4639
GCF_014650555.1	Streptomyces goshikiensis	strain=JCM 4640
GCF_014650575.1	Streptomyces naganishii JCM 4654	strain=JCM 4654
GCF_014650595.1	Streptomyces alanosinicus	strain=JCM 4714
GCF_014650615.1	Streptomyces albaduncus	strain=JCM 4715
GCF_014650635.1	Streptomyces albulus	strain=JCM 4718
GCF_014650655.1	Streptomyces anandii JCM 4720	strain=JCM 4720
GCF_014650675.1	Streptomyces anulatus	strain=JCM 4721
GCF_014650695.1	Streptomyces avidinii	strain=JCM 4726
GCF_014650715.1	Streptomyces bluensis	strain=JCM 4729
GCF_014650735.1	Streptomyces canarius	strain=JCM 4733
GCF_014650755.1	Streptomyces chryseus	strain=JCM 4737
GCF_014650775.1	Streptomyces cirratus	strain=JCM 4738
GCF_014650795.1	Streptomyces coelescens	strain=JCM 4739
GCF_014650815.1	Streptomyces flavofungini	strain=JCM 4753
GCF_014650835.1	Streptomyces galilaeus	strain=JCM 4757
GCF_014650855.1	Streptomyces chryseus	strain=JCM 4768
GCF_014650875.1	Streptomyces minutiscleroticus	strain=JCM 4790
GCF_014650895.1	Streptomyces omiyaensis	strain=JCM 4806
GCF_014650915.1	Streptomyces poonensis	strain=JCM 4815
GCF_014650935.1	Streptomyces subrutilus	strain=JCM 4834
GCF_014650955.1	Streptomyces tauricus	strain=JCM 4837
GCF_014650975.1	Streptomyces thermoviolaceus subsp. thermoviolaceus	strain=JCM 4843
GCF_014650995.1	Streptomyces viridiviolaceus	strain=JCM 4855
GCF_014651015.1	Streptomyces xantholiticus	strain=JCM 4863
GCF_014651035.1	Streptomyces lomondensis	strain=JCM 4866
GCF_014651055.1	Streptomyces cinereoruber subsp. fructofermentans	strain=JCM 4956
GCF_014651075.1	Streptomyces djakartensis	strain=JCM 4957
GCF_014651095.1	Streptomyces geysiriensis	strain=JCM 4962
GCF_014651115.1	Streptomyces inusitatus	strain=JCM 4988
GCF_014651135.1	Streptomyces echinoruber	strain=JCM 5016
GCF_014651155.1	Streptomyces anthocyanicus	strain=JCM 5058
GCF_014651195.1	Streptomyces spinoverrucosus	strain=JCM 5077
GCF_014653855.1	Streptomyces capitiformicae	strain=CGMCC 4.7403
GCF_014654675.1	Streptomyces spiralis	strain=JCM 3302
GCF_014654785.1	Streptomyces mashuensis	strain=JCM 4059
GCF_014654895.1	Streptomyces filamentosus	strain=JCM 4122
GCF_014654935.1	Streptomyces capoamus	strain=JCM 4253
GCF_014655085.1	Streptomyces gardneri	strain=JCM 4375
GCF_014655195.1	Streptomyces cellulosae	strain=JCM 4462
GCF_014655295.1	Streptomyces fumanus	strain=JCM 4477
GCF_014655335.1	Streptomyces griseus	strain=JCM 4516
GCF_014655475.1	Streptomyces viridodiastaticus	strain=JCM 4536
GCF_014655595.1	Streptomyces griseocarneus	strain=JCM 4580
GCF_014655715.1	Streptomyces lanatus	strain=JCM 4588
GCF_014655855.1	Streptomyces candidus	strain=JCM 4629
GCF_014655955.1	Streptomyces indigoferus	strain=JCM 4646
GCF_014656015.1	Streptomyces griseoaurantiacus	strain=JCM 4763
GCF_014656035.1	Streptomyces griseoluteus	strain=JCM 4765
GCF_014656055.1	Streptomyces griseosporeus	strain=JCM 4766
GCF_014656075.1	Streptomyces hydrogenans	strain=JCM 4771
GCF_014656095.1	Streptomyces longispororuber	strain=JCM 4784
GCF_014656115.1	Streptomyces morookaense	strain=JCM 4793
GCF_014656135.1	Streptomyces thermodiastaticus	strain=JCM 4840
GCF_014656155.1	Streptomyces vinaceus	strain=JCM 4849
GCF_014656175.1	Streptomyces werraensis	strain=JCM 4860
GCF_014656215.1	Streptomyces zaomyceticus	strain=JCM 4864
GCF_014656235.1	Streptomyces glebosus	strain=JCM 4954
GCF_014656255.1	Streptomyces achromogenes subsp. rubradiris	strain=JCM 4955
GCF_014656275.1	Streptomyces ederensis	strain=JCM 4958
GCF_014656295.1	Streptomyces sulfonofaciens	strain=JCM 5069
GCF_014656315.1	Streptomyces capillispiralis	strain=JCM 5075
GCF_014673495.1	Streptomyces griseofuscus	strain=DSM 40191
GCF_014697945.1	Streptomyces pratensis	strain=SFW
GCF_014701095.1	Streptomyces tuirus	strain=JCM 4255
GCF_014701115.1	Streptomyces glomeroaurantiacus	strain=JCM 4677
GCF_014712245.1	Streptomyces sp. 5-10	strain=5-10
GCF_014748265.1	Streptomyces sp. JV180	strain=JV180
GCF_014748275.1	Streptomyces sp. SP18CM02	strain=SP18CM02
GCF_014748315.1	Streptomyces sp. KD18	strain=KD18
GCF_014779715.1	Streptomyces chumphonensis	strain=KK1-2
GCF_014852565.1	Streptomyces sp. ID-03-3A	strain=ID-03-3A
GCF_014852645.1	Streptomyces sp. H28	strain=H28
GCF_014852655.1	Streptomyces sp. ID-01-6.2a	strain=ID-01-6.2a
GCF_014852675.1	Streptomyces sp. ID01-12c	strain=ID01-12c
GCF_014854025.1	Streptomyces sp. VITNK9	strain=VITNK9
GCF_014873495.1	Streptomyces stelliscabiei	strain=DSM 41803
GCF_014930355.1	Streptomyces sp. ND05-3B	strain=ND05-3B
GCF_014930365.1	Streptomyces sp. NE06-02D	strain=NE06-02D
GCF_014930395.1	Streptomyces sp. ND05-01C	strain=ND05-01C
GCF_014930405.1	Streptomyces sp. NE06-02F	strain=NE06-02F
GCF_014930415.1	Streptomyces sp. ND05-13A	strain=ND05-13A
GCF_015160855.1	Streptomyces ferrugineus	strain=CCTCC AA2014009
GCF_015160875.1	Streptomyces chromofuscus	strain=DSM 40273
GCF_015163075.1	Streptomyces sp. 3R004	strain=3R004
GCF_015244315.1	Streptomyces olivaceus	strain=SCSIO T05
GCF_015321285.1	Streptomyces albidoflavus	strain=ANT_B131
GCF_900079405.2	Streptomyces sp. F-1
GCF_900079415.1	Streptomyces sp. F-7
GCF_900090065.1	Streptomyces sp. OspMP-M45	strain=OspMP-M45
GCF_900090075.1	Streptomyces sp. MnatMP-M77	strain=MnatMP-M77
GCF_900090085.1	Streptomyces sp. Ncost-T6T-1	strain=Ncost-T6T-1
GCF_900090095.1	Streptomyces sp. SceaMP-e96	strain=SceaMP-e96
GCF_900090115.1	Streptomyces sp. AmelKG-A3	strain=AmelKG-A3
GCF_900090125.1	Streptomyces sp. WMMB 714	strain=WMMB 714
GCF_900090135.1	Streptomyces sp. LaPpAH-199	strain=LaPpAH-199
GCF_900090145.1	Streptomyces sp. WMMB 322	strain=WMMB 322
GCF_900091315.1	Streptomyces sp. DI166	strain=DI166
GCF_900091485.1	Streptomyces sp. LcepLS	strain=LcepLS
GCF_900091715.1	Streptomyces sp. DpondAA-F4a	strain=DpondAA-F4a
GCF_900091725.1	Streptomyces sp. DvalAA-43	strain=DvalAA-43
GCF_900091745.1	Streptomyces sp. DpondAA-D4	strain=DpondAA-D4
GCF_900091755.1	Streptomyces sp. TverLS-915	strain=TverLS-915
GCF_900091765.1	Streptomyces sp. PalvLS-984	strain=PalvLS-984
GCF_900091775.1	Streptomyces sp. ScaeMP-e83	strain=ScaeMP-e83
GCF_900091785.1	Streptomyces sp. BvitLS-983	strain=BvitLS-983
GCF_900091795.1	Streptomyces sp. Termitarium-T10T-6	strain=Termitarium-T10T-6
GCF_900091815.1	Streptomyces sp. DfronAA-171	strain=DfronAA-171
GCF_900091825.1	Streptomyces sp. SolWspMP-sol7th	strain=SolWspMP-sol7th
GCF_900091835.1	Streptomyces sp. PpalLS-921	strain=PpalLS-921
GCF_900091845.1	Streptomyces sp. SolWspMP-5a-2	strain=SolWspMP-5a-2
GCF_900091855.1	Streptomyces sp. DvalAA-14	strain=DvalAA-14
GCF_900091865.1	Streptomyces sp. DvalAA-19	strain=DvalAA-19
GCF_900091875.1	Streptomyces sp. BpilaLS-43	strain=BpilaLS-43
GCF_900091885.1	Streptomyces sp. ScaeMP-6W	strain=ScaeMP-6W
GCF_900091895.1	Streptomyces sp. IgraMP-1	strain=IgraMP-1
GCF_900091905.1	Streptomyces sp. OspMP-M43	strain=OspMP-M43
GCF_900091955.1	Streptomyces sp. Ncost-T10-10d	strain=Ncost-T10-10d
GCF_900091975.1	Streptomyces sp. LamerLS-31b	strain=LamerLS-31b
GCF_900091985.1	Streptomyces sp. DconLS	strain=DconLS
GCF_900091995.1	Streptomyces sp. MnatMP-M17	strain=MnatMP-M17
GCF_900092005.1	Streptomyces sp. Cmuel-A718b	strain=Cmuel-A718b
GCF_900092015.1	Streptomyces sp. MnatMP-M27	strain=MnatMP-M27
GCF_900095575.1	Streptomyces sp. DpondAA-F4	strain=DpondAA-F4
GCF_900100315.1	Streptomyces indicus	strain=CGMCC 4.5727
[truncated: 63 more rows]

## Sheet: Table_S3
Supplementary Table S3. TBLASTN and BLASTN results of the 27 proteins and the whole nucleotide sequences of the tambromycin gene cluster in the 2,062 Streptomyces genomes
Genome	IF33_RS0114760	IF33_RS0114765	IF33_RS0114770	IF33_RS0114775	IF33_RS0114780	IF33_RS0114785	IF33_RS0114790	IF33_RS0114795	IF33_RS0114800	IF33_RS0114805	IF33_RS0114815	IF33_RS0114820	IF33_RS0114825	IF33_RS0114830	IF33_RS0114835	IF33_RS0114840	IF33_RS0114845	IF33_RS0114850	IF33_RS0114855	IF33_RS0114860	IF33_RS0114865	IF33_RS0114870	IF33_RS0114875	IF33_RS0114880	IF33_RS0114885	IF33_RS0114890	IF33_RS36805	BLASTN
GCF_000009765.2	-1	1.67e-07	-1	1.21e-51	4.4e-127	2.08e-68	8.03e-20	2.51e-12	3.1e-63	2.83e-87	2.21e-12	3.7e-21	0	8.91e-128	3.61e-17	5.45e-23	1.22e-07	-1	3.48e-13	-1	1.53e-80	9.57e-77	6.97e-133	-1	1.36e-89	3.93e-28	-1	-1
GCF_000010605.1	4.63e-34	2.79e-09	-1	-1	8.01e-132	9.06e-70	7.65e-18	7.14e-15	4.87e-82	6.22e-80	9.16e-10	1.62e-21	0	4.87e-125	3.55e-31	1.39e-22	2.32e-08	1.74e-39	1.16e-06	-1	8.88e-109	5.67e-104	3.74e-89	-1	0	1.24e-26	4.83e-08	271.8
GCF_000091305.1	-1	1.28e-09	-1	-1	8.32e-127	8.73e-63	3.21e-19	1.17e-08	1.81e-53	1.49e-71	1.38e-08	-1	2.4e-153	4.2e-120	4.81e-24	4.6e-24	3.2e-07	1.37e-18	1.4e-11	-1	1.04e-85	1.24e-162	1.13e-76	-1	4.21e-101	2.82e-26	-1	-1
GCF_000092385.1	3.27e-19	3.5e-12	-1	-1	7.38e-90	1.82e-67	1.62e-17	1.83e-12	3.78e-83	3.56e-85	9.18e-07	3.94e-26	7.14e-177	1.42e-131	4.18e-33	1.12e-24	2.87e-07	-1	5.22e-11	-1	1.32e-83	1.33e-79	2.28e-70	-1	8.24e-97	-1	-1	222.1
GCF_000147815.2	2.04e-22	5.2e-10	-1	-1	5.53e-99	4.28e-71	7.85e-17	2.49e-17	1.42e-81	1.31e-93	-1	1.38e-11	0	4.9e-136	6.1e-30	2.21e-25	8.21e-07	-1	1.41e-11	-1	1.02e-81	6.99e-87	6.3e-98	-1	2.41e-108	-1	-1	-1
GCF_000148465.1	4.76e-09	4.24e-08	-1	-1	2.2e-91	1.04e-61	3.56e-19	3.01e-13	1.06e-79	2.65e-121	-1	2.07e-08	0	1.05e-117	1.76e-34	3.68e-24	3.46e-07	-1	-1	-1	1.5e-81	0	1.29e-115	-1	2.08e-98	-1	-1	222.1
GCF_000154885.1	-1	7.97e-09	-1	-1	1.08e-86	1.95e-56	3.99e-16	2.75e-11	1.97e-52	3.23e-76	9.39e-06	3.84e-28	5.39e-153	6.95e-109	8.68e-24	9.21e-26	7.12e-08	-1	4.86e-06	-1	1.61e-80	4.56e-66	1.13e-64	-1	4.23e-98	6.19e-15	5.18e-06	-1
GCF_000154905.1	-1	-1	-1	-1	4.75e-90	1.86e-60	6.73e-14	-1	2.61e-37	5.52e-63	-1	2.93e-17	4.86e-148	5.22e-98	4.75e-16	3.25e-13	7.36e-08	-1	-1	-1	8.97e-81	1.1e-131	3.31e-63	-1	1.71e-83	-1	-1	223
GCF_000154945.1	9.63e-14	1.45e-12	-1	2.02e-09	1.89e-130	1.78e-57	4.97e-09	1.58e-10	7.12e-48	9.27e-76	-1	1.21e-12	1.56e-151	7.04e-121	1.13e-23	1.29e-21	2.45e-07	2.27e-40	2.63e-12	-1	6.3e-81	1.04e-70	8.17e-72	-1	6.75e-107	6.72e-32	2.43e-06	310
GCF_000154965.1	1.93e-38	5.75e-07	-1	-1	3.5e-127	2.16e-53	5.42e-12	-1	2.18e-54	4.09e-72	1.79e-08	4.26e-30	3.32e-142	1.74e-146	7.11e-23	1.31e-65	2.4e-08	1.67e-13	2.82e-14	-1	5.15e-89	3.18e-63	5.81e-66	-1	4.48e-93	5.73e-30	-1	81.4
GCF_000156435.1	1.13e-30	3.45e-12	-1	6e-11	4.14e-129	2.27e-76	1.25e-23	2.57e-10	4.96e-85	6.76e-88	7.4e-08	1.01e-08	2.16e-160	5.25e-131	1.71e-18	1.53e-24	2.53e-06	-1	7.13e-12	-1	1.18e-80	1.46e-79	1.92e-87	-1	5.98e-99	6.22e-31	-1	859.3
GCF_000156455.1	-1	9.14e-09	-1	1.62e-06	1.6e-132	2.2e-67	1.32e-16	7.37e-11	3.23e-48	3.84e-102	1.45e-08	9.18e-42	1.85e-179	5.54e-130	1.3e-26	8.32e-22	2.86e-08	-1	2.5e-43	-1	8.41e-80	0	1.6e-69	-1	5.1e-97	9.04e-26	5.61e-11	64.8
GCF_000156475.1	-1	9.17e-06	-1	-1	9.55e-75	5.51e-76	6.35e-10	2.22e-12	7.13e-69	1.55e-90	4.21e-08	-1	0	4.35e-124	9.71e-27	2.32e-18	9.71e-07	-1	4.57e-11	-1	4.31e-78	3.36e-77	9.34e-57	-1	6.13e-82	-1	-1	983.2
GCF_000156695.2	-1	9.18e-09	-1	-1	1.61e-132	2.21e-67	1.33e-16	7.4e-11	3.25e-48	3.86e-102	1.21e-08	9.22e-42	6.48e-179	2.41e-134	1.3e-26	8.36e-22	2.87e-08	-1	2.51e-43	-1	8.45e-80	0	1.61e-69	-1	5.13e-97	9.08e-26	5.48e-11	64.8
GCF_000158855.1	3.48e-105	7.47e-15	0	-1	1.61e-98	1.47e-58	-1	8.8e-13	7.56e-36	3.91e-72	7.1e-07	1.61e-08	9.35e-145	1.62e-114	6.3e-20	2.43e-18	8.89e-07	-1	-1	-1	2.02e-81	4.48e-58	3.16e-89	-1	0	-1	-1	1500
GCF_000158875.1	4.54e-18	9.53e-14	-1	6.13e-10	1.58e-145	6.53e-72	4.04e-17	4.19e-15	1.28e-53	7.05e-81	5.12e-12	6.93e-35	1.58e-180	7.96e-122	4.12e-27	1.28e-34	3.02e-07	5.24e-28	8.7e-53	2.43e-30	1.85e-83	7.37e-163	1.36e-59	-1	1.78e-108	3.53e-18	-1	103
GCF_000158895.1	1.08e-110	1.82e-55	0	3.68e-10	4.76e-132	9.69e-56	6.14e-22	6.44e-12	2.98e-82	8.02e-52	1.29e-08	8.39e-21	8.27e-80	3.04e-59	5e-15	1.62e-26	7.19e-08	-1	4.44e-07	-1	1.97e-80	1.12e-135	6.25e-142	-1	1.17e-171	7.42e-29	1.72e-06	2492.7
GCF_000158915.1	-1	1.88e-10	-1	7.44e-06	1.93e-96	5.5e-65	1.74e-25	1.74e-15	7.65e-51	2.86e-80	7.7e-06	3.51e-26	0	3.6e-122	1.04e-24	1.29e-36	9.62e-08	-1	9.14e-09	-1	1.03e-81	3.79e-80	1.62e-69	-1	1.99e-93	-1	7.51e-08	421.8
GCF_000158935.1	1.1e-17	7.55e-13	-1	-1	4.82e-121	4.08e-60	6.86e-14	4.77e-12	1.01e-33	2.67e-80	2.67e-09	1.35e-11	1.75e-156	3.8e-136	5.99e-21	2.56e-18	1.01e-07	-1	3.02e-11	-1	1.33e-76	3.57e-163	1.04e-66	-1	1.71e-104	5.99e-07	-1	251.3
GCF_000158955.1	4.39e-17	4.79e-09	-1	-1	6.09e-136	1.4e-73	1.92e-16	8.8e-15	7.59e-50	1.43e-69	3.28e-06	9.96e-12	1.17e-161	2.79e-125	9.05e-26	2.88e-25	2.73e-07	2.09e-21	5.64e-16	-1	1.49e-78	4.19e-77	7.71e-66	-1	1.24e-96	7.16e-31	7.44e-06	68.4
GCF_000158975.1	7.62e-49	9.05e-08	-1	-1	2.98e-131	7.09e-71	9.98e-17	3.33e-11	1.8e-101	9.52e-102	4.91e-09	1.9e-17	7.42e-167	1.01e-130	7.02e-26	2.13e-20	2.35e-08	-1	3.74e-10	-1	1.03e-80	2.67e-151	1.23e-70	-1	9.24e-99	2.05e-30	-1	81.4
GCF_000162775.1	4.09e-32	1.44e-08	-1	-1	3.33e-124	8.35e-64	1.16e-14	1.49e-11	5.26e-42	7.76e-77	-1	4.01e-37	3.91e-173	1.03e-121	3.76e-24	2.29e-18	7.38e-07	-1	7.64e-11	-1	3.11e-78	8.24e-76	1.59e-64	-1	2.54e-90	-1	-1	119.4
GCF_000163875.1	4.45e-09	3.97e-08	-1	-1	2.06e-91	9.76e-62	3.33e-19	2.82e-13	9.95e-80	2.48e-121	-1	1.93e-08	0	1.92e-117	1.65e-34	3.44e-24	3.23e-07	-1	-1	-1	1.41e-81	0	1.2e-115	-1	1.95e-98	-1	-1	222.1
GCF_000176115.2	-1	6.66e-11	-1	-1	1.83e-127	3.81e-64	1.62e-17	1.43e-11	1.42e-53	1.32e-74	9.8e-09	1.02e-19	1.37e-165	3.78e-145	1.49e-27	7.02e-19	2.54e-08	-1	5.94e-07	-1	1.15e-78	2.17e-70	4.21e-69	-1	1.39e-100	1.45e-29	-1	-1
GCF_000177175.2	7.33e-35	2.08e-09	-1	-1	4.43e-133	8.12e-70	6.59e-18	6.95e-15	5.27e-82	7.07e-80	8.56e-10	2.31e-23	0	2.17e-125	3.66e-30	1.78e-22	2.37e-08	5.26e-39	1.96e-06	-1	9.07e-109	6.29e-105	1.57e-88	-1	0	7.19e-27	5.32e-08	287.1
GCF_000177195.2	2.96e-96	9.33e-06	-1	-1	3.45e-127	1.77e-69	1.89e-17	2.78e-11	3.35e-37	5.43e-109	1.87e-06	1.22e-35	2.73e-141	3.12e-120	1.3e-21	4.73e-18	2.14e-08	-1	1.26e-10	-1	8.96e-79	1.01e-164	3.57e-68	-1	1.01e-93	5.77e-06	-1	96.1
GCF_000179195.1	3.86e-105	1.53e-48	0	3.98e-09	1.07e-98	7.48e-63	-1	8.66e-13	9.87e-38	4e-72	8.87e-07	7.57e-09	2.61e-165	3.54e-118	3.53e-32	3.5e-18	1.37e-06	-1	3.63e-11	-1	1.96e-81	1.63e-67	1.58e-118	-1	0	-1	-1	1598.3
GCF_000179215.1	8.9e-89	2.67e-48	0	1.37e-07	1.14e-95	1.28e-58	-1	8.38e-13	6.23e-38	1.31e-72	3.71e-06	7.28e-09	3.2e-165	6.13e-118	3.72e-32	2.96e-18	1.11e-06	-1	3.05e-11	-1	1.76e-81	3.4e-67	1.79e-118	-1	1.39e-179	-1	-1	1598.3
GCF_000204605.1	-1	2.47e-06	-1	9.04e-07	3.43e-119	1.51e-70	9.98e-10	2.4e-09	2.96e-38	4.28e-93	1.46e-09	5.43e-26	2.95e-178	3.92e-129	1.06e-27	1.99e-18	1.22e-06	-1	1.38e-06	-1	3.53e-76	6.35e-156	2.13e-68	-1	4.18e-98	-1	-1	163.7
GCF_000213055.1	9.28e-104	3.46e-49	0	6.22e-09	9.71e-96	9.92e-60	1.95e-15	3.18e-12	2.52e-41	1.21e-98	1.56e-06	1.18e-12	4.49e-165	6.27e-119	1.72e-32	4.38e-18	2.01e-06	-1	9.78e-11	-1	2.01e-81	5.79e-161	1.07e-118	-1	0	-1	-1	1608.3
GCF_000220705.2	2.27e-21	1.82e-10	-1	6.65e-06	5.5e-124	2.82e-70	7.93e-13	1.42e-13	1.98e-33	2.54e-67	1.77e-14	-1	3.05e-112	2.24e-91	1.31e-15	2.49e-19	5.26e-07	-1	8.71e-13	-1	4.97e-86	9.93e-75	1.34e-73	-1	4.8e-148	6.44e-29	6.42e-08	136.1
GCF_000225525.1	2e-21	6.25e-06	-1	6.4e-06	1.41e-125	6.34e-60	1.67e-17	8.44e-11	5.11e-53	9.12e-68	-1	3.91e-10	5.67e-149	2.7e-120	6.69e-23	9.71e-24	7.52e-08	7.97e-16	1.83e-09	-1	2.66e-85	2.3e-144	6.56e-67	-1	2.73e-86	-1	1.57e-16	443.1
GCF_000226455.1	6.59e-14	2.34e-13	-1	2.67e-13	1.71e-137	6e-57	8.72e-15	1.57e-10	1.59e-53	2.15e-63	1.05e-11	7.21e-28	1.97e-138	1.91e-101	6.4e-15	4.45e-23	1.04e-08	2.86e-42	1e-14	-1	6.29e-86	5.96e-59	6.13e-66	-1	5.67e-99	7.87e-30	-1	-1
GCF_000226995.1	4.22e-88	2.48e-07	-1	3.14e-06	2.18e-135	8.57e-62	3.09e-08	1.38e-16	2.8e-44	2.94e-96	4.49e-08	1.76e-18	6.19e-171	2.56e-148	3.48e-30	2.26e-22	8.34e-09	-1	1.1e-09	-1	3.39e-92	3.43e-150	2.39e-71	-1	1.29e-88	7.38e-18	1.2e-07	653.5
GCF_000237305.1	9.31e-46	1.34e-10	-1	-1	1.07e-126	2.43e-75	3.8e-17	6.92e-14	4.88e-63	2.07e-88	-1	9.15e-22	0	1.67e-127	2.65e-39	5.69e-21	5.61e-07	-1	3.79e-07	-1	7.63e-79	5.18e-161	1.35e-59	-1	0	7.6e-07	-1	357.3
GCF_000239075.1	-1	6.05e-10	-1	-1	7.59e-133	5.81e-69	2.28e-16	1.12e-10	1.05e-83	1.24e-84	1.22e-10	1.08e-31	2.64e-152	3.12e-125	2.83e-32	2.89e-26	3.17e-08	-1	2.6e-09	2.13e-13	2.39e-80	1.23e-72	5.71e-88	-1	6.54e-96	3.18e-26	3.9e-09	55.5
GCF_000240165.1	9.31e-46	1.34e-10	-1	-1	1.07e-126	2.43e-75	3.81e-17	6.93e-14	4.89e-63	2.07e-88	-1	9.15e-22	0	7.93e-124	2.65e-39	5.69e-21	5.61e-07	-1	3.79e-07	-1	7.63e-79	5.18e-161	1.35e-59	-1	0	7.6e-07	-1	357.3
GCF_000241835.1	1.62e-14	1.25e-09	-1	3.47e-11	1.66e-120	8.83e-67	1.65e-18	1.74e-12	4.58e-33	1.91e-95	1.5e-08	2.11e-24	6.7e-179	5.39e-130	1.18e-25	1.43e-17	6.45e-08	-1	4.66e-10	-1	6.14e-76	2.2e-168	1.55e-139	-1	1.04e-84	-1	-1	347.4
GCF_000242715.1	-1	2.56e-41	-1	-1	3.06e-118	2.22e-64	4.27e-19	2.04e-13	4.58e-87	2.55e-80	1.05e-07	7.43e-27	2.04e-158	6.43e-127	8.46e-30	2.12e-25	1.49e-07	-1	3.51e-43	-1	4.6e-86	1.5e-70	5.97e-70	-1	4.58e-110	-1	-1	413.2
GCF_000245355.1	1.16e-38	7.13e-40	1.66e-112	-1	5.83e-117	4.38e-67	3.58e-21	2.15e-15	8.8e-80	4.06e-96	1.53e-08	1.54e-11	0	1.29e-141	2.1e-36	1.95e-50	1.79e-06	-1	4.6e-43	8.2e-14	2.45e-131	3.14e-83	7.84e-67	-1	3.76e-95	-1	-1	762.7
GCF_000253235.1	5.99e-25	5.77e-41	3.58e-119	-1	1.57e-129	4.55e-68	9.58e-14	1.26e-12	2.81e-87	4.49e-73	6.32e-06	1.33e-26	1.85e-163	1.42e-137	3.8e-23	2.52e-29	6.3e-08	9.56e-37	1.98e-12	-1	6.76e-87	1.06e-167	2.55e-76	-1	0	1.37e-31	5.11e-08	139.7
GCF_000258595.1	-1	-1	-1	-1	3.62e-120	1.41e-64	2.25e-14	1.4e-10	1.54e-32	5.91e-80	-1	4.15e-40	5.22e-152	6.25e-123	1.49e-22	5.15e-12	8.84e-07	-1	5.59e-12	-1	9.85e-81	1.09e-70	1.84e-67	-1	7.41e-117	-1	-1	61.1
GCF_000259895.1	1.32e-13	-1	-1	9.02e-09	2.78e-121	2.01e-68	2.77e-14	4.1e-11	6.18e-31	2.1e-82	1.75e-08	2.81e-22	2.62e-161	5.8e-136	1.37e-21	2.82e-18	1.62e-07	4.44e-37	5.44e-12	-1	6.79e-76	2.27e-71	9.48e-72	-1	4.66e-102	3.55e-32	-1	327
GCF_000261345.2	4.76e-12	6.64e-11	-1	-1	1.76e-133	3.18e-64	3.09e-17	3.25e-16	1.35e-47	6.73e-77	1.34e-08	-1	0	7.56e-123	2.22e-30	5.77e-25	1.3e-08	-1	2.74e-08	-1	2.29e-79	3.09e-65	1.37e-72	-1	7.8e-95	4.12e-27	1.48e-17	68.4
GCF_000262345.1	-1	4.52e-09	-1	-1	4.97e-124	7.14e-53	2.16e-16	1.17e-11	5.86e-74	9.17e-69	3.56e-07	4.48e-06	2.95e-123	8.87e-109	2.14e-18	2.58e-31	1.27e-06	-1	1.1e-06	-1	2.06e-81	2.59e-68	2.49e-62	-1	1.08e-92	-1	-1	-1
GCF_000280865.1	9.8e-24	1.17e-07	-1	8.04e-12	9.35e-122	5.62e-66	4.38e-15	1.25e-17	2.59e-56	1.18e-89	-1	1.38e-27	0	6.2e-121	1.4e-43	1.75e-24	2.34e-07	-1	6.2e-11	-1	7.84e-81	8.33e-94	1.69e-66	-1	4.28e-93	1.98e-07	-1	158
GCF_000280905.1	4.7e-11	-1	-1	-1	9.89e-137	1.04e-67	3.74e-19	4.3e-12	1.65e-74	7.38e-83	1.94e-06	9.29e-10	3.22e-180	1.09e-133	2.48e-29	5.4e-15	1.68e-06	-1	-1	-1	7.63e-81	2.15e-73	1.19e-64	-1	2.89e-98	5.93e-35	4.77e-08	229.2
GCF_000297155.3	-1	7.23e-11	-1	-1	6.8e-96	1.25e-64	5.39e-19	9.83e-10	5.64e-58	7.64e-82	1.47e-81	1.11e-30	1.31e-178	3.86e-122	9.77e-24	6.67e-26	5.27e-07	5.21e-39	4.47e-09	-1	1.64e-84	2.82e-81	3.12e-66	-1	2.14e-96	3.67e-27	5.34e-10	333
GCF_000297635.1	-1	1.48e-13	-1	-1	1.45e-77	7.26e-69	5.54e-19	8.13e-12	1.16e-73	6.1e-106	3.23e-06	3.03e-28	9.82e-156	3.4e-123	1.57e-24	2.89e-13	-1	-1	-1	-1	6.83e-81	4.49e-154	9.68e-63	-1	1.7e-104	2.36e-28	-1	163.7
GCF_000299175.2	-1	9.6e-06	-1	1.56e-09	1.27e-73	1.01e-64	7.95e-10	1.49e-10	2.96e-47	3.16e-73	2.2e-08	-1	2.08e-164	1.07e-119	1.88e-26	6.55e-19	2.68e-07	-1	4.01e-11	-1	4.51e-78	1.15e-76	3.86e-49	-1	1.9e-72	-1	-1	1003
GCF_000302615.1	9.12e-21	1.06e-13	-1	1.14e-08	2.73e-126	2.29e-60	4.48e-17	2.48e-13	2.42e-53	5.32e-70	2.49e-11	7.86e-37	1.93e-153	3.3e-124	1.54e-21	2.67e-28	1.15e-07	3.79e-39	1.9e-43	-1	3.93e-87	1.02e-61	2.39e-69	-1	4.39e-152	1.47e-27	4.87e-06	-1
GCF_000316095.1	4.24e-50	9.4e-12	-1	5.85e-11	1.94e-128	6.75e-78	1.23e-23	2.51e-10	4.88e-85	1.02e-95	4.46e-07	8.99e-08	1.42e-160	1.56e-128	2.96e-22	1.46e-24	2.46e-06	-1	7.87e-12	-1	1.15e-80	1.95e-78	2.65e-87	-1	1.08e-98	3.71e-31	1.48e-10	746.3
GCF_000317595.1	1.46e-32	1.09e-07	-1	-1	1.88e-128	6.33e-68	1.69e-20	1.44e-10	1.4e-87	1.08e-73	4.3e-09	1.03e-30	8.87e-165	8.82e-134	4.04e-27	1.53e-24	4.66e-08	-1	3.36e-12	-1	8.51e-88	1.6e-143	2.48e-83	-1	3.2e-108	-1	-1	253.5
GCF_000331005.1	7.81e-103	2.23e-50	0	3.73e-06	4.42e-95	4.61e-61	4.13e-13	1.39e-10	1.36e-53	1.36e-76	7.45e-08	4.72e-31	5.32e-166	7.07e-133	1.21e-25	5.11e-27	1.24e-08	-1	8.48e-15	-1	3e-88	1.99e-75	6.39e-133	-1	0	-1	1.36e-10	1570.1
GCF_000331185.1	1.31e-21	1.27e-37	1.62e-124	-1	2.74e-137	9.13e-70	6.16e-15	1.3e-12	3.32e-69	2.59e-99	1.74e-16	1.2e-25	5.25e-175	1.12e-136	4.47e-38	1.19e-23	2.65e-07	-1	-1	-1	5.24e-80	3.76e-75	7.39e-69	-1	1.29e-93	1.07e-30	8.33e-18	881
GCF_000332625.1	6.53e-68	4.37e-43	2.25e-126	-1	1.53e-130	2.68e-69	4.31e-15	3.87e-14	1.03e-68	6.06e-89	5.24e-12	1.89e-27	6.46e-174	4.22e-155	6.62e-26	6.77e-24	2.53e-08	7.64e-40	1.51e-48	-1	1.15e-88	4.75e-166	3.58e-66	-1	1.39e-93	2.92e-29	-1	194.3
GCF_000340335.1	-1	1.03e-14	-1	-1	2.32e-127	1.55e-60	3.72e-13	2.98e-08	1.08e-52	8.13e-68	8.83e-08	6.45e-27	1.06e-140	9e-108	3.29e-15	2.75e-25	1.18e-06	-1	1.03e-11	-1	5.85e-86	1.91e-66	4.16e-70	-1	3.71e-113	1.09e-25	-1	-1
GCF_000340845.1	1.13e-38	6.92e-40	1.61e-112	-1	5.65e-117	4.25e-67	3.47e-21	2.08e-15	8.54e-80	3.94e-96	1.49e-08	1.49e-11	0	1.25e-141	2.04e-36	1.89e-50	1.73e-06	-1	4.46e-43	7.95e-14	2.38e-131	3.05e-83	7.61e-67	-1	3.65e-95	-1	-1	762.7
GCF_000342125.1	1.76e-54	1.91e-12	-1	-1	2.5e-124	4.26e-65	1.14e-18	4.37e-12	5.97e-44	1.89e-154	-1	3.28e-21	6.42e-169	8.4e-129	2.87e-30	3.52e-16	1.43e-06	-1	6.83e-07	-1	4.08e-81	0	9.95e-69	-1	0	2.6e-10	-1	374.3
GCF_000342345.1	-1	-1	-1	-1	5.76e-122	2.98e-61	1.89e-16	-1	1.18e-35	5.12e-65	1.24e-06	3.59e-10	2.46e-119	8.6e-99	7.02e-26	3.85e-18	1.56e-07	7.27e-41	1.2e-11	-1	7.42e-78	5.21e-68	3.93e-69	-1	3.41e-85	5.69e-30	-1	-1
GCF_000349325.1	1.11e-14	5.82e-25	-1	1.3e-06	1.7e-118	4.43e-67	1.86e-19	1.48e-10	1.19e-77	2.19e-93	9.5e-11	5.28e-23	0	9.49e-133	2.24e-34	3.14e-26	3.94e-07	5.03e-39	1.47e-10	-1	1.13e-88	0	2.42e-66	-1	3.2e-97	9.56e-28	-1	456.9
GCF_000359525.1	-1	9.19e-06	-1	-1	9.58e-75	5.52e-76	6.36e-10	2.22e-12	7.15e-69	1.55e-90	4.22e-08	-1	0	4.37e-124	9.73e-27	1.99e-18	9.74e-07	-1	4.58e-11	-1	4.32e-78	3.37e-77	6.16e-57	-1	1.01e-82	-1	-1	1178.6
GCF_000364805.1	-1	7.23e-11	-1	-1	2.15e-127	1.78e-63	1.7e-17	1.43e-11	2.11e-53	3.65e-74	1.21e-08	1.04e-18	7.17e-167	3.56e-145	3.58e-27	5.38e-19	2.53e-08	-1	5.97e-07	-1	3.1e-79	6.5e-71	4.52e-69	-1	1.22e-100	1.54e-29	-1	-1
GCF_000365385.1	1.18e-32	6.09e-11	9.56e-63	-1	3.14e-126	1.09e-59	1.65e-19	1.53e-16	3.83e-60	6.19e-75	-1	2.04e-28	7.18e-162	7.38e-123	5.37e-30	2.95e-24	1.97e-06	-1	7.05e-13	-1	2.48e-79	1.17e-70	3.46e-68	-1	1.39e-86	3.06e-27	-1	375.1
GCF_000367365.1	6.61e-21	1.67e-12	-1	-1	1.2e-125	1.72e-65	4.84e-12	3.75e-08	1.55e-50	3.09e-75	1.51e-07	4.48e-33	4.05e-176	1.26e-132	2.46e-22	3.25e-27	2.41e-07	-1	3.46e-09	-1	3.13e-84	1e-78	7.14e-72	-1	2.09e-94	-1	-1	175
GCF_000373225.1	-1	9.4e-06	-1	-1	2.75e-73	1.16e-75	4.73e-11	5.77e-12	9.52e-69	1.47e-90	4.87e-08	-1	0	7.27e-125	3.32e-27	2.44e-18	2.19e-07	-1	1.78e-11	-1	5.05e-78	2.69e-76	7.41e-57	-1	1.16e-82	-1	-1	1032.3
GCF_000373305.1	7.2e-101	5.48e-08	-1	-1	1.16e-132	1.28e-61	2.1e-08	3.7e-16	2.37e-49	9e-83	3e-06	1.07e-26	0	5.35e-144	5.37e-31	1.62e-23	9.59e-09	-1	7.38e-11	-1	1.04e-114	2.74e-100	1.7e-73	-1	2.35e-92	2.75e-26	2.08e-08	397.9
GCF_000373405.1	-1	4.42e-16	-1	-1	2.36e-133	1.68e-63	4.91e-16	4.71e-11	7.06e-48	2.09e-79	2.88e-10	2.04e-23	1.51e-172	3.35e-146	1.82e-29	6.78e-24	2.61e-08	-1	1.9e-10	-1	1.18e-79	1.08e-75	8.49e-72	-1	1.35e-88	8.9e-26	-1	188.9
GCF_000373525.1	-1	1.92e-09	-1	6.56e-13	2.16e-134	2.29e-77	1.53e-15	1.42e-16	1.89e-40	5.06e-89	-1	1.45e-25	0	2.15e-134	2.21e-31	4.52e-19	1.25e-08	-1	1.18e-13	-1	1.87e-79	1.03e-78	4.03e-72	-1	9.14e-94	7.73e-08	7.06e-06	299
GCF_000373565.1	4.46e-109	1.73e-49	0	-1	2.32e-124	5.1e-63	9.81e-13	7.68e-11	3.35e-52	1.06e-66	2.73e-07	5.73e-17	3.95e-139	5.96e-119	2.18e-28	6.45e-24	3.03e-07	-1	2.27e-12	-1	1.9e-84	1.12e-68	3.85e-124	-1	0	-1	1.01e-10	2164
GCF_000373585.1	6.15e-73	4.82e-12	-1	-1	4.38e-121	5.54e-69	4.26e-20	1.42e-13	6.05e-79	3e-124	-1	1.42e-25	0	5.38e-128	3.6e-36	7.77e-27	7.2e-07	-1	1.9e-50	-1	5.31e-80	1.13e-177	1.28e-64	-1	8.63e-96	4.64e-07	-1	306.3
GCF_000373625.1	3.59e-72	6.57e-15	-1	-1	4.6e-124	2.83e-59	7.75e-13	1.09e-09	8.43e-41	2.32e-76	5.92e-12	6.59e-28	1e-167	5.99e-129	5.45e-15	4.03e-19	8.12e-07	-1	2.89e-11	-1	3.66e-87	9.13e-169	3.02e-67	-1	1.14e-107	-1	-1	-1
GCF_000373645.1	-1	1.76e-11	-1	9.56e-07	3.13e-130	1.17e-73	1.72e-16	1.94e-15	3.85e-51	7.85e-83	-1	4.28e-26	0	1.41e-132	1.55e-30	5.39e-29	7.17e-08	-1	5.27e-12	-1	5.26e-79	3.25e-72	7.81e-71	-1	4.32e-94	-1	-1	59.2
GCF_000373665.1	-1	3.4e-09	-1	-1	2.89e-137	1.7e-61	-1	2.83e-10	1.84e-42	2.62e-69	-1	6.3e-07	7.47e-173	6.22e-125	3.64e-20	1.98e-18	4.48e-07	-1	9.66e-50	-1	8.53e-78	1.02e-65	3.93e-62	-1	1.36e-84	-1	-1	242.3
GCF_000373685.1	7.49e-23	1.6e-13	-1	4.26e-11	1.43e-123	1.96e-64	5.36e-15	1.81e-12	6.37e-58	4e-99	-1	6e-30	4.24e-168	1.32e-125	5.71e-24	4.36e-45	1.09e-06	1.84e-17	3.2e-15	-1	6.59e-78	4.22e-159	8.51e-67	-1	1.57e-111	1.97e-06	-1	275.2
GCF_000375625.1	4.9e-31	7.38e-28	3.2e-125	-1	1.06e-122	5.3e-72	2.78e-18	5.35e-11	2.66e-53	1.68e-84	-1	6.56e-27	2.1e-164	1.36e-135	1.03e-40	6.65e-25	2.26e-07	-1	1.76e-56	-1	5.46e-81	5.24e-74	4.82e-63	-1	0	7.33e-30	-1	176.7
GCF_000375725.1	-1	1.92e-09	-1	6.53e-13	2.16e-134	2.29e-77	1.53e-15	1.42e-16	1.89e-40	5.27e-89	-1	1.45e-25	0	2.15e-134	2.2e-31	4.52e-19	1.25e-08	-1	1.18e-13	-1	1.87e-79	1.03e-78	4.03e-72	-1	9.17e-94	7.73e-08	7.06e-06	299
GCF_000376565.1	5.56e-26	2.09e-13	-1	-1	3.52e-129	2e-68	-1	4.53e-09	1.51e-49	1.49e-67	1.13e-11	4.06e-28	1.19e-167	1.96e-126	1.39e-28	7.25e-27	1.55e-07	-1	3.36e-10	-1	6.11e-88	5.31e-70	3.47e-65	-1	5.95e-98	-1	-1	66.6
GCF_000377105.1	1.76e-40	7.71e-12	-1	-1	3.67e-125	5.46e-69	2.74e-19	1.47e-11	2.45e-44	2.4e-110	1.28e-82	1.36e-24	5.43e-144	1.12e-112	6.56e-26	3.88e-28	8.95e-06	9.73e-35	2.21e-11	-1	1.84e-82	0	1.24e-68	-1	4.99e-105	1.21e-27	-1	433.1
GCF_000377125.1	8.99e-40	8.81e-12	-1	-1	3.74e-128	1.47e-69	2e-19	3.88e-11	2.5e-44	7.45e-106	3.84e-80	2.12e-24	8.1e-143	4.82e-113	3.97e-26	3.93e-28	9.07e-06	1.53e-35	1.68e-11	-1	6.31e-82	5.08e-145	8.5e-70	-1	3.54e-101	1.23e-27	-1	506.2
GCF_000377145.1	5.88e-26	4.53e-09	-1	-1	4.35e-123	1.17e-62	2.92e-15	8.84e-12	6.07e-38	2.54e-72	2.52e-14	7.33e-25	0	8.94e-110	3.44e-20	1.82e-18	1.19e-07	-1	7.82e-13	-1	1.34e-108	7.22e-105	6.09e-67	-1	1.7e-86	5.09e-30	2.57e-06	64.8
GCF_000377165.1	1.78e-40	9.02e-12	9.73e-06	-1	1.62e-127	2.05e-68	2.86e-19	4.07e-11	1.33e-44	6.61e-92	1.85e-82	1.28e-24	1.73e-144	5.94e-113	1.2e-26	6.22e-28	8.96e-06	1.51e-35	1.62e-11	-1	9.16e-83	9.89e-163	3.75e-68	-1	1.24e-104	1.39e-27	-1	470.4
GCF_000377525.1	-1	5.89e-11	-1	-1	6.25e-127	2.91e-55	1.02e-14	1.59e-08	4.9e-59	8.72e-76	-1	7.06e-29	1.37e-155	9.5e-148	1.23e-21	8.29e-60	1.95e-06	-1	8.02e-13	-1	2.42e-79	3.63e-174	1.23e-68	-1	2.56e-84	2.56e-27	-1	170
GCF_000377545.1	-1	9.34e-06	-1	-1	2.21e-74	1.93e-75	7.77e-11	2.28e-12	9.42e-69	1.66e-90	1.46e-08	-1	0	5.49e-125	1.47e-26	2.18e-18	2.61e-07	-1	2e-11	-1	5.02e-78	9.68e-76	8.39e-57	-1	2.15e-82	-1	-1	863.4
GCF_000377965.1	1.03e-32	3.3e-10	-1	-1	7.19e-127	1.89e-64	8.77e-16	2.73e-12	3.02e-79	1.04e-83	2.8e-09	5.59e-09	3.43e-169	6.05e-115	1.06e-26	8e-25	2.24e-09	1.11e-39	4.21e-10	-1	3.42e-80	1.01e-148	1.92e-70	-1	1.02e-88	1.2e-28	1.56e-09	209.1
GCF_000380165.1	2.53e-43	1.28e-25	9.45e-115	-1	3.34e-140	2.47e-64	5.62e-17	1.23e-11	2.3e-43	9.78e-83	1.07e-06	-1	0	2.33e-127	9.27e-33	7.32e-17	-1	-1	-1	-1	5.27e-82	1.1e-82	1.16e-63	-1	3.68e-93	-1	-1	125
GCF_000381025.1	3.79e-31	3.35e-10	-1	-1	5.38e-129	1.04e-55	4.57e-16	7.05e-12	1.81e-59	1.59e-149	4.27e-07	-1	1.2e-133	2.84e-114	4.85e-29	1.26e-36	5.56e-07	-1	2.16e-06	-1	8.98e-83	0	3.48e-61	-1	2.47e-92	-1	-1	174.5
GCF_000382745.1	2.78e-96	9.37e-06	-1	-1	3.42e-127	1.77e-69	1.9e-17	2.8e-11	3.37e-37	5.44e-109	1.88e-06	1.22e-35	2.72e-141	3.12e-120	1.31e-21	4.73e-18	2.15e-08	-1	1.26e-10	-1	9e-79	9.89e-165	3.58e-68	-1	1.01e-93	5.79e-06	-1	96.1
GCF_000383595.1	-1	1.03e-14	-1	-1	2.34e-127	1.56e-60	3.74e-13	3e-08	1.09e-52	8.19e-68	8.88e-08	6.56e-27	1.07e-140	9.05e-108	3.3e-15	2.77e-25	1.19e-06	-1	1.03e-11	-1	5.88e-86	1.92e-66	4.19e-70	-1	3.74e-113	1.1e-25	-1	-1
GCF_000383615.1	3.59e-41	1.56e-08	-1	-1	8.96e-124	1.33e-67	6.71e-17	7.34e-11	3.49e-80	2.32e-74	4.17e-08	4.33e-25	1.48e-149	8.16e-122	1.13e-18	1.53e-26	3.96e-07	9.27e-14	4.52e-14	-1	2.65e-88	4.97e-65	1.38e-67	-1	1.16e-125	5.74e-29	-1	98
GCF_000383635.1	3.41e-21	1.63e-08	-1	1.94e-07	1.04e-129	2.46e-64	-1	1.6e-10	5.42e-52	8.46e-69	8.52e-08	3.38e-16	2.29e-170	2.34e-121	2.59e-14	9.34e-23	3.64e-07	-1	3.02e-13	-1	1.01e-85	3.04e-72	4.09e-68	-1	1.51e-91	1.43e-28	-1	319.5
GCF_000383655.1	8.28e-20	2.44e-07	-1	-1	9.16e-120	4.15e-45	1.33e-20	-1	1.84e-51	6.21e-39	1.05e-07	-1	2.1e-52	1.85e-44	-1	3.28e-26	1.23e-06	5.23e-19	4.51e-12	-1	1.47e-87	4.38e-38	3.64e-69	-1	3.91e-102	-1	-1	-1
GCF_000383935.1	2.3e-32	1.74e-08	-1	-1	6.9e-126	1.77e-66	1.74e-14	8.97e-13	7.09e-42	2e-103	-1	2.01e-37	3.56e-168	1.05e-132	4.03e-24	2.23e-18	1.36e-06	-1	6.64e-12	-1	3.2e-78	9.34e-163	1.19e-61	-1	4.47e-147	-1	-1	306.1
GCF_000384175.1	5e-25	5.81e-10	-1	8.45e-38	2.64e-126	4.06e-62	2.34e-17	1.01e-10	5.58e-59	6.77e-71	4.33e-08	1e-11	1.77e-147	1.25e-118	2.33e-19	1.27e-25	2.56e-07	3.39e-39	-1	-1	6.92e-89	1.16e-65	4.99e-72	-1	4.77e-91	7.73e-27	-1	-1
GCF_000385945.1	1.28e-97	1.32e-08	-1	5.15e-06	2.04e-136	2.66e-63	4.09e-09	9.54e-17	1.83e-48	1.99e-79	4.05e-09	2.63e-22	0	1.8e-134	2.75e-29	2.41e-26	3.32e-08	-1	8.29e-10	-1	1.44e-112	4.44e-96	3.46e-67	-1	2.45e-94	3.7e-27	4.68e-08	443
GCF_000403665.1	1.12e-17	7.71e-13	-1	-1	1.34e-120	2.94e-66	7e-14	4.87e-12	1.03e-33	6.57e-94	2.72e-09	1.37e-11	2e-156	3.06e-125	7.83e-19	2.61e-18	1.03e-07	-1	2.82e-11	-1	1.36e-76	1.46e-162	1.07e-66	-1	1.75e-104	7.48e-07	-1	251.3
GCF_000403765.2	8.61e-13	4.21e-17	-1	-1	2.88e-124	5.85e-69	1.47e-18	1.07e-13	2.68e-82	1.8e-81	-1	1.54e-20	0	6.61e-131	6.42e-29	5.23e-37	4.95e-07	-1	9.79e-12	-1	2.32e-81	1.42e-80	9.4e-67	-1	6.63e-102	9.21e-19	-1	154.5
GCF_000404005.1	1.24e-40	9.97e-09	-1	-1	1.11e-114	3.44e-62	3.34e-21	2.8e-14	1.72e-37	6.88e-101	-1	-1	1.28e-151	5.08e-114	5.43e-27	9.83e-18	7.43e-07	-1	1.68e-10	-1	2.83e-72	6.15e-162	5.31e-72	-1	9.15e-88	-1	-1	246.1
GCF_000411315.1	-1	1.28e-12	-1	-1	2.5e-126	2.06e-58	7.66e-08	6.09e-09	1.23e-50	1.66e-74	2.21e-07	8.73e-20	0	1.68e-119	4.05e-25	7.39e-25	2.82e-07	-1	2.58e-10	-1	1.2e-85	7.32e-151	8.82e-61	-1	1.66e-96	1.85e-29	7.27e-06	175
GCF_000411495.1	6.96e-25	2.04e-12	-1	-1	2.97e-130	9.49e-52	1.38e-17	-1	3.44e-49	1.78e-114	2.38e-06	3.15e-11	3.66e-112	7.19e-80	2.84e-08	1.55e-25	9.66e-06	-1	4.87e-47	-1	5.1e-81	5.25e-168	2.83e-66	-1	2.5e-108	1.15e-32	1.14e-07	-1
GCF_000412265.2	4.83e-17	9.63e-09	-1	-1	6.32e-133	2.36e-56	4.82e-16	3.3e-11	2.38e-52	4.34e-81	-1	4.68e-28	2.95e-158	6.05e-122	7.21e-31	1.17e-25	8.58e-08	-1	4.05e-40	-1	2.01e-80	3.92e-84	1.38e-64	-1	5.19e-98	8.33e-29	6.24e-06	66.6
GCF_000414115.1	3.75e-19	9.37e-38	0	5.2e-10	2.96e-128	1.18e-67	7.86e-17	2.27e-14	3.5e-79	1.73e-83	7.27e-08	3.98e-26	0	3.62e-135	6.05e-33	7.14e-21	3.05e-07	1.39e-39	1.04e-10	-1	1.67e-86	6.83e-75	3.63e-77	-1	2.91e-101	3.6e-27	-1	750.4
GCF_000415505.1	3.67e-31	3.43e-09	-1	-1	1.12e-134	2.71e-66	3.27e-19	5.49e-13	5.97e-54	9.84e-113	1.11e-12	1.43e-10	0	8.49e-116	5.03e-24	1.55e-24	1.42e-06	1.01e-40	4.59e-16	-1	2.09e-109	1.45e-167	1.02e-93	-1	1.65e-99	6.09e-30	-1	81.4
GCF_000424765.1	2.13e-10	-1	-1	-1	5.11e-137	1.82e-68	3.72e-19	4.9e-13	3.41e-74	4.81e-103	1.32e-06	1.35e-09	1.96e-178	6.94e-133	4.41e-29	6.98e-15	2.68e-06	-1	-1	-1	7.73e-81	6.28e-163	1.2e-64	-1	5.97e-99	2.14e-34	7.73e-08	223.2
GCF_000424785.1	-1	1.27e-10	-1	-1	1.38e-140	1.09e-59	3.06e-20	1.02e-13	2.6e-52	2.75e-81	2.25e-16	1.07e-23	1.26e-154	8.98e-127	1.84e-29	6.48e-26	5.34e-06	-1	-1	-1	6.19e-82	0	1.32e-58	-1	1.75e-98	-1	-1	212
GCF_000424805.1	9.33e-40	8.84e-12	-1	-1	1.06e-127	1.61e-70	6.79e-19	6.29e-11	2.5e-44	2.74e-106	7.04e-80	2.13e-24	1.45e-141	1.17e-111	2.52e-26	6.34e-28	9.1e-06	1.53e-35	2.7e-11	-1	2.2e-82	0	8.73e-69	-1	1.63e-98	1.41e-27	-1	540.7
GCF_000424825.1	6.29e-42	-1	-1	3.21e-06	6.03e-73	1.86e-61	1.83e-15	1.62e-09	1.08e-73	1.29e-106	8.15e-10	-1	2.23e-105	6.37e-88	7.41e-14	3.02e-15	1.27e-06	-1	1.92e-09	-1	1.45e-79	5.11e-169	1.24e-63	-1	1.45e-87	4.41e-29	-1	64.8
GCF_000424845.1	-1	6.28e-14	-1	-1	8.23e-75	2.21e-63	2.53e-09	8.01e-10	1.41e-33	5.81e-70	-1	1.32e-12	3.89e-160	3.65e-127	5.9e-26	1.79e-16	2.05e-06	-1	5.39e-13	-1	8.46e-78	5.3e-59	5.22e-65	-1	8.97e-70	-1	-1	-1
GCF_000424945.1	7.89e-17	1.25e-18	-1	-1	1.93e-121	2.62e-57	2.88e-06	1.55e-10	1.57e-50	4.4e-74	3.5e-10	2.65e-29	3.28e-173	1.37e-113	3.75e-25	1.15e-22	8.25e-08	-1	6.46e-46	-1	6.1e-78	6.35e-57	7.52e-138	-1	0	-1	-1	140
GCF_000424965.1	-1	5.58e-09	-1	-1	4.04e-131	5.93e-67	4.34e-13	6.51e-11	2.37e-41	1.95e-85	1.02e-11	4.48e-30	6.32e-166	7.63e-133	4.09e-28	1.39e-14	1.99e-06	5.05e-38	1.16e-06	-1	6.39e-84	0	1.72e-61	-1	4.43e-99	4.84e-06	-1	141.6
GCF_000426165.1	-1	-1	-1	-1	1.05e-134	2.82e-71	-1	5.71e-12	5.48e-53	1.63e-82	4.32e-07	1.5e-24	4.33e-166	7.54e-123	5.08e-34	2.76e-14	2.02e-07	7.12e-40	4.46e-08	-1	9.07e-81	4.28e-93	3.22e-49	-1	1.39e-85	3.96e-06	-1	199.7
GCF_000426325.1	-1	2.48e-06	-1	4.37e-12	1.37e-127	7.23e-68	1.14e-19	3.41e-13	4.23e-47	2.37e-90	-1	2.91e-15	3.41e-158	5.47e-130	1.62e-29	6.53e-17	3.61e-07	-1	8.49e-14	-1	1.96e-85	0	5.93e-58	-1	6.93e-94	2.59e-32	1.57e-08	194.7
GCF_000429085.1	-1	2.88e-15	-1	-1	6.45e-132	2.46e-66	6.78e-12	2.32e-14	2.82e-60	3.05e-83	6.21e-14	1.13e-51	7.16e-148	1.29e-136	7.16e-29	2.42e-56	3.99e-08	-1	-1	-1	3.27e-79	1.22e-156	6.61e-70	-1	2.83e-99	2.59e-26	-1	-1
GCF_000444875.1	1.83e-112	6.14e-54	0	-1	3.32e-122	2.76e-68	1.87e-11	2.09e-15	4.69e-56	5.02e-83	7.51e-81	6.08e-26	1.62e-171	1.27e-128	4.71e-28	2.15e-24	1.73e-07	-1	2.51e-10	-1	3.23e-87	0	5.85e-128	-1	0	1.41e-15	-1	3221.6
GCF_000470535.1	3.48e-15	-1	-1	2.36e-09	3.49e-128	3.52e-65	7.76e-18	3.55e-12	2.28e-47	4.07e-91	1.43e-06	1.05e-28	0	6.34e-143	1.45e-36	1.34e-23	3.03e-07	-1	2.74e-07	-1	6.63e-80	1.91e-75	5.57e-69	-1	3.99e-95	-1	1.29e-11	185.4
GCF_000478605.2	1.33e-16	3.49e-37	4.86e-119	-1	9.7e-118	2.62e-70	1.35e-16	1.13e-11	4.55e-76	6.79e-75	4.11e-12	1.78e-35	9.01e-157	3.51e-119	7e-24	3.3e-23	2.2e-07	7.28e-42	2.14e-09	-1	1.08e-79	4.38e-113	1.25e-67	-1	1.12e-92	1.16e-28	-1	716.4
GCF_000482585.1	1.1e-22	-1	-1	-1	1.02e-125	5.7e-73	5.65e-14	5.51e-10	6.45e-49	3.56e-74	4.31e-08	4.15e-16	5.3e-147	5.83e-102	8.9e-24	1.92e-27	6.49e-06	-1	1.89e-09	-1	8.34e-81	6.93e-70	5.84e-66	-1	1.18e-98	1.01e-25	-1	365.7
GCF_000495635.1	2.04e-11	1.56e-10	-1	6.22e-11	4.46e-75	1.27e-68	4.26e-17	1.72e-12	2.51e-38	6.82e-77	2.85e-08	5.31e-07	1.98e-171	9.87e-126	1.77e-30	8.01e-19	2.71e-07	-1	8.69e-11	-1	5.22e-78	1.56e-77	2.25e-57	-1	8.13e-84	-1	-1	1184.3
GCF_000495755.1	7.7e-14	1.54e-10	-1	5.54e-11	3.52e-75	1.12e-68	4.19e-17	1.69e-12	2.47e-38	6.71e-77	7.83e-08	6e-07	5.96e-172	5.19e-126	1.26e-30	7.39e-19	2.66e-07	-1	2.92e-10	-1	5.13e-78	1.53e-77	2.1e-57	-1	9.09e-84	-1	-1	1189.9
GCF_000497425.1	-1	3.99e-07	-1	9.35e-06	1.72e-132	4e-63	8.08e-17	3.13e-12	1.47e-66	1.9e-76	2.8e-10	9.98e-31	0	2.08e-159	2.43e-26	9.24e-59	8.92e-12	-1	2.47e-11	4.23e-16	1.31e-78	4.82e-67	4.41e-72	-1	4.31e-104	1.16e-29	-1	-1
GCF_000497445.1	5.86e-48	7.28e-42	0	-1	4.77e-132	4.66e-63	1.01e-16	1.86e-12	4.93e-67	9.04e-81	2.49e-09	7.85e-27	4.91e-150	3.49e-117	9.04e-31	1.02e-28	1.8e-06	-1	3.34e-11	-1	1.97e-87	5.35e-171	1.34e-65	-1	2.95e-99	1.42e-06	2.16e-06	1268.8
GCF_000498935.1	-1	6.1e-07	-1	-1	1.85e-135	1.81e-67	1.09e-16	6.26e-11	2.35e-48	1.98e-102	9.83e-09	7.36e-42	5.47e-157	8.99e-126	4.4e-24	3.7e-22	2.36e-08	-1	2.03e-43	-1	6.73e-80	0	7.79e-29	-1	5.02e-36	6.62e-26	-1	64.8
GCF_000504065.1	8.8e-13	4.36e-17	-1	-1	2.96e-124	5.79e-69	1.59e-18	1.08e-13	2.92e-82	1.85e-81	-1	1.55e-20	0	6.8e-131	6.54e-29	5.29e-37	5.07e-07	-1	1e-11	-1	3.16e-81	1.46e-80	1.98e-66	-1	7.63e-100	9.33e-19	-1	154.5
GCF_000514055.1	1.91e-08	2.84e-43	1.39e-111	-1	6.47e-128	4.38e-68	5.71e-19	2.64e-12	3.27e-80	2.6e-87	2.96e-07	9.25e-26	0	4.36e-127	1.99e-36	1.4e-31	2.35e-08	-1	4.61e-08	-1	2.39e-105	1.09e-174	4.2e-94	-1	8.31e-95	1.4e-07	-1	280.5
GCF_000514715.1	4.21e-22	-1	-1	3.2e-09	1.83e-129	7.03e-64	1.81e-16	1.17e-15	6.46e-64	2.26e-77	7.45e-15	5.62e-21	0	1e-131	4.44e-35	4.04e-24	1.62e-06	-1	8.66e-13	-1	6.83e-130	2.73e-96	6.87e-66	-1	2.68e-107	6.89e-28	-1	-1
GCF_000514995.1	6.11e-21	3.06e-12	-1	-1	3.64e-123	3.07e-73	6.12e-13	2.22e-11	8.11e-45	3.44e-73	1.12e-81	4.33e-23	5.19e-147	1.98e-116	5.14e-25	3.81e-28	8.63e-06	1.23e-35	5.23e-11	-1	1.9e-81	5.36e-65	1.59e-70	-1	8.82e-106	2.53e-25	-1	297.1
GCF_000515055.1	7.3e-56	5.23e-11	5.6e-63	-1	1.15e-126	6.94e-63	1.78e-19	3.55e-17	4.33e-64	1.17e-114	-1	2.08e-28	0	3.18e-126	1.41e-29	1.55e-22	2e-06	-1	4.66e-13	-1	2.53e-79	2.63e-175	5.34e-68	-1	4.67e-87	6.53e-28	-1	464.4
GCF_000518045.1	-1	2.86e-14	-1	5.64e-08	7.27e-123	1.61e-67	1.41e-16	1.68e-12	1.14e-63	7.98e-74	1.26e-06	1.46e-20	1.67e-173	1.59e-133	1.64e-28	1.57e-28	1.78e-08	-1	3.15e-54	-1	2.33e-86	1.58e-74	9.14e-66	-1	1.34e-99	5.07e-30	1.11e-10	70.3
GCF_000527195.1	-1	4.01e-06	-1	3.06e-10	5.7e-127	2.02e-66	2.9e-17	1.8e-09	1.31e-36	3.66e-67	2.55e-08	9.51e-08	6.6e-158	3.98e-119	8.92e-22	3.59e-17	3.68e-07	1.17e-38	5.31e-12	-1	9.3e-82	9.91e-63	1.35e-64	-1	5.44e-86	9.72e-27	1.41e-07	79.5
GCF_000590515.1	3.06e-29	5.14e-10	-1	-1	6.56e-90	4.06e-77	6.03e-17	4.62e-16	4.07e-80	1.2e-91	1.03e-35	-1	1.84e-178	7.73e-136	8.36e-35	1.16e-25	7.69e-08	-1	1.41e-11	8.89e-14	5.19e-83	1.27e-84	1.56e-97	-1	1.28e-106	3.76e-06	1.57e-06	66.6
GCF_000611795.1	7.53e-23	9.89e-14	-1	4.28e-11	1.24e-119	3.2e-61	5.39e-15	1.81e-12	3.55e-57	1.81e-90	-1	4.82e-30	2.01e-126	1.17e-109	5.29e-22	2.17e-45	1e-06	1.84e-17	3.21e-15	-1	2.2e-80	2.26e-143	1.23e-66	-1	1.21e-111	2.01e-06	-1	205.3
GCF_000612545.1	1.67e-165	1.99e-79	0	7.46e-157	0	0	2.84e-128	9.67e-35	0	0	3.74e-169	0	0	0	0	0	0	3.79e-123	3.54e-180	2.04e-134	0	0	0	4.03e-34	0	1.23e-74	2.62e-107	64166.3
GCF_000647875.1	2.08e-100	4.25e-08	-1	-1	9.07e-138	1.2e-60	1.09e-08	3.84e-16	1.63e-48	2.41e-82	3.3e-06	1.62e-26	0	6.02e-145	8.94e-30	6.25e-24	3.35e-08	-1	7.11e-09	-1	2.57e-115	8.51e-102	6.33e-76	-1	2.74e-95	8.04e-26	3.75e-09	372.1
GCF_000686765.1	-1	4.18e-09	-1	-1	1.25e-124	6.15e-13	-1	-1	7.76e-35	1.66e-12	4.67e-11	4.22e-10	2.88e-22	6.74e-17	-1	8.55e-19	2.27e-08	1.06e-38	3.38e-12	-1	4.53e-82	5.6e-14	2.73e-62	-1	1.37e-87	9.92e-07	-1	-1
GCF_000695235.1	8.87e-13	3.93e-17	-1	-1	1.79e-124	1.67e-69	1.58e-18	1.07e-13	2.44e-76	6.81e-84	-1	1.15e-19	0	1.42e-130	5.44e-29	5.27e-37	5.06e-07	-1	9.9e-12	-1	2.9e-81	1.72e-81	9.74e-67	-1	2.11e-100	1.33e-18	-1	154.5
GCF_000696595.1	1.24e-18	4.07e-14	-1	9.52e-10	1.64e-126	6.16e-63	6.11e-18	8.97e-15	2.87e-40	9.67e-77	3.46e-09	2.75e-22	1.17e-175	3.35e-128	1.33e-29	5.35e-19	1.28e-07	-1	6.68e-11	-1	8.32e-78	2.12e-119	2.45e-68	-1	6.36e-95	1.64e-07	-1	353.8
GCF_000698495.1	8.15e-09	2.79e-43	3.1e-111	-1	4.42e-128	5.11e-68	2.58e-19	2.69e-12	1.66e-80	1.82e-77	3.02e-07	2.02e-25	0	1.56e-127	1.9e-36	1.43e-31	2.6e-08	-1	6.03e-08	-1	2.83e-108	4.57e-175	3.84e-93	-1	2.31e-94	1.28e-07	-1	205.5
GCF_000698945.1	-1	-1	-1	-1	1.66e-75	7.63e-77	2.5e-11	2.65e-12	9.51e-69	2.07e-90	3.37e-08	1.15e-11	0	2.8e-124	5.42e-31	4.21e-18	2.64e-07	-1	5.19e-12	-1	4.4e-78	2.56e-76	9e-57	-1	1.19e-82	-1	-1	1062.6
GCF_000700005.2	8.53e-33	6.39e-06	-1	-1	4.82e-134	6.13e-72	2.4e-17	1.02e-12	4.67e-50	1.22e-73	2.52e-14	-1	6.8e-164	9.42e-136	1.13e-26	1.71e-19	5.14e-07	-1	1.95e-13	-1	5.43e-86	1.1e-72	8.94e-106	-1	0	8.28e-29	-1	136.1
GCF_000701285.1	1.24e-38	1.22e-11	-1	-1	3.22e-122	8.01e-71	1.92e-19	2.24e-11	2.42e-51	4.94e-105	1.95e-80	2.25e-24	3.58e-145	7.82e-117	3.24e-26	1.63e-27	9.2e-06	1.08e-35	1.62e-11	-1	4.01e-82	0	1.17e-67	-1	1.12e-104	1.42e-27	-1	141.6
GCF_000701325.1	2.18e-41	4.82e-06	-1	4.42e-08	3.31e-126	4.67e-54	2.23e-14	-1	1.4e-41	7.78e-77	2.53e-08	2.6e-30	0	1.14e-106	4.55e-18	7.24e-18	1.67e-07	-1	1.5e-06	-1	5e-77	0	7.84e-64	-1	1.99e-91	-1	-1	96.1
GCF_000702365.1	1.15e-21	7.19e-45	4.3e-118	-1	8.95e-134	3.24e-66	7.49e-17	1.9e-15	2.14e-73	1.61e-114	2.81e-08	5.16e-17	0	1.05e-121	2.58e-30	2.86e-22	1.36e-07	-1	2.22e-08	-1	2.68e-80	0	1.48e-68	-1	8.47e-95	4.09e-27	5.45e-11	485.4
GCF_000707925.2	1.24e-21	1.2e-37	1.59e-124	-1	2.72e-137	1.07e-69	5.82e-15	3.01e-12	1.98e-83	2.73e-99	1.65e-16	1.2e-25	2.89e-176	1.11e-136	5.7e-38	1.14e-23	2.51e-07	-1	-1	-1	5.05e-80	1.52e-74	7.14e-69	-1	1.3e-93	1.08e-30	7.87e-18	802.6
GCF_000707945.1	1.14e-21	1.1e-37	1.46e-124	-1	2.48e-137	7.51e-70	5.35e-15	2.77e-12	1.81e-83	2.5e-99	8.72e-16	1.1e-25	2.65e-176	6.99e-131	5.23e-38	1.05e-23	2.3e-07	-1	-1	-1	4.62e-80	1.39e-74	6.5e-69	-1	1.19e-93	9.92e-31	7.21e-18	809.8
GCF_000707965.1	1.16e-21	1.13e-37	1.49e-124	-1	2.56e-137	3.15e-67	5.47e-15	2.83e-12	3.34e-83	2.55e-99	5.69e-16	1.14e-25	1.04e-175	9.07e-137	7.09e-26	1.07e-23	2.36e-07	-1	-1	-1	4.74e-80	1.41e-74	6.69e-69	-1	1.22e-93	1.02e-30	7.39e-18	734.8
GCF_000709915.1	8.31e-24	5.09e-08	-1	-1	4.23e-129	2.05e-69	5.53e-20	1.7e-11	8.53e-35	7.85e-78	1.11e-11	1.25e-26	7.34e-166	2.39e-130	2.34e-23	3.47e-19	7.14e-09	3.92e-39	2.07e-12	-1	5.18e-82	8.74e-73	4.73e-140	-1	3.66e-83	2.43e-29	-1	368.1
GCF_000715745.1	2.03e-29	7.89e-12	-1	8.05e-09	2.36e-135	3.85e-60	1.65e-20	1.67e-10	3.13e-48	3.46e-72	2.32e-12	4.13e-23	1.06e-150	1.98e-108	1.94e-23	6.83e-24	1.33e-09	8.43e-41	1.41e-09	-1	2.14e-79	6.97e-76	7.03e-69	-1	4.4e-109	1.02e-18	4.7e-09	-1
GCF_000715845.1	2.33e-35	2.75e-44	2.28e-57	-1	1.15e-138	7.42e-60	8.96e-19	4.72e-11	1.48e-77	1.63e-74	3.87e-07	6.24e-27	2.56e-175	1.49e-128	8.99e-23	1.4e-25	2.84e-07	-1	3.1e-06	-1	3.06e-80	7.67e-163	1.61e-65	-1	1.36e-87	5.16e-27	3.14e-20	697.9
GCF_000716025.1	-1	1.32e-09	-1	-1	6.89e-132	2.32e-62	1.01e-18	1.6e-15	5.78e-48	1.26e-79	1.48e-09	9.59e-26	0	2.37e-140	3.75e-30	3.24e-24	1.94e-08	2.74e-40	8.24e-44	-1	5.48e-79	1.57e-158	7.18e-63	-1	3.71e-89	6.29e-25	1.3e-12	392.8
GCF_000716215.1	-1	1.04e-08	7.22e-72	-1	3.72e-121	9.48e-64	1.76e-14	1.22e-10	1.25e-54	6.06e-74	1.22e-13	1.68e-24	1.65e-150	6.71e-116	1.19e-20	2.1e-21	6.15e-07	6.92e-40	1.75e-12	-1	8.76e-86	0	2.09e-56	-1	2.91e-167	2.5e-28	-1	343.4
GCF_000716335.1	1.11e-118	9.57e-63	0	1.57e-105	0	0	2.79e-96	1.18e-25	0	0	6.61e-140	0	0	0	6.73e-163	0	1.71e-165	3.85e-108	2.89e-143	3.36e-28	0	0	0	2.18e-14	0	5.79e-40	4.83e-59	30901.4
GCF_000716435.1	1.4e-17	3.41e-13	-1	-1	2.95e-128	1.48e-66	1.17e-13	1.1e-11	3.5e-59	9.49e-75	6.84e-07	1.1e-37	2.41e-174	1.75e-130	7.49e-29	5.78e-28	3.17e-07	-1	5.55e-10	-1	2.21e-86	1.43e-79	1.37e-72	-1	1.49e-103	1.19e-27	-1	75.8
GCF_000716445.1	1.11e-21	1.11e-13	-1	-1	5.6e-128	2.31e-64	4.9e-17	2.86e-13	1.26e-57	5.71e-69	2.92e-11	1.43e-37	5.11e-154	5.68e-123	7.34e-25	2.04e-28	1.33e-07	4.36e-39	1.39e-47	-1	1.81e-86	4.67e-73	3.46e-69	-1	1.25e-137	1.24e-27	9.92e-07	66.6
GCF_000716455.1	2.87e-21	2.66e-38	4.67e-124	-1	5.62e-139	3.37e-73	5.26e-15	1.78e-12	3.06e-54	1.67e-98	4.42e-11	1.2e-25	1.08e-174	7.13e-136	4.37e-39	1.62e-23	2.6e-07	-1	-1	-1	5.29e-80	2.83e-76	1.29e-63	-1	4.11e-90	6.5e-08	1.97e-21	575.6
GCF_000716515.1	1.5e-21	6.66e-38	2.91e-124	-1	9e-139	3.24e-69	5.47e-15	5.56e-13	7.49e-55	3.31e-96	1.35e-16	7.58e-26	5.6e-175	6.23e-135	1.78e-38	6.97e-23	2.64e-07	-1	-1	-1	4.62e-80	0	4.94e-69	-1	5.53e-94	6e-08	4.35e-18	613.7
GCF_000716525.1	7.65e-25	6.64e-13	-1	-1	6.65e-130	1.35e-51	6.06e-20	-1	3.42e-49	1.15e-112	2.36e-06	7.63e-12	1.28e-111	3.5e-79	1.4e-09	1.54e-25	-1	-1	4.31e-47	-1	1.6e-80	2.33e-168	7.75e-68	-1	5.68e-109	7.9e-33	1.4e-07	-1
GCF_000716535.1	5.85e-15	5.11e-29	5.13e-128	8.59e-06	4.68e-125	1.16e-68	1.98e-18	1.94e-15	2.14e-53	2.42e-78	2.68e-09	2.43e-25	1.47e-174	6.25e-135	1.05e-33	6.64e-24	1.75e-06	-1	2.46e-43	-1	1.65e-87	8.58e-84	3.99e-68	-1	0	-1	8.15e-10	787.7
GCF_000716605.1	4.03e-33	2.48e-11	-1	-1	1.02e-130	1.54e-67	5.88e-21	3.86e-13	1.23e-49	1.31e-74	2.22e-07	1.91e-37	1.37e-178	9.07e-129	2.61e-30	9.56e-27	2.21e-07	-1	3.34e-10	-1	4.15e-86	1.01e-78	2.28e-72	-1	4.35e-106	6.91e-29	-1	528
GCF_000716615.1	1.1e-73	6.91e-06	-1	-1	9.65e-122	2.31e-63	1.46e-13	7.37e-10	1.91e-39	1.62e-105	8.16e-06	2.83e-23	5.19e-175	1.42e-128	2.97e-28	1.46e-19	5.52e-07	-1	5.08e-07	-1	4.5e-77	5.27e-159	3.12e-78	-1	1.74e-101	-1	-1	75.8
GCF_000716625.1	-1	7.86e-06	-1	-1	2.4e-128	3.16e-65	8.87e-16	2.78e-12	4.42e-35	5.15e-83	1.83e-09	1.82e-36	2.04e-152	3.23e-122	6.02e-26	3.72e-19	2.46e-07	-1	1.14e-12	-1	9.1e-87	9.9e-70	1.6e-66	-1	5.09e-141	3.15e-30	1.91e-08	595
GCF_000716675.1	3.55e-08	2.33e-43	1.82e-119	-1	1.15e-129	3.98e-71	1.19e-15	6.17e-15	1.33e-49	1.74e-90	6.11e-13	1.17e-10	4.55e-169	2.23e-121	2.19e-31	5.51e-24	1.26e-08	-1	3.13e-09	-1	5.84e-85	4.82e-93	6.06e-72	-1	7.79e-92	5.05e-28	-1	357.3
GCF_000716685.1	3.05e-162	5.13e-70	0	4.06e-144	0	0	3.46e-114	1.56e-34	0	0	2.29e-165	0	0	0	0	0	3.25e-176	9.34e-123	8.89e-167	1.33e-125	0	0	0	1.57e-20	0	5.04e-66	6.01e-07	54875.4
GCF_000716745.1	1.17e-21	1.13e-37	1.48e-124	-1	2.56e-137	9.98e-70	5.48e-15	1.16e-12	2.94e-69	2.49e-99	1.54e-16	1.13e-25	2.63e-176	1.79e-133	4.02e-38	1.08e-23	2.36e-07	-1	-1	-1	4.74e-80	3.36e-75	6.68e-69	-1	1.22e-93	5.37e-08	7.31e-18	881
GCF_000716805.1	8.74e-11	2.13e-10	-1	1.28e-09	2.8e-127	6.72e-61	4.37e-07	7.09e-10	7.28e-49	4.15e-75	1.53e-10	8.91e-27	8.09e-171	9.59e-133	2.49e-19	1.21e-29	7.65e-08	7.7e-38	1.46e-08	-1	1.42e-79	1.72e-73	1.19e-66	-1	4.14e-94	3.94e-25	-1	-1
GCF_000716845.1	1.3e-21	1.25e-37	1.64e-124	-1	2.83e-137	2.53e-68	6.08e-15	1.28e-12	3.26e-69	2.76e-99	7.02e-12	1.25e-25	2.92e-176	1.14e-136	4.45e-38	1.19e-23	2.62e-07	-1	-1	-1	5.26e-80	3.71e-75	7.36e-69	-1	1.36e-93	1.13e-30	8.11e-18	736.5
GCF_000716875.1	2.82e-24	4.91e-44	9.72e-115	2.16e-06	1.02e-125	2.8e-66	3.94e-16	1.44e-12	7.8e-87	1.01e-92	2.09e-07	1.47e-45	0	9.58e-129	6.2e-34	3.42e-15	8.99e-07	-1	3.83e-12	9.66e-34	1.68e-81	1.29e-100	3.77e-68	-1	1.49e-81	-1	6.57e-26	430.3
GCF_000716935.1	1.59e-97	2.16e-10	-1	6.07e-06	2.84e-136	5.72e-61	-1	4.91e-12	1.98e-48	1.04e-76	1.69e-09	1.03e-22	1.94e-163	1.32e-134	2.83e-24	1.32e-25	3.6e-08	-1	8.95e-10	-1	4.83e-114	1.32e-98	1.56e-68	-1	1.45e-93	6.33e-27	6.45e-08	448
GCF_000716945.1	3.39e-10	1.68e-39	4.95e-117	-1	3.97e-134	1.43e-65	9.05e-20	2.09e-15	1.07e-73	2.36e-79	1e-07	-1	0	9.92e-119	2.19e-30	1.71e-22	1.31e-08	-1	2.39e-08	-1	2.55e-80	0	5.62e-47	-1	1.41e-50	1.3e-27	3.67e-09	394.1
GCF_000717015.1	1.97e-29	7.65e-12	-1	7.81e-09	2.28e-135	1.88e-66	1.6e-20	1.62e-10	3.05e-48	1.34e-81	1.2e-09	1.21e-33	3.98e-168	1.41e-118	2.12e-23	6.64e-24	1.28e-09	8.18e-41	1.37e-09	-1	2.11e-79	2.73e-99	6.14e-73	-1	4.26e-109	1.3e-24	2.7e-17	64.8
GCF_000717025.1	-1	1.92e-09	-1	-1	9.13e-132	2.22e-64	1.18e-14	7.53e-12	1.49e-42	8.89e-80	5.6e-10	1.87e-25	9.63e-165	1.95e-136	2.62e-29	4.02e-19	8.33e-09	-1	7.28e-10	-1	1.69e-79	0	2.57e-65	-1	6.63e-96	3.31e-30	-1	98
GCF_000717055.1	1.45e-35	2.74e-08	-1	-1	1.45e-130	2.28e-58	1.76e-13	4.14e-12	6.13e-55	4.45e-80	8.06e-09	1.97e-23	5.27e-154	3.73e-129	1.49e-24	2.5e-23	2.59e-07	2.71e-39	8.58e-13	-1	1.9e-85	1.07e-65	2.59e-64	-1	1.54e-92	3.18e-28	-1	59.2
GCF_000717105.1	7.98e-70	2.51e-10	-1	8.33e-07	8.68e-134	5.03e-64	4.96e-16	3.1e-12	1.79e-78	4.64e-82	8.72e-10	3.31e-32	1.74e-141	5.1e-103	6.73e-13	7.65e-26	3.8e-08	1.84e-42	3.74e-09	-1	1.25e-79	2.48e-63	8.53e-72	-1	1.89e-90	5.32e-07	7.02e-19	62.9
GCF_000717215.1	1.33e-30	6.28e-13	-1	9.85e-09	1.58e-135	7.18e-61	8.74e-11	3.64e-11	9.25e-49	6.37e-77	9.19e-14	2.16e-32	3.08e-142	1.57e-105	9.36e-18	5.51e-24	1.34e-09	7.21e-42	1.45e-09	-1	2.17e-79	1.71e-106	1.23e-73	-1	1.9e-94	1.76e-24	2.8e-17	66.6
GCF_000717285.1	1.34e-21	1.29e-37	1.69e-124	-1	2.92e-137	1.14e-69	6.25e-15	1.32e-12	3.35e-69	2.84e-99	1.76e-16	1.28e-25	3e-176	1.18e-136	4.58e-38	1.23e-23	2.69e-07	-1	-1	-1	5.4e-80	3.81e-75	7.59e-69	-1	1.39e-93	1.16e-30	8.38e-18	881
GCF_000717345.1	-1	2.62e-07	-1	-1	2.64e-122	3.72e-71	2.5e-16	2.18e-10	6.53e-78	1.7e-94	6.7e-09	2.04e-31	0	2.39e-130	1.84e-24	7.79e-24	2.57e-07	-1	7.02e-08	-1	9.97e-82	0	6.15e-63	-1	5.94e-97	2.9e-17	-1	329.7
GCF_000717375.1	-1	9.66e-06	-1	-1	4.81e-75	6.17e-76	9.31e-11	2.19e-12	1.21e-68	1.75e-90	4.27e-08	-1	0	3.82e-125	3.63e-26	3.69e-18	2.68e-07	-1	2.21e-11	-1	5.68e-78	6.15e-76	8.66e-57	-1	3.26e-83	-1	-1	1105.9
GCF_000717595.1	-1	1.4e-13	-1	7.29e-08	1.19e-129	3.17e-61	2.28e-11	8.15e-12	8.47e-54	8.66e-77	1.71e-11	1.64e-28	1.47e-157	2.88e-119	2.06e-25	1.02e-28	3.38e-08	2.61e-39	3.17e-12	-1	1.17e-87	0	9.21e-69	-1	7.73e-93	5.35e-30	1.51e-07	399.7
GCF_000717635.1	1.08e-73	6.75e-06	-1	-1	9.81e-122	2.28e-63	1.44e-13	7.28e-10	1.88e-39	1.61e-105	8.09e-06	2.79e-23	5.11e-175	1.4e-128	2.94e-28	1.44e-19	5.43e-07	-1	5.02e-07	-1	4.43e-77	5.22e-159	3.09e-78	-1	1.73e-101	-1	-1	75.8
GCF_000717645.1	1.97e-29	7.66e-12	-1	7.82e-09	2.28e-135	2.03e-66	1.6e-20	1.62e-10	3.06e-48	1.34e-81	9.24e-11	1.2e-33	3.98e-168	1.41e-118	2.12e-23	6.64e-24	1.3e-09	8.19e-41	1.37e-09	-1	2.11e-79	2.79e-99	1.1e-73	-1	4.27e-109	1.3e-24	2.7e-17	64.8
GCF_000717655.1	1.22e-41	2.14e-07	-1	1.8e-09	4.37e-136	1.44e-63	1.01e-15	1.66e-11	3.3e-54	5.55e-77	1.72e-08	2.72e-20	1.93e-159	1.74e-133	5.66e-24	9.01e-25	8.01e-08	-1	2.33e-10	-1	1.58e-81	2.89e-77	1.07e-68	-1	5.59e-95	3.6e-25	1.41e-06	417.7
GCF_000717665.1	2e-29	3.6e-13	-1	7.93e-09	9.02e-136	2.75e-59	9.4e-11	5.23e-11	6.13e-49	6.84e-77	1.02e-13	1.37e-33	7.8e-155	2.81e-116	1.34e-30	6.87e-24	2.86e-09	5.94e-42	2.25e-09	-1	2.58e-79	1.1e-95	1.07e-73	-1	7.96e-95	1.18e-24	3.82e-17	379.4
GCF_000717715.1	4.68e-17	9.96e-09	-1	-1	1.83e-134	1.3e-68	1.25e-10	5.16e-15	4.09e-66	5.84e-86	1.54e-37	1.12e-23	6.25e-173	1.56e-167	7.75e-35	4.8e-59	1.14e-06	-1	4.11e-12	6.63e-34	1.48e-77	6.59e-73	1.04e-70	-1	2.05e-126	-1	1.81e-21	142
GCF_000717725.1	2.4e-24	4.18e-44	8.32e-115	1.84e-06	8.7e-126	2.38e-66	3.34e-16	3.57e-10	6.63e-87	9.2e-78	1.78e-07	1.75e-42	0	1.42e-121	2.53e-30	6.01e-18	7.64e-07	-1	3.25e-12	8.22e-34	1.45e-81	1.1e-100	3.21e-68	-1	1.27e-81	-1	5.62e-26	272.9
GCF_000717745.1	1.49e-111	3.05e-16	-1	-1	3.54e-129	1.78e-52	7.53e-15	7e-14	1.7e-58	7.03e-74	2.41e-11	3.86e-55	5.71e-149	9.46e-141	1.77e-23	1.97e-56	1.58e-07	-1	7.73e-12	-1	1.1e-87	6.75e-76	1.52e-68	-1	4.11e-100	5.94e-06	-1	509.3
GCF_000717795.1	8.65e-35	1.99e-09	-1	-1	4.16e-133	8.85e-70	7.66e-17	6.76e-15	5.41e-82	4.01e-79	5.65e-09	2.18e-23	0	4.02e-125	6.81e-29	1.59e-22	2.26e-08	8.48e-40	5.19e-07	-1	8.64e-109	6.8e-105	8.26e-89	-1	0	8.62e-27	5.07e-08	190
GCF_000717805.1	1.29e-21	1.28e-37	1.68e-124	-1	2.89e-137	1.13e-69	6.2e-15	1.31e-12	3.33e-69	2.82e-99	1.75e-16	1.26e-25	2.98e-176	1.16e-136	4.53e-38	1.21e-23	2.67e-07	-1	-1	-1	5.36e-80	3.72e-75	7.45e-69	-1	1.35e-93	1.15e-30	8.27e-18	881
GCF_000717815.1	1.18e-21	7.72e-38	4.59e-124	-1	5.35e-138	1.29e-71	4.43e-16	2.01e-12	4.62e-54	8.55e-98	1.82e-17	9.03e-26	2.02e-176	2.18e-134	7.08e-38	2.12e-23	2.8e-07	-1	-1	-1	5.72e-80	1.31e-75	9.3e-66	-1	1.76e-91	3.67e-30	2.89e-22	516.5
GCF_000717845.1	4.75e-18	7.68e-13	-1	-1	7.71e-122	8.94e-72	6.98e-14	4.87e-12	2.05e-37	8.41e-95	3.16e-09	9.82e-12	7.97e-163	3.98e-125	4.31e-21	6.56e-18	1.32e-07	-1	2.76e-11	-1	6.09e-77	3.63e-162	1.79e-66	-1	9.94e-105	6.11e-07	-1	251.3
GCF_000717875.1	6.69e-18	1.65e-09	-1	-1	2.56e-131	2.31e-73	3.1e-13	7.62e-12	9.4e-50	2.53e-90	2.67e-07	1.39e-30	2e-168	4.39e-129	1.03e-24	2.2e-23	1.12e-06	5.17e-38	3.61e-15	-1	1.26e-76	2.43e-76	1.51e-65	-1	1e-102	3.71e-28	-1	-1
GCF_000717895.1	5.67e-15	4.93e-29	3.79e-128	8.4e-06	8.34e-125	3.63e-69	7.07e-19	3.23e-15	1.46e-53	1.7e-78	1.23e-10	1.09e-25	4e-176	1.05e-133	4.96e-34	1.15e-23	1.57e-06	-1	1.92e-43	-1	1.49e-87	1.85e-84	5.86e-68	-1	0	-1	1.07e-11	1149.7
GCF_000717915.1	-1	9.4e-17	-1	-1	1.88e-132	1.79e-64	3.02e-13	4.94e-11	3.09e-54	4.41e-86	1.31e-07	1.64e-22	2.95e-152	7.3e-117	8.7e-23	1.44e-24	2.77e-07	-1	1.06e-07	-1	3.23e-80	1.3e-68	5.98e-68	-1	3.39e-94	9.66e-29	2.67e-06	470.5
GCF_000717925.1	7.17e-161	3.64e-69	0	1.36e-145	0	0	3.17e-113	2.42e-34	0	0	1.85e-165	0	0	0	0	0	0	5.88e-123	8.19e-165	2.21e-120	0	0	0	3.24e-25	0	6.54e-72	1.72e-83	55069.5
GCF_000717945.1	3.53e-21	1.31e-06	-1	-1	1.98e-130	1.65e-72	4.2e-22	3.24e-16	2.41e-75	4.12e-84	1.78e-07	1.13e-30	1.05e-169	1.19e-133	1.72e-30	2.51e-55	4.48e-13	4.86e-39	1.54e-08	-1	1.07e-85	1.21e-83	1.08e-77	-1	1.08e-104	9.15e-28	-1	462.2
GCF_000717965.1	2e-29	7.75e-12	-1	7.92e-09	2.31e-135	1.4e-66	1.62e-20	1.64e-10	3.1e-48	1.36e-81	2.21e-10	1.22e-33	4.03e-168	1.43e-118	2.15e-23	6.73e-24	1.31e-09	8.29e-41	1.38e-09	-1	2.12e-79	2.79e-99	1.1e-73	-1	4.32e-109	1.31e-24	2.74e-17	64.8
GCF_000717995.1	4.41e-27	6.24e-09	-1	1.17e-06	7.01e-126	4.76e-60	1.01e-16	2.19e-12	1.22e-38	3.8e-78	1.83e-08	-1	4.11e-147	2.1e-120	2.52e-29	1.28e-17	1.67e-08	-1	2.34e-10	-1	1.45e-76	1.38e-69	1.36e-67	-1	2.66e-95	-1	-1	-1
GCF_000718015.1	4.77e-07	6.83e-40	1.9e-116	6.78e-09	6.89e-91	6.59e-61	6.31e-17	9.97e-13	4.42e-74	1.11e-82	-1	2.35e-30	6.65e-161	2.3e-115	9.42e-25	6.43e-28	1.04e-07	-1	3.69e-07	-1	1.46e-82	3.57e-74	2.9e-59	-1	8.75e-86	-1	-1	-1
GCF_000718095.1	9.45e-36	1.1e-36	-1	6.86e-06	6.62e-139	4.16e-68	6.98e-18	1.81e-12	8.44e-86	2.37e-91	2.16e-07	1.17e-15	1.06e-170	6.03e-151	7.45e-33	3.68e-18	3.28e-07	-1	4.13e-12	-1	1.09e-79	0	8.43e-66	-1	2.07e-95	-1	-1	149
GCF_000718135.1	-1	2.74e-10	-1	-1	3.95e-136	9.15e-62	8.91e-16	1.37e-13	2.11e-47	1.27e-79	7.1e-09	1.64e-25	4.69e-169	9.57e-145	3.01e-29	1.89e-25	2.22e-07	-1	1.57e-10	-1	2.12e-79	1.39e-75	3.74e-72	-1	2.63e-89	9.87e-25	2.49e-11	68.4
GCF_000718155.1	4.41e-90	3.33e-54	0	4.13e-11	3.16e-130	5.66e-70	5.58e-21	3.82e-10	2.87e-52	5.11e-88	2.69e-06	2.22e-30	9.06e-172	4.13e-118	1.5e-21	1.13e-26	7.47e-08	-1	1.2e-07	-1	1.93e-82	2.07e-160	6.72e-152	-1	0	5.61e-29	1.22e-07	1967.6
GCF_000718165.1	-1	2.65e-14	-1	-1	3.77e-128	4.93e-64	-1	3.92e-12	1.13e-78	2.28e-116	2.04e-13	3.48e-30	2.1e-169	1.88e-131	1.27e-20	6.73e-27	2.66e-07	1.67e-40	3.36e-13	-1	4.27e-88	1.89e-174	2.14e-77	-1	8.61e-116	2.31e-29	-1	-1
GCF_000718175.1	-1	8.2e-13	-1	-1	9.5e-125	6.71e-69	2.2e-16	9.98e-11	8.97e-57	1.51e-150	7.56e-10	2.33e-25	7.87e-167	1.51e-134	1.35e-33	3.27e-31	7.23e-08	-1	1.26e-12	-1	7.58e-109	0	7.27e-64	-1	5.49e-88	7.6e-32	-1	141.6
GCF_000718205.1	2.03e-29	1.95e-11	-1	8.07e-09	2.19e-135	1.53e-58	4.6e-11	5.32e-11	1.75e-48	1.23e-76	6.81e-13	1.69e-32	1.14e-154	4.32e-118	5.87e-31	7.64e-24	1.34e-09	1.69e-40	1.53e-09	-1	2.17e-79	3.93e-96	4.43e-72	-1	3.8e-94	1e-24	4.93e-17	445.7
GCF_000718235.1	1.98e-29	9.41e-12	-1	7.88e-09	1.45e-134	1.52e-58	9.59e-11	5.19e-11	1.22e-48	1.14e-76	1.26e-12	9.75e-34	5.91e-155	3.34e-118	1.98e-30	7e-24	1.31e-09	2.06e-42	2.54e-09	-1	2.12e-79	5.62e-96	1.12e-73	-1	2.44e-93	1.2e-24	1.42e-16	461.7
GCF_000718245.1	1.97e-29	7.65e-12	-1	7.82e-09	2.29e-135	1.23e-66	1.6e-20	1.62e-10	3.06e-48	1.34e-81	1.16e-11	1.21e-33	3.98e-168	1.41e-118	2.12e-23	6.64e-24	1.3e-09	8.18e-41	1.37e-09	-1	2.1e-79	2.74e-99	6.18e-73	-1	4.26e-109	1.3e-24	2.7e-17	64.8
GCF_000718295.1	1.31e-21	1.27e-37	1.66e-124	-1	2.87e-137	2.56e-68	6.14e-15	1.3e-12	3.3e-69	2.8e-99	7.05e-12	1.26e-25	2.95e-176	1.15e-136	4.51e-38	1.21e-23	2.65e-07	-1	-1	-1	5.32e-80	3.75e-75	7.43e-69	-1	1.37e-93	1.14e-30	8.21e-18	736.5
GCF_000718305.1	-1	3.5e-10	-1	7.82e-09	1.04e-130	3.89e-75	2.31e-16	8.58e-12	3.96e-62	9.19e-93	-1	6.6e-35	0	7.12e-156	4.87e-24	2.18e-65	2.93e-07	-1	1.28e-11	-1	5.44e-88	1.95e-168	1.38e-66	-1	2.79e-108	2.58e-06	1.94e-07	-1
GCF_000718315.1	7.25e-44	6.37e-19	-1	2.27e-09	5.96e-129	1.47e-66	7.29e-22	1.38e-15	1.11e-76	4.05e-140	-1	3.7e-36	6.43e-176	2.14e-132	1.01e-33	3.77e-22	2.36e-07	-1	1.81e-11	-1	1.35e-87	0	1.26e-68	-1	1.18e-142	-1	-1	922.9
GCF_000718375.1	-1	-1	-1	-1	1.35e-130	3.91e-62	1e-08	7.99e-13	2.21e-34	1.44e-75	3.19e-09	7.34e-29	1.4e-160	3.83e-123	1.28e-28	8.93e-19	4.03e-07	-1	2.52e-13	-1	3.98e-81	1.82e-155	1.07e-61	-1	1.64e-100	-1	-1	-1
GCF_000718455.1	1.17e-10	-1	-1	-1	5.97e-125	1.07e-54	4.6e-11	1.54e-10	5.28e-40	3.73e-104	1.37e-08	-1	1.19e-136	1.58e-91	9.46e-18	2.32e-20	1.01e-08	-1	4.59e-08	-1	7.27e-80	8.96e-172	3.16e-72	-1	9.95e-92	4.87e-24	1.04e-09	-1
GCF_000718525.1	4.7e-16	3.82e-12	-1	9.66e-06	1.22e-129	1.18e-65	6.16e-13	7.05e-15	5.02e-61	1.1e-78	2.46e-09	5.69e-48	0	1.27e-152	6.96e-33	8.17e-56	4.62e-07	-1	1.28e-11	-1	4.18e-88	2.97e-65	1.19e-66	-1	8.74e-97	1.72e-28	-1	131
GCF_000718595.1	-1	7.86e-06	-1	-1	2.4e-128	3.16e-65	9.56e-16	2.78e-12	4.42e-35	5.15e-83	1.83e-09	1.86e-36	1.95e-152	3.23e-122	6.03e-26	3.72e-19	2.46e-07	-1	1.14e-12	-1	9.12e-87	9.9e-70	1.6e-66	-1	5.1e-141	3.15e-30	1.91e-08	595
GCF_000718615.1	2.02e-29	7.86e-12	-1	8.03e-09	2.35e-135	1.25e-66	1.64e-20	1.67e-10	3.14e-48	1.38e-81	4.62e-12	1.24e-33	4.09e-168	1.45e-118	2.18e-23	6.82e-24	1.33e-09	8.41e-41	1.41e-09	-1	2.16e-79	2.81e-99	1.12e-73	-1	4.38e-109	1.33e-24	2.78e-17	64.8
GCF_000718625.1	1.89e-41	4.32e-08	-1	2.09e-06	6.64e-116	1.67e-71	5.27e-19	1.95e-15	1.22e-86	1.02e-76	-1	3.6e-22	1.92e-179	4.72e-141	2.12e-30	3.31e-31	1.36e-06	-1	1.93e-12	-1	4.73e-88	0	6.87e-70	-1	2.45e-101	-1	-1	724
GCF_000718635.1	7.56e-42	6.7e-16	-1	-1	2.12e-122	2.61e-66	3.44e-21	1.16e-13	1.96e-58	2.25e-83	5.37e-08	8.76e-31	6.66e-166	4.28e-121	1e-30	1.21e-21	1.5e-07	-1	-1	-1	5.67e-78	5.85e-76	2.68e-70	-1	4.88e-90	1.01e-09	-1	317.7
GCF_000718675.1	1e-21	4.05e-38	5.72e-126	-1	4.57e-138	1.12e-71	4.07e-14	1.35e-12	7.69e-54	3.45e-102	1.8e-15	1.83e-31	5.65e-176	7.42e-136	7.31e-38	1.12e-23	2.7e-06	-1	4.4e-34	-1	4.69e-80	3.43e-75	2.03e-63	-1	1.03e-89	6.08e-08	7.75e-22	1116.9
GCF_000718695.1	2.07e-29	6.1e-12	-1	8.21e-09	6.25e-136	4.32e-60	5.1e-11	5.42e-11	8.45e-49	1.53e-76	6.27e-14	3.78e-32	2.44e-155	7.45e-121	9.58e-31	3.74e-24	1.2e-09	3.19e-42	3.99e-09	-1	2.21e-79	1.23e-94	1.1e-73	-1	8.13e-95	8.61e-25	2.63e-17	456.7
GCF_000718705.1	1.6e-159	1.6e-79	0	1.95e-144	0	0	1.22e-132	1.02e-35	0	0	8.47e-173	0	0	0	0	0	0	1.18e-124	0	6.86e-132	0	0	0	1.01e-35	0	2.22e-73	6.11e-106	66301.7
GCF_000718715.1	1.29e-21	1.28e-37	1.66e-124	-1	2.9e-137	7.46e-66	6.21e-15	1.31e-12	5.03e-84	1.21e-100	1.74e-16	1.27e-25	2.89e-176	1.16e-136	4.53e-38	1.21e-23	2.68e-07	-1	-1	-1	5.38e-80	3.48e-75	7.47e-69	-1	1.36e-93	1.14e-30	4.58e-18	752.4
GCF_000718755.1	6.95e-34	-1	5.61e-07	-1	1.41e-138	7.07e-67	4.31e-14	1.1e-12	1.73e-74	1.4e-92	9.97e-06	4.02e-27	2.97e-169	4.14e-134	3.67e-39	5.67e-24	2.63e-07	-1	-1	-1	7.57e-80	1.27e-73	4.01e-63	-1	1.81e-90	1.15e-30	3.66e-22	547.8
GCF_000718775.1	7.93e-27	6.8e-17	-1	3.45e-09	9e-125	2.56e-67	3.05e-20	2.76e-14	1.68e-77	1.32e-97	-1	3.6e-12	0	1.24e-142	1.77e-35	1.18e-18	1.33e-06	-1	1.32e-10	-1	6.24e-87	0	3.4e-71	-1	8.07e-119	-1	3.56e-10	858.2
GCF_000718785.1	-1	1.14e-09	-1	-1	5.25e-125	3.72e-63	5.34e-15	5.93e-13	2.62e-38	1.14e-87	2.05e-08	9.89e-11	8.53e-122	1.13e-88	5.99e-11	4.25e-18	1.41e-06	-1	3.17e-13	-1	1.5e-80	4.79e-73	1.29e-65	-1	6.76e-101	-1	-1	-1
GCF_000718815.1	1.33e-21	1.29e-37	1.69e-124	-1	2.91e-137	1.14e-69	6.24e-15	1.32e-12	3.35e-69	2.84e-99	1.76e-16	1.28e-25	3e-176	1.17e-136	4.58e-38	1.22e-23	2.69e-07	-1	-1	-1	5.41e-80	3.81e-75	7.59e-69	-1	1.39e-93	1.16e-30	8.34e-18	881
GCF_000718835.1	1.17e-21	1.13e-37	1.48e-124	-1	1.33e-91	2.28e-68	5.49e-15	1.16e-12	2.94e-69	2.49e-99	1.54e-16	1.13e-25	2.63e-176	1.77e-133	4.02e-38	1.08e-23	2.37e-07	-1	-1	-1	4.74e-80	3.34e-75	6.7e-69	-1	1.22e-93	1.02e-30	7.31e-18	736.5
GCF_000718855.1	1.24e-21	1.2e-37	1.58e-124	-1	2.72e-137	1.06e-69	5.83e-15	1.23e-12	3.13e-69	2.65e-99	1.64e-16	1.2e-25	2.8e-176	1.11e-136	4.27e-38	1.14e-23	2.51e-07	-1	-1	-1	5.04e-80	3.57e-75	1.79e-63	-1	1.3e-93	5.71e-08	7.78e-18	881
GCF_000718865.1	1.15e-21	1.11e-37	1.46e-124	-1	2.51e-137	9.81e-70	5.39e-15	2.8e-12	4.44e-54	2.45e-99	1.52e-16	1.11e-25	2.59e-176	1.01e-136	6.99e-26	1.06e-23	-1	-1	-1	-1	4.66e-80	1.54e-74	6.59e-69	-1	1.2e-93	1e-30	-1	652.4
GCF_000718895.1	1.22e-21	1.17e-37	1.54e-124	-1	2.66e-137	1.04e-69	5.69e-15	1.2e-12	3.05e-69	2.59e-99	1.6e-16	1.17e-25	2.73e-176	1.08e-136	4.17e-38	1.12e-23	-1	-1	-1	-1	4.92e-80	3.47e-75	6.91e-69	-1	1.27e-93	5.58e-08	7.59e-18	881
GCF_000718915.1	2.03e-29	1.95e-11	-1	8.06e-09	2.18e-135	1.53e-58	4.6e-11	5.32e-11	1.75e-48	1.23e-76	6.81e-13	1.69e-32	1.12e-154	3.28e-118	5.84e-31	7.63e-24	1.34e-09	1.69e-40	1.52e-09	-1	2.17e-79	3.91e-96	2.9e-73	-1	4.57e-95	1e-24	4.93e-17	445.7
GCF_000718935.1	1.52e-157	1.03e-73	0	5.71e-137	0	0	7.13e-114	1.5e-34	0	0	1.8e-166	0	0	0	0	0	3.94e-176	3.31e-122	3.19e-167	6.32e-119	0	0	0	3.82e-21	0	7.82e-68	-1	54985.6
GCF_000718945.1	-1	5.5e-13	-1	1.13e-09	1.94e-134	6.16e-36	3.25e-08	9.1e-10	4.26e-53	5.15e-48	-1	7.3e-17	1.36e-82	1.49e-50	6.23e-16	3.74e-21	1.06e-06	-1	2.66e-30	-1	1.07e-83	6.15e-60	5.04e-64	-1	8.21e-111	-1	-1	-1
GCF_000718955.1	1.16e-159	1.3e-70	0	1.26e-142	0	0	2.55e-118	1.69e-34	0	0	2.68e-164	0	0	0	0	0	0	3.29e-121	7.2e-168	8.06e-119	0	0	0	6.93e-20	0	1.89e-67	3.55e-20	54037.3
GCF_000718985.1	-1	4.24e-06	-1	-1	8.76e-136	7.02e-61	4.37e-18	2.78e-15	9.43e-41	2.31e-113	-1	2.29e-08	6.99e-168	2.28e-124	1.39e-28	1.55e-16	2.4e-07	-1	2.31e-11	-1	6.99e-78	7.27e-76	2.25e-70	-1	3.06e-90	1.1e-29	-1	-1
GCF_000719015.1	3.55e-08	2.32e-43	1.85e-119	-1	1.13e-129	4.08e-71	1.18e-15	6.09e-15	1.32e-49	8.71e-87	5.99e-13	1.33e-10	4.34e-169	1.67e-123	1.35e-25	5.44e-24	1.24e-08	-1	3.09e-09	-1	5.82e-85	5.13e-93	5.97e-72	-1	5.7e-92	5.04e-28	-1	357.3
GCF_000719035.1	2.04e-29	1.96e-11	-1	8.13e-09	2.2e-135	1.54e-58	4.64e-11	5.36e-11	1.76e-48	1.24e-76	6.86e-13	1.7e-32	1.15e-154	4.35e-118	5.91e-31	7.69e-24	1.35e-09	1.7e-40	1.54e-09	-1	2.19e-79	3.96e-96	2.92e-73	-1	4.6e-95	1.01e-24	4.97e-17	445.7
GCF_000719135.1	-1	-1	-1	-1	1.09e-99	3.05e-49	1.9e-20	8.25e-15	2.91e-58	2.81e-62	2.25e-90	1.69e-34	1.07e-133	1.35e-95	1.27e-18	4.85e-14	-1	-1	4.74e-06	-1	7.89e-66	1.63e-65	3.61e-57	-1	6.27e-91	1.79e-25	-1	68.4
GCF_000719185.1	7.34e-34	-1	5.92e-07	-1	1.49e-138	7.47e-67	4.55e-14	1.16e-12	4.29e-55	1.48e-92	-1	4.25e-27	3.13e-169	4.37e-134	3.89e-39	5.98e-24	2.78e-07	-1	-1	-1	7.99e-80	1.39e-73	4.23e-63	-1	1.91e-90	1.22e-30	3.87e-22	692.3
GCF_000719195.1	2.06e-29	6.09e-12	-1	8.22e-09	6.26e-136	4.3e-60	5.09e-11	5.42e-11	8.45e-49	1.53e-76	6.27e-14	3.77e-32	2.43e-155	6.51e-121	9.56e-31	3.74e-24	1.2e-09	3.19e-42	3.99e-09	-1	2.21e-79	1.23e-94	1.09e-73	-1	8.12e-95	8.59e-25	2.63e-17	456.7
GCF_000719255.1	7.59e-42	6.7e-16	-1	-1	2.08e-122	2.4e-66	3.44e-21	1.16e-13	1.96e-58	2.26e-83	5.37e-08	8.77e-31	6.7e-166	4.31e-121	1e-30	1.22e-21	1.48e-07	-1	-1	-1	5.64e-78	5.03e-76	2.63e-70	-1	4.88e-90	1.01e-09	-1	317.7
GCF_000719265.1	-1	8.94e-23	-1	-1	1.73e-125	1.16e-65	2.58e-18	1.39e-11	1.59e-57	5.96e-79	3.61e-07	2.45e-30	7.27e-160	1.71e-109	2.86e-22	8.18e-24	9.69e-08	-1	7.34e-61	-1	2.3e-81	4.47e-74	4.19e-71	-1	7.22e-95	-1	3.89e-08	267.1
GCF_000719285.1	4.33e-76	6.24e-07	-1	-1	2.57e-122	1.37e-64	1.21e-15	2.47e-13	6.72e-75	4.57e-82	6.99e-15	4.77e-13	4.36e-175	1.13e-123	8.69e-25	5.37e-24	1.64e-07	4.67e-40	1.83e-14	-1	1.59e-76	3.77e-74	7.47e-69	-1	5.16e-93	8.46e-31	-1	297.2
GCF_000719335.1	1.44e-32	5.16e-09	0	1.89e-11	3.68e-131	4.18e-70	1.12e-18	3.55e-14	4.87e-53	5.47e-88	7.1e-07	-1	0	5.85e-124	3.8e-26	8.16e-23	1.23e-07	1.66e-40	4.03e-22	-1	4.67e-82	5.7e-148	1.9e-81	-1	0	-1	-1	1119
GCF_000719345.1	5.16e-164	1.57e-80	0	4.56e-148	0	0	2.66e-126	1.1e-35	0	0	1.15e-162	0	0	0	0	0	0	3.67e-122	5.54e-172	4.21e-134	0	0	0	1.6e-33	0	5.36e-66	7.95e-103	61808.7
GCF_000719355.1	-1	6.29e-08	-1	-1	3.57e-132	3e-65	8.98e-15	8.51e-17	6.9e-76	1.29e-75	2.64e-09	1.93e-06	0	2.86e-118	9.02e-31	1.47e-23	1.3e-08	-1	1.24e-08	-1	1.08e-79	1.16e-70	4.93e-71	-1	6.23e-91	4.92e-27	1.73e-09	-1
GCF_000719365.1	1.22e-10	6.75e-12	-1	-1	9.18e-139	8.64e-70	2.58e-19	6.24e-14	7.94e-75	1.17e-125	-1	4.97e-31	6.9e-170	1.19e-121	2.49e-24	3.61e-29	2.8e-07	-1	9.13e-08	-1	3.39e-79	3.86e-172	1.1e-70	-1	1.79e-124	6.44e-12	-1	576.5
GCF_000719425.1	7.45e-25	5.46e-12	-1	-1	2.45e-130	1.07e-52	2.34e-19	-1	3.44e-49	5.35e-113	2.39e-06	2.31e-11	5.76e-111	5.4e-79	-1	1.61e-25	-1	-1	3.49e-47	-1	6.2e-81	5.2e-168	2.83e-66	-1	2.49e-108	1.08e-32	8.42e-08	-1
GCF_000719435.1	4.89e-32	2.6e-09	-1	-1	4.34e-75	2.15e-64	7.31e-11	1.63e-10	1.65e-39	7.59e-87	1.96e-08	2.15e-10	3.06e-177	7.76e-124	8.55e-31	3.91e-18	2.67e-07	-1	1.17e-11	-1	5.02e-78	1.77e-76	5.89e-57	-1	9.04e-83	-1	-1	814.3
GCF_000719475.1	8.36e-38	-1	-1	7.98e-06	2.18e-81	5.61e-71	5.37e-17	4.89e-13	1.52e-34	1.92e-78	1.39e-09	1.94e-08	1.62e-168	8.87e-134	9.77e-29	2.43e-19	2.46e-07	-1	9.35e-11	-1	4.15e-81	1.15e-91	4.11e-64	-1	2.42e-87	-1	-1	543.4
GCF_000719495.1	-1	3.51e-14	-1	-1	4.61e-75	5.6e-63	2.73e-16	1.39e-11	1.84e-46	1.32e-74	9.12e-14	-1	7.28e-171	1.26e-124	3.99e-30	1.06e-18	2.75e-07	-1	3.56e-10	-1	3.93e-78	2.16e-77	2.82e-57	-1	1.43e-83	-1	-1	908.1
GCF_000719505.1	-1	5.12e-15	-1	9.47e-06	4.05e-121	3.21e-71	2.27e-21	1.77e-10	4.55e-85	2.21e-92	1.13e-07	-1	2.65e-153	2.22e-118	3.05e-21	1.4e-26	1.14e-06	3.52e-12	2.88e-11	-1	4.93e-86	8.88e-65	2.75e-114	-1	2.41e-107	4.71e-30	-1	168.8
GCF_000719555.1	7.28e-26	6.79e-35	5.12e-105	5.24e-09	6.52e-130	8.44e-65	2.98e-18	1.1e-12	1.86e-78	3.09e-82	2.83e-06	2.08e-33	3.15e-156	3.17e-133	4.07e-23	1.41e-28	9.24e-07	1.34e-41	8.41e-11	-1	2.9e-87	9.99e-170	6.86e-68	-1	4.79e-89	-1	2.18e-09	110
GCF_000719575.1	-1	2.18e-09	-1	-1	1.73e-128	1.17e-49	1.27e-13	-1	1.17e-52	2.88e-54	3.12e-06	3.54e-18	9.2e-85	1.17e-54	1.05e-12	1.09e-20	3.76e-07	8.72e-24	6.51e-13	2.14e-14	8.69e-79	1.06e-57	1.04e-71	-1	1.05e-92	6.73e-06	-1	-1
GCF_000719585.1	2.49e-29	7.98e-12	-1	7.85e-09	1.36e-134	2.64e-60	1.3e-10	5.18e-11	1.71e-48	1.3e-76	1.81e-12	1.4e-33	3.47e-156	1.05e-112	3.2e-31	3.26e-24	1.3e-09	5.64e-41	4.32e-09	-1	2.08e-79	4.26e-99	3.19e-73	-1	2.96e-95	1.28e-24	4.8e-17	451.2
GCF_000719605.1	-1	3.22e-07	-1	-1	1.37e-127	1e-69	9.37e-17	1.39e-14	1.64e-55	2.66e-93	1.84e-12	1.4e-24	4.45e-172	5.97e-130	4.82e-30	1.98e-24	2.51e-07	-1	2.03e-10	-1	1.94e-82	6.1e-74	6.41e-71	-1	2.09e-148	4.33e-30	-1	411.6
GCF_000719625.1	1.6e-159	1.6e-79	0	1.95e-144	0	0	1.22e-132	1.02e-35	0	0	8.45e-173	0	0	0	0	0	0	1.18e-124	0	6.85e-132	0	0	0	1.01e-35	0	2.22e-73	6.1e-106	66301.7
GCF_000719655.1	3.58e-29	7.23e-13	-1	9.83e-09	3.01e-135	1.12e-63	1.75e-20	5.33e-11	1.96e-49	1.54e-81	1.77e-12	2.18e-32	3.97e-168	2.57e-118	6.05e-31	1.29e-23	1.14e-09	2.85e-42	1.86e-09	-1	2.13e-79	2.63e-106	1.29e-73	-1	4.42e-109	6.6e-25	1.01e-16	455
GCF_000719665.1	3.26e-37	3.09e-42	-1	-1	5.48e-123	4.94e-66	8.88e-17	4.38e-12	4.14e-37	3.19e-98	4.71e-07	-1	4.12e-155	3.48e-123	8.21e-27	7.69e-18	2.84e-07	-1	8.89e-11	-1	1.42e-76	5.75e-170	3.91e-69	-1	1.4e-92	-1	-1	307
GCF_000719695.1	-1	2.38e-06	-1	1.21e-07	6.95e-130	1.73e-74	5.08e-19	7.63e-13	1.19e-75	7.09e-85	1.2e-11	1.16e-39	0	2.37e-135	1.11e-31	4.35e-45	3.69e-06	1.28e-21	7.33e-06	2.79e-31	7.12e-80	4.74e-81	1.21e-74	-1	9.8e-86	-1	1.55e-26	839
GCF_000719705.1	-1	7.16e-08	-1	5.55e-07	3.47e-76	5.16e-65	1.82e-17	1.44e-12	1.84e-94	2e-86	7.78e-10	6.66e-34	0	4.69e-125	2.31e-28	4.7e-18	1.14e-06	-1	1.22e-15	3.55e-29	1.43e-80	1.61e-74	7.26e-62	-1	9.92e-83	-1	1.71e-26	92.5
GCF_000719735.1	7.37e-25	4.44e-12	-1	-1	2.36e-129	1.85e-99	5.82e-20	2.49e-16	3.82e-93	4.59e-112	2.41e-06	2.9e-11	1.82e-110	4.3e-80	3.8e-13	1.8e-25	-1	-1	1.82e-46	-1	6.24e-81	1.33e-168	9.08e-68	-1	5.63e-109	1.1e-32	8.5e-08	-1
GCF_000719745.1	1.08e-73	6.75e-06	-1	-1	9.7e-122	2.28e-63	1.44e-13	7.28e-10	1.88e-39	1.57e-105	8.08e-06	2.79e-23	5.09e-175	1.39e-128	2.27e-28	1.44e-19	5.46e-07	-1	5.01e-07	-1	4.44e-77	5.13e-159	3.06e-78	-1	1.7e-101	-1	-1	75.8
GCF_000719775.1	-1	2.86e-13	-1	-1	2.83e-78	1.24e-68	-1	1.83e-11	6.7e-42	1.66e-65	1.04e-08	-1	1.56e-146	2.26e-84	2.79e-13	9.7e-20	2.4e-07	-1	2.34e-13	-1	3.1e-78	8.78e-53	7.9e-71	-1	9.85e-97	-1	-1	79.5
GCF_000719785.1	-1	-1	-1	-1	5.92e-122	2.04e-51	1.9e-16	-1	1.71e-35	3.56e-58	3.88e-07	6.77e-13	2.77e-120	6.09e-99	1.02e-25	6.61e-18	1.54e-07	7.47e-41	8.16e-12	-1	7.69e-78	6.26e-68	1.43e-65	-1	3.66e-85	9.82e-30	-1	-1
GCF_000719815.1	-1	4.67e-18	-1	-1	2.14e-91	8.1e-64	7.08e-15	7.41e-10	2.82e-36	1.88e-79	3.29e-07	-1	1.16e-159	5.42e-121	1.19e-24	2.13e-17	1.59e-06	-1	7.72e-10	-1	1.25e-78	9.72e-63	8.88e-67	-1	1.77e-87	-1	2.96e-12	277.5
GCF_000719855.1	0	8.62e-86	0	9.57e-166	0	0	6.32e-134	9.61e-36	0	0	0	0	0	0	0	0	0	3.19e-128	0	2.16e-142	0	0	0	2.44e-40	0	6.67e-119	4.53e-114	78794
GCF_000719865.1	4.67e-28	1.98e-36	-1	-1	9.05e-131	2.73e-62	1.65e-17	2.27e-11	1.39e-31	1.82e-76	1.09e-08	1.81e-12	0	3.68e-114	8.8e-22	8.12e-20	4.74e-07	-1	3.67e-14	-1	8.77e-107	0	1.17e-73	-1	3.85e-100	-1	-1	-1
GCF_000719895.1	-1	7.77e-08	-1	-1	2.15e-79	3.48e-64	-1	2.36e-13	1.17e-37	1.15e-75	-1	2.73e-17	7.91e-148	2.58e-125	2.43e-24	4.46e-22	1.76e-07	-1	1.26e-10	-1	2.62e-89	6.32e-66	7.36e-68	-1	5.45e-90	-1	-1	137.9
GCF_000719915.1	-1	2.26e-08	-1	-1	1.85e-77	1.41e-54	1.54e-13	1.1e-08	8.48e-53	5.66e-70	3.33e-08	2.47e-09	7.77e-149	3.46e-112	6.11e-24	3.48e-13	-1	-1	-1	-1	2.68e-83	4.4e-70	3.79e-62	-1	6.03e-106	1.85e-29	-1	55.5
GCF_000719925.1	2.48e-29	7.97e-12	-1	7.84e-09	1.36e-134	2.64e-60	4.86e-11	5.17e-11	2.57e-48	1.3e-76	1.81e-12	1.4e-33	3.46e-155	1.14e-112	2.84e-31	1.82e-24	1.3e-09	5.63e-41	1.32e-09	-1	2.07e-79	4.25e-99	3.19e-73	-1	2.96e-95	1.27e-24	3.01e-17	451.2
GCF_000719955.1	-1	9.5e-06	-1	-1	3.87e-74	6.14e-76	1.2e-10	2.17e-12	7.32e-69	1.3e-90	1.68e-08	1.16e-11	0	2.18e-124	4.07e-31	2.03e-18	2.65e-07	-1	4.72e-11	-1	5.08e-78	4.15e-77	6.16e-57	-1	9.81e-83	-1	-1	1058.6
GCF_000720055.1	2.04e-29	7.94e-12	-1	8.12e-09	2.26e-135	3.8e-66	1.67e-20	1.68e-10	9.52e-49	1.37e-81	2.52e-10	1.09e-33	3.91e-168	1.09e-118	2.2e-23	2.24e-24	1.33e-09	5.94e-42	1.13e-09	-1	2.17e-79	9.78e-99	1.16e-73	-1	4.55e-109	9.6e-25	6.66e-17	64.8
GCF_000720065.1	2.09e-29	8.11e-12	-1	8.28e-09	2.31e-135	3.88e-66	1.69e-20	1.72e-10	9.71e-49	1.39e-81	2.58e-10	1.12e-33	3.84e-168	1.11e-118	2.25e-23	2.29e-24	1.37e-09	6.07e-42	1.15e-09	-1	2.22e-79	9.99e-99	1.18e-73	-1	4.52e-109	9.8e-25	6.8e-17	64.8
GCF_000720075.1	1.45e-16	1.52e-12	-1	2.43e-07	1.28e-144	7.45e-75	4.95e-20	4.85e-16	7.17e-68	5e-86	2.01e-13	2.08e-32	0	7.22e-147	3.86e-35	2.4e-34	3.15e-07	4.17e-30	8.49e-51	7.12e-30	8.08e-85	1.52e-72	4.32e-58	-1	2.58e-106	2.2e-15	-1	74
GCF_000720115.1	-1	9.23e-07	-1	1.07e-09	1.91e-135	3.54e-70	2.25e-18	2.51e-11	9.63e-76	4.37e-80	1.13e-07	4.34e-17	8.91e-163	8.59e-114	3.4e-23	6.66e-25	7.54e-08	2.27e-36	1.99e-10	-1	2.44e-80	0	4.64e-66	-1	1.53e-95	5.65e-26	-1	276.7
GCF_000720135.1	3.22e-41	3.64e-41	3.9e-120	2.29e-06	1.25e-131	2.54e-66	1.79e-20	1.28e-15	4.26e-52	9.89e-77	1.6e-89	6.3e-11	0	3.44e-138	1.13e-33	1.1e-49	1.46e-06	-1	1.88e-11	-1	3.05e-117	1.47e-126	6.01e-69	-1	3.55e-89	-1	-1	1156.6
GCF_000720145.1	1.39e-37	1.5e-16	-1	3.48e-11	1.52e-131	1.58e-69	1.17e-17	1.02e-15	1.18e-52	1.3e-88	9.85e-08	3.14e-17	0	1.31e-144	9.34e-26	1.81e-55	7.57e-08	-1	2.23e-09	-1	1.41e-80	5.76e-74	1.48e-69	-1	3.23e-105	1.52e-29	5.75e-07	235
GCF_000720175.1	6.18e-78	2.6e-07	-1	-1	4.73e-136	6.83e-71	1.79e-18	1.23e-14	4.22e-75	4.36e-82	-1	1.29e-26	1.76e-170	1.34e-130	7.75e-23	2.82e-29	2.83e-07	-1	1.81e-06	-1	3.02e-79	2.35e-94	2.07e-73	-1	1.6e-125	4.01e-11	-1	629.4
GCF_000720185.1	-1	7.91e-14	-1	-1	4.13e-127	4.06e-52	2.51e-15	1.95e-13	1.29e-60	4e-64	3.81e-12	9.3e-49	1.77e-139	1.42e-131	6.21e-35	6.81e-57	5.98e-07	-1	2.94e-14	2.05e-15	7.86e-77	6.97e-69	2.42e-68	-1	1.1e-90	1.68e-06	1.46e-17	249
GCF_000720215.1	2.62e-42	4.42e-09	-1	-1	9.38e-133	3.23e-55	3.65e-18	3.82e-15	1.48e-53	1.55e-72	5.12e-09	4.75e-24	4.05e-169	7.3e-122	5.92e-30	1.31e-22	2.73e-07	1.78e-35	3.25e-13	-1	3.85e-82	3.73e-66	2.12e-63	-1	2.26e-90	1.55e-29	-1	57.4
GCF_000720235.1	9.79e-172	1.35e-81	0	1.7e-152	0	0	1.83e-131	1e-35	0	0	1.08e-175	0	0	0	0	0	0	8.42e-124	0	2.67e-134	0	0	0	1.01e-35	0	4.25e-77	7.87e-107	66723
GCF_000720255.1	5.72e-08	2.5e-07	-1	-1	6.49e-130	1e-62	2.71e-17	1.11e-10	5.48e-84	2e-84	2.05e-13	3.28e-25	7.42e-174	1.79e-139	2.73e-25	6.44e-26	1.48e-07	9.1e-39	2.92e-12	-1	4.59e-116	3.79e-93	7.56e-110	-1	0	1.31e-29	-1	59.2
GCF_000720295.1	5.66e-15	4.94e-29	4.96e-128	8.38e-06	1.83e-116	1.12e-68	1.92e-18	1.88e-15	1.47e-53	2.14e-78	6.23e-10	1.68e-25	1.07e-174	2.82e-134	5.26e-34	8.31e-24	1.5e-06	-1	3.05e-43	-1	1.6e-87	4.84e-85	7.6e-69	-1	0	-1	7.88e-10	768.7
GCF_000720325.1	3.87e-18	5.93e-08	-1	-1	3.71e-122	4.25e-72	2.36e-19	8.21e-13	2e-69	1.77e-80	5.12e-07	4.29e-27	2.6e-178	4.52e-131	1.61e-28	1.96e-23	3.96e-07	1.6e-40	-1	5.01e-15	8.43e-85	1.74e-75	3.66e-134	-1	0	3.82e-27	-1	945.9
GCF_000720395.1	-1	7.23e-11	-1	-1	1.55e-127	1.33e-63	1.5e-17	1.44e-11	1e-53	3.5e-74	7.94e-09	3.59e-19	2.44e-165	8.68e-146	2.26e-27	2.82e-18	2.54e-08	-1	6.61e-07	-1	3.11e-79	1.08e-69	5.03e-69	-1	1.18e-100	1.56e-29	-1	-1
GCF_000720405.1	2.58e-97	7.48e-11	-1	-1	7.43e-128	2.07e-67	5.88e-18	1.41e-11	2.07e-53	2.22e-79	9.63e-09	2.35e-19	1.03e-166	3.51e-145	2.39e-27	2.5e-18	2.21e-08	-1	5.9e-07	-1	3.06e-79	1.58e-70	5.02e-69	-1	1.19e-100	2.07e-29	-1	341
GCF_000720455.1	9.84e-172	1.37e-81	0	1.73e-152	0	0	1.86e-131	1.01e-35	0	0	1.09e-175	0	0	0	0	0	0	8.54e-124	1.57e-180	2.7e-134	0	0	0	1.02e-35	0	4.3e-77	7.98e-107	66663
GCF_000720475.1	-1	4.3e-07	-1	9.96e-09	6.29e-127	9.86e-67	5.97e-19	1.25e-13	3.97e-52	5.62e-81	2.48e-09	8.84e-10	0	1.85e-128	9.72e-25	1.2e-21	2.53e-08	-1	1.04e-11	-1	4.79e-84	3.92e-78	2.2e-75	-1	9.64e-92	6.54e-31	-1	499.7
GCF_000720485.1	1.08e-29	2.96e-30	2.38e-121	-1	2.97e-129	3.15e-71	1.68e-16	5.11e-12	3.36e-53	2.94e-90	8.07e-13	1.53e-32	0	2.02e-163	9.8e-31	4.75e-27	2.96e-07	-1	7.93e-11	-1	1.93e-87	1.04e-179	3.44e-68	-1	0	2.9e-08	-1	198.4
GCF_000720505.1	1.86e-24	8.91e-39	1.32e-119	1.06e-07	6.55e-144	8.26e-63	3.04e-13	2.66e-12	2.87e-69	9.07e-87	9.13e-09	9.42e-14	2.16e-120	1.29e-89	4.65e-22	6.63e-22	2.67e-07	1e-37	8.09e-14	-1	6.53e-81	3.29e-67	1.42e-61	-1	2.29e-86	1.83e-28	-1	-1
GCF_000720535.1	1.14e-08	2.71e-43	1.48e-111	-1	2.26e-127	4.78e-68	6.35e-19	2.8e-12	3.79e-80	1.31e-88	9.95e-07	4.2e-25	0	2.22e-127	1.97e-36	5.34e-31	2.49e-08	-1	4.07e-08	-1	4.1e-106	1.71e-175	4.46e-94	-1	9.44e-95	4.18e-08	-1	280.5
GCF_000720565.1	1.3e-21	1.26e-37	1.65e-124	-1	2.84e-137	1.11e-69	6.09e-15	1.29e-12	3.27e-69	2.77e-99	1.72e-16	1.25e-25	2.93e-176	8.5e-137	4.47e-38	1.2e-23	2.63e-07	-1	-1	-1	5.27e-80	3.73e-75	7.47e-69	-1	1.36e-93	1.14e-30	8.17e-18	881
GCF_000720595.1	9.99e-22	2.57e-38	7.51e-125	-1	6.1e-138	1.49e-71	4.74e-15	1.43e-12	1.29e-48	1.64e-99	1.46e-16	1.15e-25	2.48e-175	1.08e-133	1.53e-38	2.47e-21	2.51e-07	-1	-1	-1	4.86e-80	1.8e-75	1.19e-63	-1	9.17e-92	5.01e-08	8.78e-18	782.6
GCF_000720605.1	1.34e-21	1.29e-37	1.69e-124	-1	2.91e-137	1.14e-69	6.25e-15	1.32e-12	3.35e-69	2.84e-99	1.77e-16	1.28e-25	3e-176	1.18e-136	4.58e-38	1.23e-23	2.69e-07	-1	-1	-1	5.41e-80	3.81e-75	7.59e-69	-1	1.39e-93	1.16e-30	8.34e-18	881
GCF_000720635.1	1.47e-19	2.28e-08	0	-1	2.65e-130	2.55e-72	1.1e-19	5.16e-12	2.54e-73	2.89e-124	3.39e-07	1.52e-29	2.12e-160	1.26e-127	3.55e-25	4.45e-18	1.1e-06	-1	1.08e-12	1.41e-32	8.41e-82	8.66e-171	4.46e-92	-1	0	2.37e-23	1.05e-21	1102.6
GCF_000720645.1	9.07e-163	9.55e-83	0	8.28e-156	0	0	1.34e-126	9.95e-36	0	0	1.25e-172	0	0	0	0	0	0	4.58e-124	1.54e-174	2.12e-137	0	0	0	6.41e-37	0	5.54e-76	1.59e-102	65483
GCF_000720675.1	2.63e-16	4.22e-12	-1	2.45e-09	2.7e-121	1e-74	1.08e-11	4.27e-11	6.45e-36	1.95e-86	6.43e-08	3.76e-21	3.87e-157	1.95e-133	6.37e-21	3.35e-18	8.78e-07	5.17e-36	1.43e-11	-1	7.53e-78	6.71e-77	8.75e-72	-1	2.73e-102	3.14e-32	-1	329
GCF_000720685.1	1.21e-21	1.17e-37	1.54e-124	-1	2.65e-137	1.03e-69	5.68e-15	1.2e-12	3.05e-69	2.62e-99	1.6e-16	1.17e-25	2.77e-176	1.08e-136	4.17e-38	1.12e-23	2.45e-07	-1	-1	-1	4.91e-80	3.47e-75	1.75e-63	-1	1.27e-93	5.57e-08	7.67e-18	881
GCF_000720715.1	1.3e-21	1.26e-37	1.65e-124	-1	2.85e-137	1.1e-69	6.11e-15	1.29e-12	3.28e-69	2.78e-99	7.01e-12	1.25e-25	2.93e-176	1.16e-136	4.46e-38	1.2e-23	2.63e-07	-1	-1	-1	5.28e-80	3.67e-75	7.35e-69	-1	1.35e-93	1.14e-30	8.15e-18	881
GCF_000720725.1	1.41e-31	9.7e-39	2.56e-125	-1	5.5e-140	1.75e-66	4.98e-14	4.16e-12	2.66e-80	2.33e-137	1.17e-14	3.53e-27	2.54e-179	4.99e-135	1.59e-36	1.33e-21	3e-07	-1	-1	-1	2.78e-81	7.62e-179	1.03e-64	-1	3.11e-92	8.45e-31	2.01e-19	552.1
GCF_000720755.1	5.67e-15	4.95e-29	4.97e-128	8.33e-06	4.53e-125	1.12e-68	1.92e-18	1.88e-15	2.07e-53	2.35e-78	2.57e-09	2.36e-25	1.43e-174	6.06e-135	1.02e-33	6.44e-24	1.7e-06	-1	2.38e-43	-1	1.59e-87	8.32e-84	3.87e-68	-1	0	-1	7.9e-10	787.7
GCF_000720765.1	1.85e-13	1.4e-10	1.9e-47	3.26e-07	1.57e-128	1.24e-66	5.74e-14	2.23e-13	1.76e-75	3.23e-88	1.1e-09	1.09e-35	5.62e-149	1.39e-114	1.81e-27	6.29e-42	9.21e-08	4.41e-24	1.32e-11	-1	1.22e-84	2.75e-69	5.41e-66	-1	1.12e-97	-1	-1	-1
GCF_000720795.1	1.16e-159	1.3e-70	0	1.26e-142	0	0	2.55e-118	1.69e-34	0	0	2.68e-164	0	0	0	0	0	0	3.29e-121	7.2e-168	8.06e-119	0	0	0	6.92e-20	0	1.89e-67	3.55e-20	54037.3
GCF_000720805.1	7.59e-21	8.54e-37	5.42e-117	-1	8.48e-121	3.55e-60	5.97e-16	1.54e-13	1.44e-72	7.66e-69	3.64e-12	6.23e-14	3.23e-144	1.29e-117	1.48e-22	2.29e-27	1.76e-07	-1	3.12e-11	-1	2.63e-89	5.13e-67	4.98e-66	-1	1.3e-95	2.61e-30	-1	55.5
GCF_000720835.1	1.71e-25	1.07e-07	-1	-1	3.25e-111	6.48e-69	5.1e-19	8.55e-16	6.11e-52	8.97e-78	-1	5.62e-12	1.47e-175	9.8e-141	9.52e-26	4.69e-55	1.13e-06	-1	1.39e-11	-1	1.55e-86	1.57e-70	1.24e-56	-1	8.65e-78	7.84e-06	1.93e-06	681.9
GCF_000720875.1	-1	8.26e-13	-1	3.89e-07	3.77e-126	9.42e-68	9.23e-18	2.65e-14	1.54e-54	2.43e-75	9.71e-10	7.58e-31	0	1.79e-126	1.48e-27	2.72e-29	8.26e-08	-1	1.99e-11	-1	6.3e-112	0	1.9e-63	-1	2.88e-130	6.2e-07	7.13e-09	128.6
GCF_000720885.1	7.31e-24	3.79e-12	-1	-1	3.27e-130	1.59e-51	8.78e-18	-1	3.42e-49	2.59e-113	1.09e-06	1.83e-11	8.52e-112	8.44e-79	2.82e-08	1.54e-25	-1	-1	4.83e-47	-1	1.38e-80	2.32e-168	2.8e-66	-1	2.46e-108	7.88e-33	5.58e-08	-1
GCF_000720995.1	2.44e-31	3.25e-07	-1	-1	1.37e-124	2.47e-66	2.93e-16	1.22e-10	1.16e-62	0	-1	6.44e-33	0	1.76e-130	7.78e-31	9.63e-25	1.76e-08	-1	1.09e-08	-1	1.37e-81	0	4.8e-65	-1	1.64e-99	1.39e-06	-1	269.2
GCF_000721035.1	4.73e-16	3.86e-12	-1	9.66e-06	1.23e-129	1.19e-65	6.16e-13	7.05e-15	5.03e-61	1.1e-78	2.46e-09	5.69e-48	0	1.27e-152	6.96e-33	8.17e-56	4.62e-07	-1	1.3e-11	-1	4.19e-88	2.97e-65	1.21e-66	-1	8.67e-97	1.73e-28	-1	131
GCF_000721045.1	1.34e-21	1.3e-37	1.7e-124	-1	2.94e-137	1.15e-69	6.29e-15	1.33e-12	3.38e-69	2.86e-99	1.77e-16	1.29e-25	3.02e-176	1.19e-136	4.6e-38	1.24e-23	2.71e-07	-1	-1	-1	5.45e-80	3.84e-75	7.65e-69	-1	1.41e-93	1.17e-30	8.4e-18	881
GCF_000721105.1	2.61e-21	1.36e-35	3.75e-116	-1	9.3e-122	2.52e-59	8.59e-14	3.55e-13	3.22e-71	5.54e-61	-1	3.17e-12	5.39e-94	4.71e-80	2.14e-25	4.6e-28	1.33e-07	-1	1.19e-11	-1	1.86e-86	1.44e-65	2.39e-66	-1	4.43e-100	1.43e-06	-1	55.5
GCF_000721155.1	1.33e-21	1.29e-37	1.69e-124	-1	2.91e-137	1.14e-69	6.24e-15	1.32e-12	3.35e-69	2.84e-99	1.76e-16	1.28e-25	3e-176	1.17e-136	4.56e-38	1.23e-23	2.69e-07	-1	-1	-1	5.41e-80	3.81e-75	7.59e-69	-1	1.38e-93	1.16e-30	8.33e-18	881
GCF_000721175.1	7.98e-70	2.51e-10	-1	8.32e-07	8.69e-134	5.03e-64	4.96e-16	3.1e-12	1.79e-78	4.63e-82	8.72e-10	3.31e-32	1.73e-141	5.09e-103	1.07e-11	7.65e-26	3.8e-08	1.84e-42	3.74e-09	-1	1.25e-79	2.48e-63	8.53e-72	-1	1.89e-90	5.32e-07	7.01e-19	62.9
GCF_000721185.1	1.11e-08	2.64e-43	1.44e-111	-1	2.2e-127	4.65e-68	6.18e-19	2.73e-12	3.69e-80	1.25e-88	9.69e-07	4.09e-25	0	2.16e-127	1.92e-36	5.2e-31	2.42e-08	-1	3.96e-08	-1	3.99e-106	1.66e-175	4.34e-94	-1	9.19e-95	4.07e-08	-1	280.5
GCF_000721205.1	2.03e-29	1.95e-11	-1	8.07e-09	2.18e-135	1.53e-58	4.6e-11	5.32e-11	1.75e-48	1.23e-76	6.81e-13	1.69e-32	1.14e-154	4.32e-118	5.87e-31	7.64e-24	1.34e-09	1.69e-40	1.53e-09	-1	2.16e-79	3.93e-96	2.91e-73	-1	4.6e-95	1e-24	4.93e-17	445.7
GCF_000721235.1	4.15e-41	1.4e-45	0	-1	2e-115	2.15e-74	3.14e-21	2.93e-14	5.81e-35	5.28e-101	-1	-1	1.34e-172	1.28e-132	2.04e-27	1.19e-17	7.77e-07	-1	1.82e-10	-1	1.13e-77	6.29e-163	2.84e-92	-1	1.28e-88	-1	-1	1295.5
GCF_000721255.1	2.9e-16	1.02e-21	-1	-1	1.64e-77	5.18e-67	1.06e-16	8.71e-13	2.64e-69	2.24e-126	7e-10	2.89e-31	0	1.06e-132	1.95e-35	1.17e-18	9.63e-07	-1	4.88e-91	2.23e-31	2.81e-134	2.78e-171	7.31e-67	-1	1.24e-85	1.9e-12	4.45e-24	699.7
GCF_000721265.1	-1	7.33e-21	-1	-1	1.85e-74	6.09e-51	4.49e-18	7.78e-12	7.92e-38	1.25e-59	1.57e-07	7.57e-30	3.95e-137	8.68e-97	1.38e-19	7.84e-17	2.62e-06	-1	1.32e-13	-1	3.04e-81	2.97e-65	8.05e-70	-1	1.42e-89	-1	-1	-1
GCF_000721305.1	-1	1.11e-14	-1	4.68e-11	6.24e-130	5.56e-71	6.77e-19	2.54e-13	1.64e-62	9.17e-104	2.06e-07	4.28e-15	6.85e-177	4.54e-127	6.79e-33	5.8e-34	5.36e-06	-1	6.65e-07	-1	1.62e-82	9.97e-165	1.16e-61	-1	1.71e-109	8.97e-08	-1	700.9
GCF_000721335.1	2.08e-36	3e-42	-1	-1	4.72e-122	4.82e-66	8.62e-17	1.22e-11	4.01e-37	2.46e-98	4.83e-07	-1	2.05e-155	4.07e-124	7.93e-27	7.47e-18	2.76e-07	-1	8.47e-11	-1	1.38e-76	3.54e-170	3.42e-69	-1	2.78e-93	-1	-1	307
GCF_000721365.1	5.18e-22	6.31e-09	-1	-1	1.77e-118	2.47e-53	1.02e-20	1.4e-11	3.81e-42	1.74e-66	6.38e-08	1.69e-12	4.11e-160	9.63e-123	2.69e-25	3.14e-19	3.9e-07	-1	1.52e-09	-1	8.03e-81	6.65e-68	8.78e-69	-1	1.13e-93	-1	1.37e-07	160
GCF_000721415.1	2.12e-29	2.59e-12	-1	8.06e-09	2.97e-135	2.18e-66	1.65e-20	1.67e-10	1.56e-48	1.65e-81	2.12e-13	1.44e-33	4.14e-168	1.66e-118	2.36e-23	6.85e-24	1.34e-09	8.44e-41	2.8e-09	-1	5.02e-79	5.35e-99	1.15e-73	-1	4.4e-109	1.34e-24	3.1e-17	64.8
GCF_000721435.1	-1	-1	-1	-1	6.16e-122	2.12e-51	1.97e-16	-1	1.66e-35	2.29e-58	3.72e-07	5.09e-13	2.88e-120	6.34e-99	1.06e-25	6.88e-18	1.6e-07	7.77e-41	8.48e-12	-1	6.2e-78	6.51e-68	4.27e-69	-1	5.98e-85	8.75e-30	-1	-1
GCF_000721445.1	-1	4.86e-15	-1	4.72e-11	9.08e-130	2.56e-71	5.99e-19	2.56e-13	1.63e-61	2.97e-104	1.97e-07	6.45e-15	0	1.88e-131	1.4e-32	9.03e-34	4.83e-06	-1	5.68e-07	-1	7.65e-83	7.2e-163	2.33e-62	-1	1.64e-109	4.07e-07	-1	444.6
GCF_000721455.1	4.63e-32	2.46e-09	-1	-1	1.39e-74	3.17e-76	8.84e-10	2.18e-12	6.85e-69	3.91e-90	3.22e-08	-1	0	3.32e-124	1.01e-26	2.04e-18	2.51e-07	-1	5.12e-11	-1	4.15e-78	1.19e-76	7.68e-57	-1	1.02e-82	-1	-1	1159.8
GCF_000721495.1	1.21e-46	6.3e-07	-1	-1	5.89e-122	5.19e-57	1.62e-23	3.7e-13	5.01e-83	6.43e-83	2.52e-12	7.16e-24	0	1.49e-124	3.12e-30	9.47e-18	7.7e-07	-1	1.46e-07	-1	1.11e-73	0	8.57e-110	-1	0	-1	-1	429.1
GCF_000721515.1	1.73e-20	2.91e-33	0	2.38e-12	5.02e-129	3.76e-62	6.15e-18	3.61e-15	5.81e-95	4.68e-82	1.84e-08	5.42e-25	0	2.27e-121	2.61e-29	3.13e-27	1.04e-06	4.47e-40	9.34e-13	9.8e-12	9.85e-89	5.89e-75	1.07e-66	-1	2.39e-107	3.04e-29	1.24e-06	1357.3
GCF_000721525.1	5.85e-15	5.11e-29	5.13e-128	8.59e-06	4.68e-125	1.16e-68	1.98e-18	1.94e-15	2.12e-53	2.42e-78	2.68e-09	2.43e-25	1.45e-174	6.25e-135	1.04e-33	6.65e-24	1.75e-06	-1	2.46e-43	-1	1.64e-87	8.58e-84	4e-68	-1	0	-1	8.15e-10	787.7
GCF_000721535.1	2.74e-18	7.35e-12	-1	4.55e-06	4.95e-90	3.04e-74	3.94e-19	2.07e-16	2.68e-78	5.35e-99	9e-08	1.48e-17	6.95e-171	1.86e-133	2.29e-30	1.23e-22	6.07e-06	-1	1.48e-11	-1	4.41e-80	4.3e-167	4.2e-97	-1	3.76e-120	-1	-1	513.9
GCF_000721575.1	2.03e-29	2.09e-11	-1	8.08e-09	2.51e-135	4.53e-60	6.31e-11	5.33e-11	1.24e-48	2e-76	2.19e-12	1.4e-33	1.35e-153	1.12e-116	7.81e-31	7.65e-24	1.34e-09	6.05e-42	1.33e-09	-1	2.17e-79	2.74e-96	1.12e-73	-1	2.14e-94	2.66e-24	5.33e-17	445.7
GCF_000721595.1	-1	5.02e-11	-1	-1	3.61e-127	9.45e-64	1.59e-17	1.55e-11	8.12e-54	6.92e-74	1.19e-08	1.32e-18	1.92e-167	1.39e-145	6.39e-27	5.73e-19	2.22e-08	-1	5.91e-07	-1	3.79e-79	3.96e-71	5.05e-69	-1	1.18e-100	1.5e-29	-1	-1
GCF_000721605.1	3.98e-16	2.29e-06	-1	-1	3.77e-132	1.63e-62	4.12e-10	2.08e-10	6.12e-85	2.92e-82	2.6e-08	1.86e-10	2.18e-167	1.34e-123	3.46e-21	1.09e-17	1.21e-07	-1	2.66e-11	-1	1.4e-82	1.04e-146	7.94e-66	-1	1.83e-105	2.68e-31	-1	-1
GCF_000721625.1	2.03e-13	1.79e-06	-1	5.46e-09	9.25e-137	1.02e-59	1.01e-16	3.42e-13	8.72e-40	1.41e-71	5.62e-10	4.07e-21	4.13e-141	4.27e-113	8.42e-28	3.27e-17	-1	-1	8.23e-09	2.79e-27	9.83e-81	3.02e-64	9.01e-71	-1	6.17e-89	-1	5.41e-20	139.7
GCF_000721665.1	1.02e-21	4.15e-38	5.87e-126	-1	4.67e-138	1.15e-71	4.17e-14	1.38e-12	7.86e-54	3.56e-102	1.84e-15	1.85e-31	5.83e-176	7.53e-136	7.46e-38	1.15e-23	2.77e-06	-1	4.51e-34	-1	4.8e-80	3.51e-75	2.07e-63	-1	1.02e-89	6.22e-08	7.93e-22	1116.9
GCF_000721685.1	2.23e-71	1.99e-10	-1	-1	3.59e-133	1.2e-61	5.45e-13	2.21e-12	5.6e-48	1.53e-81	7.56e-09	-1	5.42e-168	7.05e-122	3.86e-22	9.34e-25	1.31e-08	-1	1.61e-08	-1	5.88e-80	2.66e-67	1.11e-70	-1	0	4.55e-27	7.23e-10	141.6
GCF_000721715.1	-1	9.48e-10	-1	1.78e-09	1.06e-129	1.16e-47	5.81e-14	-1	3.38e-51	1.17e-51	1.36e-11	1.12e-16	4.01e-82	3.55e-56	1.02e-11	1.99e-21	3.47e-07	-1	1.02e-11	5.99e-15	8.78e-79	2.29e-61	3.03e-72	-1	3.97e-91	6.81e-06	-1	-1
GCF_000721935.1	-1	4.07e-10	-1	-1	1.03e-100	2.12e-64	5.15e-16	7.76e-12	6.12e-37	2.51e-66	-1	2.03e-27	1.97e-168	2.23e-123	1.57e-25	4.1e-32	2.85e-07	-1	3.34e-08	-1	4e-77	1.7e-63	9.12e-38	-1	1.64e-42	1.05e-07	-1	85.1
GCF_000721945.1	4.62e-39	3.23e-06	-1	-1	3.32e-119	1.86e-73	1.54e-09	1.28e-11	5.44e-53	3.1e-104	1.85e-07	4.04e-41	2.41e-172	2.15e-126	3.58e-33	1.76e-27	1.42e-07	8.09e-14	5.88e-13	-1	6.01e-76	0	1.4e-68	-1	1.14e-92	2.67e-31	-1	300.8
GCF_000721955.1	6.8e-18	1.68e-09	-1	-1	1.85e-95	2.38e-67	5.27e-13	4.33e-11	9.52e-50	2.84e-90	4.03e-07	3.11e-12	9.27e-159	7.19e-124	8.38e-24	2.24e-23	1.14e-06	5.24e-38	1.11e-14	-1	1.59e-69	1.1e-76	1.25e-59	-1	4.78e-102	3.74e-28	-1	-1
GCF_000722015.1	6.37e-18	1.63e-09	-1	-1	1.67e-131	5.4e-76	5.12e-13	4.2e-11	9.22e-50	2.64e-90	1.11e-07	1.79e-30	3.59e-158	3.34e-121	8.17e-24	2.56e-23	1.03e-06	5.09e-38	2.97e-15	-1	1.24e-76	2.51e-76	1.49e-65	-1	1.03e-102	3.6e-28	-1	-1
GCF_000722185.1	5.87e-18	1.78e-06	-1	-1	1.02e-132	1.23e-64	4.67e-18	1.83e-12	1.28e-39	4.45e-82	6.47e-11	8.91e-15	3.19e-177	7.7e-139	2.96e-28	7.36e-19	6.55e-09	-1	5.61e-10	-1	2.23e-79	2.69e-73	2.87e-64	-1	3.17e-91	4.63e-30	-1	165.6
GCF_000725125.1	2.55e-48	1.3e-35	2.98e-128	-1	7.58e-126	2.16e-70	5.08e-19	2.32e-12	6.18e-102	1.5e-74	6.6e-07	1.15e-12	9.01e-173	2.37e-129	2.53e-30	7.75e-19	8.11e-07	-1	6.42e-12	-1	1.45e-80	0	1.43e-88	-1	6.12e-95	8.4e-30	2.58e-08	313.7
GCF_000725465.1	4.4e-76	6.34e-07	-1	-1	2.61e-122	1.4e-64	1.23e-15	2.51e-13	6.82e-75	4.64e-82	7.09e-15	4.84e-13	2.6e-177	5.55e-124	1.14e-24	5.48e-24	1.66e-07	4.74e-40	1.86e-14	-1	1.61e-76	3.83e-74	7.74e-69	-1	5.43e-93	8.59e-31	-1	297.2
GCF_000725475.1	-1	2e-07	-1	8.57e-14	1.9e-132	4.35e-74	8.16e-19	1.35e-13	5.54e-50	3.56e-78	2.02e-08	2.08e-42	0	2.23e-127	1.21e-33	1.27e-23	4.8e-07	-1	5.12e-12	-1	1.49e-86	1.53e-77	2.4e-133	-1	9.94e-105	-1	1.37e-08	64.8
GCF_000725495.1	-1	3.26e-07	-1	5.01e-10	3.55e-125	2.08e-39	5.59e-12	-1	1.6e-52	1.41e-34	4.32e-07	5e-14	2.07e-54	1.07e-45	-1	3.58e-24	6.6e-08	3.46e-36	4.05e-53	-1	1.49e-85	1.06e-38	1.64e-69	-1	9.26e-100	1.58e-15	-1	-1
GCF_000725545.1	-1	7.49e-13	-1	-1	8.68e-125	6.14e-69	2.01e-16	9.11e-11	8.2e-57	1.37e-150	6.9e-10	2.13e-25	7.19e-167	1.38e-134	1.23e-33	2.99e-31	6.61e-08	-1	1.15e-12	-1	6.93e-109	0	6.64e-64	-1	5.02e-88	6.94e-32	-1	66.6
GCF_000725555.1	4.13e-179	4.27e-84	0	1.57e-155	0	0	3.44e-132	4.13e-35	0	0	9.97e-176	0	0	0	0	0	0	5.03e-125	0	6.63e-138	0	0	0	1.25e-38	0	1.22e-82	1.04e-105	69465.4
GCF_000725565.1	3.02e-21	2.86e-38	5.05e-124	-1	6.04e-139	4.37e-73	5.65e-15	1.92e-12	3.29e-54	1.83e-98	4.75e-11	1.27e-25	1.18e-174	7.69e-136	4.7e-39	1.74e-23	2.8e-07	-1	-1	-1	5.67e-80	3.04e-76	1.39e-63	-1	4.29e-90	6.99e-08	2.11e-21	575.6
GCF_000725575.1	3.59e-08	2.34e-43	1.88e-119	-1	1.14e-129	4.1e-71	1.18e-15	3.06e-15	1.33e-49	1.74e-90	6.09e-13	1.35e-10	4.54e-169	2.22e-121	2.18e-31	5.49e-24	1.25e-08	-1	3.11e-09	-1	5.88e-85	5.14e-93	6.01e-72	-1	5.74e-92	5.07e-28	-1	357.3
GCF_000725625.1	1.08e-73	6.77e-06	-1	-1	9.53e-122	2.28e-63	1.44e-13	7.28e-10	1.89e-39	1.61e-105	8.09e-06	2.79e-23	5.13e-175	1.4e-128	2.94e-28	1.44e-19	5.15e-07	-1	5.02e-07	-1	4.45e-77	5.22e-159	3.09e-78	-1	1.73e-101	-1	-1	75.8
GCF_000725635.1	-1	9.38e-06	-1	-1	5.04e-74	5.36e-76	1.9e-10	2.27e-12	9.44e-69	4.07e-91	2.73e-07	1.15e-11	0	2.82e-124	5.41e-31	6.4e-19	2.62e-07	-1	2.07e-11	-1	4.38e-78	2.71e-77	6.13e-57	-1	9.82e-83	-1	-1	989
GCF_000725645.1	3.24e-37	3.07e-42	-1	-1	4.84e-122	4.91e-66	8.88e-17	1.25e-11	4.17e-37	8.62e-99	4.94e-07	-1	1.71e-155	7.09e-124	8.08e-27	7.65e-18	2.82e-07	-1	2.23e-10	-1	1.41e-76	4.56e-170	3.93e-69	-1	1.58e-92	-1	-1	307
GCF_000725655.1	6.15e-15	5.34e-29	5.43e-128	-1	4.47e-124	1.36e-68	1.64e-18	6.52e-15	1.58e-53	4.7e-78	6.3e-10	1.18e-25	1.62e-172	8.32e-135	1.35e-33	1.67e-23	7.71e-07	-1	2.95e-43	-1	1.71e-87	1.11e-85	4.13e-68	-1	0	-1	2.92e-10	729.3
GCF_000725705.1	4.51e-96	2.23e-10	-1	5.01e-06	4.75e-134	8.69e-65	2.62e-16	1.24e-16	2.43e-78	6.49e-76	8.73e-09	6.23e-23	0	2.02e-135	6.4e-29	4.17e-25	3.38e-08	-1	5.77e-10	-1	1.73e-112	4.1e-98	4.94e-67	-1	8.74e-95	4.04e-27	6.36e-07	610.4
GCF_000725715.1	1.68e-15	1.63e-09	-1	-1	1.35e-117	4.82e-72	6.24e-13	3.06e-10	8.35e-62	2.52e-81	-1	6.02e-06	4.4e-177	2.61e-127	1.91e-23	6.91e-20	1.61e-08	6.4e-19	7.04e-10	-1	5.3e-81	1.86e-70	4.97e-68	-1	4.5e-92	-1	-1	74
GCF_000725725.1	1.07e-19	1.9e-09	-1	4.92e-09	9.92e-133	5.96e-60	2.12e-17	1.01e-09	9.12e-60	5.75e-74	8.89e-11	2.25e-27	1.77e-159	7.89e-116	1.53e-27	4.58e-24	3.56e-07	1.47e-38	4.64e-07	-1	6.95e-80	2.72e-69	5.46e-69	-1	2.44e-90	1.83e-24	4.51e-09	280.4
GCF_000725745.1	-1	4.29e-07	-1	9.96e-09	6.28e-127	9.85e-67	5.97e-19	1.25e-13	3.97e-52	4.89e-81	2.48e-09	8.83e-10	0	1.85e-128	9.71e-25	1.16e-21	2.53e-08	-1	1.04e-11	-1	5.02e-84	3.92e-78	2.19e-75	-1	9.41e-92	6.54e-31	-1	499.7
GCF_000725785.1	4.53e-22	7.29e-13	-1	-1	1.08e-133	4.62e-62	4.19e-19	2.3e-12	1.7e-56	3.07e-79	7.54e-09	1.98e-10	1.95e-153	1.02e-130	2.73e-26	5.82e-21	3.06e-08	1.23e-37	8.14e-14	-1	4.57e-81	2.82e-107	3.26e-61	-1	2.7e-102	6.09e-30	1.03e-08	83.2
GCF_000725795.1	7.21e-40	-1	-1	-1	6.76e-79	2.21e-75	3.32e-26	8.35e-13	1.07e-69	1.48e-93	-1	9.55e-21	0	1.94e-125	6.04e-24	1.2e-19	9.34e-07	-1	3.41e-40	-1	2.15e-86	1.28e-73	2.51e-67	-1	5.84e-88	8.88e-16	-1	112.1
GCF_000725805.1	1.09e-19	2.28e-09	-1	4.95e-09	2.15e-131	1.57e-65	2.13e-17	1.02e-09	9.18e-60	2.11e-74	1.1e-10	1.14e-26	2.73e-159	1.17e-115	1.42e-27	4.36e-24	3.58e-07	1.49e-38	5.28e-07	-1	6.99e-80	2.04e-69	5.44e-69	-1	1.26e-89	1.29e-24	2.8e-09	280.4
GCF_000725885.1	7.35e-25	6.44e-13	-1	-1	6.45e-130	1.54e-51	5.88e-20	-1	3.32e-49	1.1e-112	2.29e-06	7.44e-12	4.64e-103	1.73e-73	2.74e-08	1.5e-25	-1	-1	4.19e-47	-1	1.55e-80	2.25e-168	7.52e-68	-1	5.52e-109	7.69e-33	1.36e-07	-1
GCF_000738695.1	1.08e-29	4.34e-13	-1	9.39e-08	8.95e-126	5.45e-64	1.63e-16	6.19e-12	2.68e-51	2.11e-123	2.93e-08	1.95e-25	5.57e-158	1e-124	3.07e-31	2.59e-24	3.1e-07	-1	6.3e-11	-1	7.76e-80	4.57e-163	4.1e-76	-1	6.51e-115	2.16e-29	-1	154.5
GCF_000738715.1	-1	1.09e-09	-1	-1	1.86e-127	8.6e-63	1.77e-18	1.15e-08	1.78e-53	1.47e-71	1.36e-08	-1	5.19e-154	1.58e-119	4.74e-24	4.49e-24	3.15e-07	-1	1.44e-11	-1	2.07e-83	1.15e-162	1.09e-76	-1	4.31e-101	3.63e-26	-1	-1
GCF_000739045.1	1.19e-70	6.22e-07	-1	-1	2.6e-119	6.42e-58	1.32e-12	2.09e-12	8.1e-44	1.72e-76	2.42e-07	7.07e-27	1.04e-164	4.97e-128	1.01e-25	2.05e-18	1.63e-07	-1	4.06e-11	-1	2.42e-76	1.76e-65	8.13e-60	-1	7.65e-90	4.51e-25	-1	210
GCF_000739105.1	1.1e-17	7.57e-13	-1	-1	4.84e-121	5.15e-72	6.88e-14	4.78e-12	1.01e-33	6.46e-94	2.68e-09	1.35e-11	6.19e-169	3.81e-136	5.35e-21	2.57e-18	1.01e-07	-1	2.77e-11	-1	1.33e-76	3.59e-163	1.05e-66	-1	1.72e-104	6.01e-07	-1	251.3
GCF_000743295.1	-1	1.77e-08	-1	-1	2.66e-133	1.44e-58	3.92e-16	8.2e-12	8.61e-76	2.23e-78	3.7e-09	-1	8.98e-143	2.32e-112	1.7e-27	5.06e-24	1.3e-08	-1	2.33e-09	-1	1.19e-79	1.17e-64	3.02e-70	-1	3.01e-96	3.98e-27	2.64e-09	-1
GCF_000745345.1	2.36e-22	2.49e-06	-1	-1	1.22e-132	5.68e-76	3.93e-14	5.82e-10	4.69e-40	9.94e-126	2.98e-09	8.09e-30	3.37e-167	4.35e-131	4.01e-30	5.34e-14	3.22e-07	-1	3.07e-12	-1	1.39e-78	1.01e-170	1.19e-59	-1	1.25e-88	-1	-1	137.9
GCF_000745675.1	2.34e-20	8.79e-10	-1	-1	1.52e-129	8.82e-67	-1	1.13e-08	7.37e-38	5.63e-58	4.56e-10	3.1e-13	1.51e-64	1.57e-72	-1	1.05e-14	3.11e-07	-1	1.69e-12	-1	1.57e-80	1.33e-57	8.86e-96	-1	0	3.3e-26	7.46e-06	-1
GCF_000745715.1	1.68e-40	6.55e-11	-1	-1	6.72e-123	5.74e-60	4.79e-15	-1	3.21e-53	2.61e-60	2.99e-07	8.3e-20	4.07e-93	5.75e-77	3.65e-18	1.04e-48	1.09e-07	-1	1.21e-13	-1	1.79e-88	1.36e-64	2.79e-68	-1	1.41e-98	1.29e-28	-1	-1
GCF_000746395.1	4.16e-14	2.01e-11	-1	1.85e-10	1.96e-126	4.65e-69	1.87e-17	3.33e-10	1.51e-74	7.79e-82	5.47e-10	1.99e-40	0	1.43e-123	1.42e-28	1.54e-27	1.77e-06	-1	3.9e-13	-1	4.04e-88	1.28e-76	3.3e-67	-1	4.39e-99	2.38e-26	-1	62.9
GCF_000761215.1	9.83e-38	3.26e-39	2.88e-116	-1	5.87e-131	5.18e-68	7.01e-19	2.69e-16	9.76e-80	2.14e-81	1.42e-06	3.69e-29	1.32e-178	1.3e-126	1.19e-30	6.91e-18	3.31e-07	6.94e-41	3.55e-11	-1	9.77e-88	1.22e-174	9.85e-64	-1	5.31e-97	2.47e-26	-1	480
GCF_000764715.1	7.56e-18	1.91e-07	-1	1.38e-51	5.03e-127	2.38e-68	9.15e-20	9.8e-15	3.53e-63	2.03e-87	2.53e-12	4.22e-21	0	4.23e-128	3.04e-30	6.23e-23	1.39e-07	-1	3.97e-13	-1	1.75e-80	1.09e-76	7.95e-133	-1	1.55e-89	4.48e-28	-1	-1
GCF_000772045.1	9.55e-101	1.22e-09	-1	-1	1.51e-126	1.9e-59	2.06e-16	1.4e-12	4.5e-33	8.1e-96	6.58e-06	7.08e-17	1.11e-109	5.32e-92	1.45e-18	2.36e-19	9.32e-07	-1	2.06e-10	-1	9.28e-77	3.72e-166	3.4e-68	-1	6.6e-89	-1	-1	141.5
GCF_000772895.1	-1	2e-10	-1	4.69e-06	3.02e-130	4.25e-62	6.56e-19	1.4e-08	4.67e-51	3.98e-78	3.73e-08	2.47e-10	3.58e-164	4.59e-130	2.74e-18	6.77e-27	2.35e-07	-1	9.53e-13	1.85e-15	1.96e-84	3.24e-72	4.64e-78	-1	2.09e-103	1.46e-27	-1	154.5
GCF_000797385.1	3.27e-12	1.87e-10	-1	4.39e-11	3.48e-75	2.58e-68	3.88e-17	1.81e-12	4.37e-38	5.9e-92	8.49e-08	1.63e-06	7.38e-175	9.54e-127	7.32e-30	7.1e-19	2.53e-07	-1	2.01e-10	-1	5.01e-78	1.65e-77	1.91e-126	-1	5.32e-84	-1	-1	1191.3
GCF_000800535.1	-1	3.43e-14	-1	-1	2.38e-75	1.11e-63	2.62e-16	1.36e-11	2.4e-46	2.97e-74	7.44e-14	-1	3.45e-170	8.68e-126	3.8e-30	9.05e-19	2.7e-07	-1	3.51e-10	-1	3.9e-78	5.65e-71	2.91e-57	-1	1.53e-83	-1	-1	913.6
GCF_000802245.2	-1	1.32e-09	-1	-1	2.69e-128	7.57e-70	1.06e-19	1.04e-10	5.18e-50	7.35e-84	-1	9.6e-25	1.57e-165	1.05e-128	2.2e-23	7.11e-25	8.79e-07	-1	7.98e-10	-1	5.23e-87	3.95e-75	4.78e-68	-1	2.85e-102	-1	-1	59.2
GCF_000805335.1	-1	5.18e-06	-1	-1	1.91e-129	1.57e-57	3.66e-16	1.01e-06	4.81e-53	1.19e-65	-1	1.41e-09	5.28e-127	4.29e-102	3.2e-23	1.42e-23	4.74e-07	-1	1.24e-12	-1	1.34e-78	1.58e-162	2.08e-66	-1	2.54e-94	4.13e-06	-1	277.2
GCF_000813365.1	7.27e-25	6.42e-13	-1	-1	6.37e-130	1.38e-51	5.96e-20	-1	3.3e-49	1.11e-112	2.29e-06	7.39e-12	4.67e-103	1.71e-73	2.73e-08	1.49e-25	-1	-1	4.17e-47	-1	1.54e-80	2.26e-168	7.28e-68	-1	5.23e-109	7.65e-33	1.35e-07	-1
GCF_000816025.1	4.81e-31	2.07e-38	2.87e-124	-1	1.16e-122	1.52e-68	1.18e-17	3.03e-13	4.14e-85	7.25e-84	1.03e-08	1.14e-19	0	1.52e-138	6.75e-34	2.1e-26	2e-07	-1	2.97e-51	-1	9.34e-81	1.38e-172	6.62e-64	-1	2.83e-103	3.45e-07	-1	613
GCF_000816465.3	-1	1.36e-09	-1	-1	2.78e-128	7.82e-70	1.09e-19	1.08e-10	5.34e-50	7.59e-84	-1	9.91e-25	1.62e-165	1.08e-128	2.28e-23	7.34e-25	9.08e-07	-1	8.24e-10	-1	5.4e-87	4.08e-75	4.94e-68	-1	2.94e-102	-1	-1	59.2
GCF_000816485.1	-1	1.35e-09	-1	-1	2.78e-128	2.19e-68	9.62e-09	1.52e-10	5.35e-50	6.95e-80	-1	1.03e-24	2.26e-148	7.23e-129	4.1e-22	4.51e-24	9.15e-07	-1	8.28e-10	-1	5.39e-87	1.71e-63	4.93e-68	-1	9.31e-92	-1	-1	-1
GCF_000818175.1	5.24e-29	9.03e-12	-1	2.21e-06	1e-133	2.89e-59	5.12e-13	1.48e-10	1.32e-35	4.41e-96	6.13e-07	8.6e-21	0	6.22e-136	2.26e-33	1.03e-20	1e-07	-1	9.82e-11	-1	9.66e-81	2.12e-84	2.74e-69	-1	3.93e-98	-1	-1	62.9
GCF_000818195.1	-1	2.7e-13	-1	-1	1.51e-136	4.85e-70	2.31e-14	2.19e-13	2.79e-39	1.9e-84	8.67e-07	3.91e-27	2.59e-150	4.44e-111	1.43e-28	9.47e-21	7.63e-08	-1	2.39e-14	-1	3.12e-81	2.84e-75	6.34e-56	-1	2.45e-88	-1	-1	-1
GCF_000819545.1	-1	8.7e-25	-1	-1	6.12e-124	2.3e-67	2.43e-14	1.57e-12	8.21e-91	1.61e-95	-1	4.28e-17	4.62e-169	3.2e-154	8.26e-31	5.56e-14	1.16e-07	-1	2e-13	-1	1.47e-79	2.4e-170	1.39e-71	-1	4.52e-88	-1	-1	136.1
GCF_000827005.1	6.22e-30	1.55e-07	-1	-1	1.84e-123	3.05e-69	2.1e-15	1.17e-11	2.16e-48	3.76e-77	1.06e-06	4.14e-26	3.19e-163	3.64e-129	1.4e-24	9.83e-26	1.62e-08	4.5e-39	2.76e-12	-1	4.17e-86	3.02e-76	3.38e-65	-1	7.49e-99	-1	-1	584.9
GCF_000829695.1	7.11e-16	2.24e-12	-1	-1	1.5e-116	8.25e-69	6.13e-15	1.63e-15	2.12e-37	6.16e-78	4.43e-06	2.84e-12	5.16e-177	3.01e-128	5.45e-29	1.75e-18	4.3e-07	3.51e-27	2.39e-14	-1	1.33e-76	4.73e-144	1.46e-112	-1	5.23e-94	7.11e-30	8.84e-11	1038.2
GCF_000829715.2	5.72e-33	4.76e-27	2.95e-125	-1	8.25e-125	2.28e-71	1.93e-18	5.68e-11	6.82e-58	1.92e-81	-1	1.33e-26	1.99e-163	2.02e-129	1.42e-20	2.68e-26	2.57e-07	-1	2.96e-09	-1	1.55e-81	1.26e-170	2.27e-66	-1	0	1.63e-28	-1	251.7
GCF_000830005.1	-1	5.58e-18	-1	1.2e-07	8.65e-129	1.26e-68	5.3e-17	3.03e-11	2.51e-83	1.64e-80	1.56e-07	4.32e-28	7.59e-164	2.17e-125	4.42e-27	6.83e-29	8.86e-08	-1	6.13e-13	-1	1.12e-87	4.38e-75	2.08e-67	-1	1.25e-132	-1	-1	-1
GCF_000931445.1	-1	6.72e-14	-1	1.08e-09	6.35e-129	3.79e-69	1.02e-17	7.97e-15	5.75e-36	2.66e-90	-1	1.31e-21	3.33e-175	1.38e-127	3.68e-29	1.33e-48	5.54e-08	-1	6.21e-11	-1	1.56e-77	4.49e-93	1.59e-69	-1	1.24e-94	2.57e-06	1.66e-22	718.6
GCF_000932225.2	5.35e-11	1.9e-10	-1	-1	3.11e-134	8.95e-66	5.78e-13	9.65e-12	5.68e-48	3.18e-79	6.98e-09	-1	1.52e-142	1.57e-108	2.12e-31	6.73e-25	1.28e-08	-1	1.43e-08	-1	5.59e-80	1.5e-74	1.06e-70	-1	8.66e-93	2.33e-26	8.65e-10	-1
GCF_000935125.1	2.79e-31	1.2e-28	1.03e-117	-1	1.98e-132	6.06e-69	5.87e-17	7.76e-11	4.55e-73	9.43e-88	-1	5.15e-33	5.83e-164	2.69e-133	4.42e-22	2.9e-23	2.68e-07	-1	6.08e-10	-1	5.17e-81	7.08e-111	7.42e-62	-1	2.29e-152	-1	-1	141.6
GCF_000935135.2	4.32e-70	8.72e-36	-1	-1	3.76e-131	1.7e-69	4.38e-16	3.01e-13	4.69e-88	3.91e-89	7.03e-10	1.14e-23	7.98e-163	7.32e-158	3.33e-31	2.54e-25	2.29e-08	1.4e-40	1.66e-50	1.48e-12	5.53e-124	2.95e-122	1.74e-72	-1	5.02e-92	4.63e-26	5.92e-09	238.1
GCF_000935185.3	8.83e-13	2.74e-17	-1	-1	1.78e-124	2.38e-69	1.5e-18	1.07e-13	2.43e-76	2.66e-85	-1	5.36e-20	0	9.81e-131	5.67e-29	6.34e-37	5.04e-07	-1	5.1e-12	-1	3.18e-81	1.33e-81	1.67e-66	-1	3.1e-100	6.84e-19	-1	154.5
GCF_000938975.1	4.89e-30	9.23e-12	-1	-1	2.96e-121	2.99e-70	1.03e-18	5.86e-16	2.34e-82	2.57e-93	2.13e-07	7.7e-09	1.2e-175	1.07e-132	1.71e-27	4.37e-26	1.36e-07	-1	1.03e-11	-1	1.9e-82	8.37e-82	5.09e-99	-1	5.01e-124	1.04e-06	-1	340.7
GCF_000952035.2	-1	7.3e-20	-1	1.23e-48	8.43e-128	1.3e-62	4.78e-13	2.61e-08	7.03e-85	3.17e-72	2.71e-09	5.64e-28	4.44e-151	7.44e-127	2.11e-23	2.03e-23	2.88e-07	-1	1.15e-11	-1	9.25e-81	0	3.52e-73	-1	3.05e-94	9.95e-06	-1	-1
GCF_000955965.1	4.52e-22	7.28e-13	-1	-1	1.08e-133	4.45e-62	3.98e-19	2.3e-12	1.7e-56	3.01e-79	7.55e-09	1.97e-10	1.9e-153	9.97e-131	2.72e-26	5.82e-21	3.06e-08	1.23e-37	8.15e-14	-1	4.54e-81	2.82e-107	3.27e-61	-1	2.69e-102	6.01e-30	1.03e-08	83.2
GCF_000956015.1	7.12e-161	3.5e-80	0	1.11e-151	0	0	4.64e-126	2.13e-37	0	0	9.05e-169	0	0	0	0	0	0	3.21e-122	1.04e-174	2.07e-135	0	0	0	7.81e-37	0	1.1e-72	2.17e-103	63327.1
GCF_000958545.1	-1	2.43e-12	-1	1.2e-08	1.24e-128	3.18e-62	2.59e-15	6.18e-08	2.09e-56	1.35e-139	8.15e-09	4.71e-08	2.04e-164	1.64e-131	5.15e-33	2.68e-25	1.2e-06	-1	4.96e-11	-1	4.21e-84	0	2.88e-77	-1	1.25e-107	1.75e-24	-1	77.7
GCF_000961885.1	7.9e-18	-1	0	2.22e-16	7.03e-133	1.3e-67	6.17e-16	3.71e-11	2.22e-107	3.05e-85	2.48e-07	3.36e-31	3.05e-180	1.9e-128	2.46e-31	4.18e-22	1.07e-06	-1	1.71e-17	1.35e-26	4.92e-80	5.01e-79	5.36e-114	-1	0	-1	1.55e-22	849.5
GCF_000964305.1	-1	8.57e-41	1.48e-110	1.39e-06	4.5e-131	2.9e-63	1.2e-21	7.41e-10	1.86e-78	5.04e-80	2e-09	1.71e-30	0	5.57e-132	1.09e-40	2.4e-16	3.43e-06	-1	6.14e-07	-1	8.17e-83	2.35e-171	2.17e-53	-1	4.03e-90	-1	-1	59.2
GCF_000966955.1	2.86e-17	2.35e-11	-1	1.63e-07	1.02e-79	4.77e-71	1.73e-17	7.82e-09	5.33e-71	1.07e-75	5.05e-10	5.55e-34	1.63e-165	4.46e-110	3.24e-31	3.81e-17	1.25e-06	-1	-1	8.32e-32	1.05e-80	1.64e-112	5.91e-71	-1	3.85e-177	-1	8.23e-26	818.7
GCF_000966965.1	9.58e-172	1.34e-81	0	1.67e-152	0	0	1.81e-131	9.96e-36	0	0	1.06e-175	0	0	0	0	0	0	8.34e-124	0	2.64e-134	0	0	0	1e-35	0	4.19e-77	7.78e-107	66659.4
GCF_000966975.1	4.74e-10	6.91e-06	-1	1.51e-09	6.29e-132	2.78e-60	1.04e-19	1.93e-14	7.06e-53	4.29e-75	-1	7.38e-23	3.44e-180	8.56e-125	1.87e-28	2.41e-24	5.84e-08	-1	2.74e-07	-1	1.18e-80	0	5.94e-41	-1	8.47e-45	-1	-1	147.1
GCF_000967025.1	-1	-1	-1	2.14e-06	4.15e-82	5.02e-74	1.87e-17	4.39e-14	1.78e-53	2.48e-86	-1	3.33e-13	1.55e-161	1.53e-117	1.3e-26	1.24e-21	-1	-1	-1	-1	-1	0	5.83e-124	-1	8.05e-94	-1	-1	494.3
GCF_000968255.1	7.59e-18	1.92e-07	-1	1.39e-51	5.04e-127	7.22e-69	9.21e-20	9.84e-15	3.56e-63	2.04e-87	2.54e-12	4.24e-21	0	4.25e-128	3.05e-30	6.25e-23	1.4e-07	-1	3.98e-13	-1	1.75e-80	1.1e-76	7.99e-133	-1	1.56e-89	4.5e-28	-1	-1
GCF_000968685.2	1.46e-32	7.73e-07	-1	7.19e-06	5.56e-90	3.53e-69	2.5e-17	2.83e-17	2.48e-82	4.24e-98	-1	7.6e-16	5.37e-165	7.51e-130	1.16e-28	1.92e-24	3.12e-07	-1	6.05e-13	-1	7.21e-82	1.46e-77	1.25e-71	-1	6.15e-105	1.93e-12	-1	190.7
GCF_000972385.1	1.75e-14	2.46e-11	-1	1.2e-06	1.13e-123	4.56e-53	-1	2e-09	1e-53	6.49e-51	3.51e-06	3.65e-29	1.86e-88	1.62e-62	7.05e-16	1.31e-34	3.18e-07	-1	1.99e-12	-1	3.83e-76	4.01e-69	5.93e-66	-1	2.82e-93	-1	-1	-1
GCF_000972395.1	1.13e-17	7.74e-13	-1	-1	4.91e-121	5.49e-72	6.95e-14	4.91e-12	1.03e-33	6.52e-94	2.71e-09	1.35e-11	9.44e-158	5.22e-123	5.39e-21	2.61e-18	1.04e-07	-1	2.76e-11	-1	1.35e-76	3.63e-163	1.05e-66	-1	1.67e-104	6.13e-07	-1	251.3
GCF_000972435.1	2.42e-16	-1	-1	4.54e-09	1.48e-121	3.41e-77	2.88e-14	3.98e-11	1.11e-30	6.43e-87	2.37e-08	6.58e-22	1.69e-172	1.7e-134	3.99e-21	2.91e-18	2e-07	3.54e-36	1.62e-11	-1	2.99e-78	4.24e-81	6.69e-71	-1	6e-102	2.86e-32	-1	323
GCF_000974485.1	-1	8.4e-10	-1	-1	4.91e-69	3.06e-64	4.26e-22	1.19e-09	1.69e-39	7.94e-78	2.56e-16	4.74e-21	1.02e-152	6.21e-122	3.85e-23	1.53e-12	-1	-1	-1	-1	6.5e-66	5.92e-80	3.45e-69	-1	1.42e-170	5.57e-27	-1	273.3
GCF_000974985.2	3.61e-19	7.61e-09	-1	4.47e-10	1.08e-124	1.4e-38	1.29e-14	-1	4.01e-54	4.58e-69	2.19e-07	1.44e-27	1.15e-98	4.03e-51	-1	6.38e-26	2.95e-07	-1	1.02e-13	-1	4.49e-87	7.67e-171	2.69e-71	-1	9.43e-93	-1	-1	-1
GCF_000980885.2	3.22e-11	4.19e-30	0	4.39e-50	2.11e-131	1e-101	1.67e-33	3.56e-16	1.06e-138	0	2.91e-67	5.79e-36	8.78e-174	8.86e-131	1.27e-22	4.77e-23	2.06e-07	-1	2.3e-12	1.08e-49	2.23e-137	0	2.2e-68	-1	2.73e-144	-1	1.66e-07	3522.8
GCF_000981895.1	-1	1.92e-06	-1	6.54e-07	5.24e-134	4.65e-65	1.35e-15	7.94e-11	4.12e-42	1.13e-69	3.05e-07	2.05e-10	5.2e-151	1.04e-121	5.55e-20	2.81e-17	1.24e-06	-1	1.39e-12	-1	9.31e-74	1.1e-58	5.14e-68	-1	2.04e-89	-1	-1	137.9
GCF_000988945.1	9.32e-26	1.13e-14	-1	4.81e-11	2.94e-131	6.91e-63	1.69e-17	5.64e-09	2.8e-55	7.31e-69	-1	1.43e-25	1.04e-146	2.01e-111	4.45e-24	7.17e-21	4.18e-07	-1	8.03e-12	-1	1.51e-89	4.1e-69	9.01e-77	-1	2.35e-105	4.98e-28	-1	193.3
GCF_000993785.3	-1	2.27e-08	-1	-1	3.69e-77	5.3e-64	9.99e-14	1.72e-09	8.54e-53	1.8e-82	3.34e-08	7.11e-09	8.07e-159	2.52e-122	1.3e-24	5.44e-13	-1	-1	-1	-1	2.74e-83	1.14e-75	2.48e-62	-1	2.62e-105	1.79e-29	-1	267.7
GCF_001005085.2	-1	1.92e-16	-1	-1	3.35e-128	2.34e-75	1.33e-13	1.38e-11	4.28e-64	4.1e-84	1.76e-07	3.63e-20	0	1.83e-155	2.11e-32	2.38e-26	2.62e-09	-1	1.59e-12	-1	3.16e-89	4.37e-80	5.75e-78	-1	8.18e-108	2.65e-06	-1	527.1
GCF_001005295.1	1.16e-160	3.02e-81	0	3.96e-154	0	0	7.77e-127	1.41e-36	0	0	1.17e-173	0	0	0	0	0	0	5.18e-124	0	3.05e-136	0	0	0	4.23e-30	0	8.23e-86	1.87e-103	65736.8
GCF_001005405.1	-1	1.06e-09	-1	-1	4.2e-131	8.14e-63	3.06e-19	1.13e-08	1.7e-53	1.32e-71	1.29e-08	-1	2.79e-154	1.29e-119	4.55e-24	3.46e-24	3.04e-07	-1	1.35e-11	-1	1.66e-78	1.09e-162	1.5e-63	-1	7.58e-89	3.42e-26	-1	-1
GCF_001008135.1	3.46e-94	1.24e-49	0	-1	3.22e-127	6.08e-63	4.63e-19	3.29e-09	8.82e-53	2.78e-82	1.35e-07	-1	1.98e-177	7.98e-117	4.68e-24	5.52e-26	2.13e-08	-1	5.85e-12	-1	2.46e-88	9.99e-74	7.12e-151	-1	0	7.34e-29	-1	1773
GCF_001008345.1	5.24e-19	1.73e-13	-1	-1	1.41e-126	2.94e-59	1.13e-16	1.14e-11	2.39e-97	1.35e-77	2.92e-10	1.07e-16	7.77e-156	3.4e-123	6.07e-29	2.28e-29	9.99e-07	-1	1.91e-06	-1	1.44e-87	5.18e-70	1.1e-67	-1	7.63e-169	1.99e-32	-1	200.3
GCF_001011035.1	-1	1.5e-11	-1	2.03e-08	1.03e-125	2e-65	5.76e-15	2.63e-11	1.25e-48	1.51e-77	4.32e-80	1.3e-19	0	9.78e-127	2.01e-34	8.78e-27	7.34e-06	4.13e-36	7.22e-11	-1	8.4e-83	7.22e-83	6.37e-68	-1	1.93e-99	1.11e-27	-1	141.6
GCF_001013905.1	1.3e-18	4.24e-14	-1	1.1e-09	1.74e-126	1.51e-68	6.61e-18	9.28e-15	3.04e-40	6.69e-88	3.61e-09	2.86e-22	1.32e-175	3.72e-128	1.41e-29	5.63e-19	1.37e-07	-1	7.16e-11	-1	9.55e-78	2.31e-119	3.4e-68	-1	1.19e-95	1.73e-07	-1	353.8
GCF_001014595.1	-1	1.97e-13	-1	-1	1.5e-75	2.5e-64	1.68e-20	1.14e-11	8.12e-38	1.71e-75	2.25e-14	-1	5.61e-169	3.96e-126	2.17e-29	2.44e-18	6.19e-08	-1	1.39e-10	-1	6.4e-78	4.36e-73	2.09e-57	-1	9.99e-84	-1	-1	1248.5
GCF_001044185.1	-1	-1	-1	1.22e-12	1.41e-125	2.36e-66	7.93e-14	1.85e-09	1.67e-46	1.76e-74	1.74e-07	6.4e-17	7.06e-157	1.43e-122	4.93e-28	2.69e-18	3.43e-08	4.5e-40	1.91e-12	-1	3.3e-82	5.51e-78	6.11e-64	-1	2.5e-85	1.8e-28	1.36e-07	79.5
GCF_001044425.1	1.1e-38	9.4e-18	-1	1.51e-10	1.79e-135	1.37e-66	7.04e-17	1.1e-10	8.69e-53	6.31e-83	4.01e-08	1.62e-28	0	5.44e-132	2.07e-27	7.27e-25	6.73e-08	-1	1.21e-09	-1	6.66e-82	4.48e-73	3.31e-67	-1	6.94e-99	-1	-1	405.4
GCF_001047315.1	-1	-1	-1	-1	8.84e-126	3.18e-60	4.79e-18	7.84e-15	1.06e-40	3e-68	-1	1.32e-12	4.32e-151	1.36e-117	6.01e-23	8.51e-19	1.14e-07	-1	5.42e-11	-1	9.78e-78	8.5e-93	2.15e-68	-1	5.59e-95	7.49e-08	-1	288.1
GCF_001047325.1	1.54e-45	2.42e-08	-1	7.09e-09	3.5e-127	7.21e-68	3.03e-21	1.15e-11	8.07e-78	7.54e-74	1.39e-13	6.27e-40	8.03e-176	2.07e-137	6.01e-28	7.06e-28	1.56e-07	1.51e-38	1.54e-46	-1	2.53e-77	2.84e-166	1.42e-64	-1	2.98e-89	2.65e-30	-1	228.1
GCF_001049855.1	1.13e-10	4.19e-08	-1	3.78e-07	1.14e-127	1.12e-59	3.42e-24	1.25e-09	1.14e-78	1.07e-72	-1	1.1e-26	8.98e-167	1.42e-118	7.13e-24	1.38e-19	8.1e-08	4.96e-37	-1	-1	3.41e-116	2.86e-159	2.97e-64	-1	1.91e-94	1.1e-27	7.8e-07	-1
GCF_001083795.1	4.15e-13	-1	-1	-1	1.59e-74	5.06e-61	9.99e-20	6.29e-11	5.75e-73	2.43e-71	2.03e-09	1.85e-13	1e-170	7e-128	2.38e-29	1.17e-12	-1	-1	-1	-1	3.4e-65	3.39e-70	1.02e-63	-1	3.95e-97	1.17e-25	-1	77.7
GCF_001184025.1	-1	2.79e-07	-1	1.85e-07	7.85e-127	3.48e-61	-1	1.52e-09	1.56e-50	4.14e-70	2.72e-09	3.81e-10	9.94e-164	3.37e-123	3.51e-14	5.6e-23	3.29e-07	-1	2.03e-12	-1	1.74e-85	6.51e-74	5.07e-64	-1	2.81e-89	3.45e-26	3.16e-06	252.4
GCF_001187435.1	2.03e-23	6.34e-07	0	-1	2.1e-78	1.09e-65	6.17e-17	2.05e-11	1.41e-51	1.32e-95	-1	2.13e-23	1.73e-160	1.3e-131	8.26e-29	6.46e-15	5.42e-09	-1	1.2e-50	-1	2.88e-80	0	9.99e-77	-1	1.41e-91	-1	-1	1221.8
GCF_001189015.1	-1	3.36e-42	-1	-1	3.88e-122	5.37e-66	3.41e-18	2.21e-12	1.03e-86	1.37e-80	8.08e-08	1.52e-35	1.27e-163	2.48e-124	8.24e-30	1.17e-24	3.36e-08	-1	1.74e-43	-1	1.16e-86	3.6e-71	6.23e-70	-1	3.24e-109	-1	-1	477.2
GCF_001189025.1	-1	4.88e-27	-1	-1	4.08e-130	8.52e-68	4.38e-16	7.39e-12	3.29e-88	9.1e-86	1.66e-09	9.41e-22	4.82e-159	1.86e-155	3.73e-32	1.18e-25	3.09e-08	4.79e-41	7.24e-09	1.67e-16	2.29e-80	9.18e-85	4.8e-83	-1	1.89e-89	3.99e-24	2.15e-10	-1
GCF_001189035.1	3.69e-94	1.3e-49	0	-1	3.48e-127	6.45e-63	6.49e-17	3.44e-09	9.35e-53	1.51e-82	1.44e-07	-1	7.17e-177	3.75e-124	4.94e-24	3.13e-25	2.26e-08	-1	6.5e-12	-1	2.82e-88	1.11e-73	7.78e-151	-1	0	9.79e-29	-1	1773
GCF_001190165.1	8.45e-33	6.26e-06	-1	-1	4.66e-134	5.97e-72	2.37e-17	1.01e-12	4.63e-50	3.24e-71	2.48e-14	-1	5.77e-164	6.72e-136	1.11e-26	1.67e-19	4.98e-07	-1	1.84e-13	-1	5.32e-86	1.06e-72	8.73e-106	-1	0	8.19e-29	-1	136.1
GCF_001267885.1	1.06e-17	-1	-1	6.9e-09	2.9e-125	8.23e-72	4.06e-17	1.52e-12	4.45e-35	1.17e-80	8.68e-10	4.29e-11	1.54e-160	8.17e-120	1.66e-25	2.8e-17	7.71e-08	5.05e-39	4.67e-11	-1	1.01e-78	8.32e-72	8.58e-63	-1	5.84e-90	2.06e-29	-1	214.7
GCF_001270025.1	-1	3.43e-07	-1	5.98e-10	5.77e-107	7.74e-61	-1	2.19e-11	6.42e-54	5.7e-82	1.25e-08	1.47e-28	3.77e-157	2.72e-116	1.21e-32	2.47e-22	1.13e-06	1.06e-38	2.3e-37	-1	5.75e-86	1.66e-82	1.67e-66	-1	1.91e-98	1.3e-29	-1	-1
GCF_001270485.1	1.18e-11	2.34e-08	-1	6.85e-09	3.45e-127	3.99e-68	2.93e-21	1.29e-11	7.81e-78	3.54e-74	1.32e-13	6.06e-40	8.06e-176	8.66e-138	5.53e-28	5.58e-28	1.52e-07	1.46e-38	1.49e-46	-1	2.44e-77	3.23e-148	1.38e-64	-1	2.89e-89	2.57e-30	-1	233.1
GCF_001270495.1	1.18e-11	2.34e-08	-1	6.86e-09	3.45e-127	3.97e-68	2.93e-21	1.29e-11	7.74e-78	3.56e-74	1.33e-13	6.07e-40	7.84e-176	8.72e-138	5.55e-28	5.58e-28	1.52e-07	1.46e-38	1.49e-46	-1	2.45e-77	2.43e-154	1.38e-64	-1	2.89e-89	2.56e-30	-1	233.1
GCF_001270505.1	-1	1.01e-08	7.67e-72	-1	3.67e-121	1.27e-64	1.7e-14	1.27e-10	1.2e-54	1.58e-74	1.18e-13	1.63e-24	1.56e-150	1.19e-120	1.15e-20	2.03e-21	4.19e-07	6.72e-40	1.7e-12	-1	4.38e-70	0	3.42e-65	-1	0	2.42e-28	-1	354.4
GCF_001270515.1	1.07e-21	1.09e-13	-1	-1	5.06e-128	2.32e-64	4.89e-17	2.86e-13	1.25e-57	5.61e-69	2.91e-11	1.35e-37	5.12e-154	5.59e-123	7.35e-25	2.04e-28	1.32e-07	4.37e-39	1.39e-47	-1	1.81e-86	4.64e-73	3.43e-69	-1	1.25e-137	1.23e-27	9.93e-07	66.6
GCF_001270565.1	5.07e-161	1.98e-69	0	6.47e-145	0	0	5.79e-113	8.32e-34	0	0	5.39e-164	0	0	0	0	0	0	1.91e-123	4.05e-164	3.83e-120	0	0	0	2.15e-22	0	8.06e-72	1.19e-84	55109.8
GCF_001270575.1	-1	6.43e-07	-1	-1	1.81e-127	7.76e-70	3.56e-14	1.79e-13	5.61e-56	1.87e-90	1.19e-11	5.64e-30	3.04e-170	7.54e-128	4.08e-29	1.17e-21	2.53e-07	-1	3.02e-11	-1	3.05e-82	1.55e-76	7.08e-65	-1	1.38e-149	7.52e-29	-1	190.7
GCF_001270585.1	7.32e-34	-1	5.88e-07	-1	1.48e-138	7.46e-67	4.54e-14	1.16e-12	2.19e-89	1.47e-92	-1	4.24e-27	3.13e-169	3.94e-134	3.76e-39	5.96e-24	2.77e-07	-1	-1	-1	7.97e-80	1.34e-73	4.12e-63	-1	1.83e-90	1.22e-30	3.86e-22	692.3
GCF_001270635.1	5.59e-15	4.91e-29	4.88e-128	8.96e-06	6.47e-125	1.11e-68	7.64e-19	1.87e-15	1.8e-53	1.6e-78	5.46e-10	2.34e-25	6.35e-175	3.04e-134	1.29e-33	7.94e-24	1.68e-06	-1	3.08e-43	-1	1.59e-87	6.79e-85	1.42e-66	-1	0	-1	5.02e-10	794.7
GCF_001270675.1	2.03e-29	1.95e-11	-1	8.06e-09	2.18e-135	1.53e-58	4.6e-11	5.32e-11	1.75e-48	1.23e-76	6.81e-13	1.69e-32	1.15e-154	4.26e-118	5.88e-31	7.64e-24	1.34e-09	1.69e-40	1.53e-09	-1	2.16e-79	3.87e-96	4.37e-72	-1	3.72e-94	1e-24	4.93e-17	445.7
GCF_001278075.1	1.01e-13	1.52e-12	-1	2.12e-09	8.52e-131	1.86e-57	5.21e-09	1.45e-10	7.47e-48	9.72e-76	1.1e-09	1.27e-12	7.99e-152	7.39e-121	1.08e-19	1.8e-21	2.57e-07	2.38e-40	1.5e-12	-1	6.61e-81	1.1e-70	5.71e-72	-1	7.08e-107	7.05e-32	1.58e-06	621
GCF_001278095.1	3.38e-100	4.44e-08	-1	-1	3.45e-137	4.71e-72	1.75e-10	4.05e-16	1.45e-62	3.85e-79	2.08e-08	1.21e-26	0	5.72e-147	2.3e-29	7.23e-23	9.53e-09	-1	6.77e-09	-1	2.24e-112	1e-101	3.43e-71	-1	5.22e-91	7.09e-25	2.47e-09	582.2
GCF_001279005.1	-1	-1	-1	-1	1.36e-130	3.91e-62	1.01e-08	8.01e-13	2.22e-34	1.44e-75	3.2e-09	7.36e-29	1.39e-160	3.82e-123	4.28e-27	8.94e-19	4.03e-07	-1	2.53e-13	-1	4.01e-81	1.82e-155	1.07e-61	-1	1.64e-100	-1	-1	-1
GCF_001279015.1	1.25e-21	1.24e-37	1.62e-124	-1	2.8e-137	1.09e-69	6e-15	3.12e-12	1.99e-83	2.73e-99	1.69e-16	1.22e-25	2.89e-176	1.13e-136	4.4e-38	1.18e-23	2.59e-07	-1	-1	-1	5.17e-80	1.49e-74	7.18e-69	-1	1.29e-93	1.12e-30	8.03e-18	811.6
GCF_001279025.1	1.3e-21	1.29e-37	1.7e-124	-1	2.91e-137	1.14e-69	6.25e-15	1.32e-12	1.88e-90	2.88e-99	1.76e-16	1.27e-25	3.05e-176	1.16e-136	4.53e-38	1.23e-23	2.69e-07	-1	-1	-1	5.41e-80	3.82e-75	7.56e-69	-1	1.35e-93	1.16e-30	8.34e-18	881
GCF_001279065.1	3.01e-21	2.84e-38	4.92e-124	-1	6e-139	4.73e-73	5.62e-15	1.91e-12	3.23e-54	1.74e-98	4.53e-11	1.27e-25	1.11e-174	7.59e-136	4.67e-39	1.73e-23	2.78e-07	-1	-1	-1	5.64e-80	3.01e-76	1.36e-63	-1	4.29e-90	6.94e-08	2.1e-21	575.6
GCF_001279075.1	1.29e-21	1.28e-37	1.68e-124	-1	2.89e-137	1.13e-69	6.2e-15	1.31e-12	1.86e-90	2.82e-99	1.75e-16	1.27e-25	2.98e-176	1.15e-136	4.54e-38	1.22e-23	2.67e-07	-1	-1	-1	5.35e-80	3.79e-75	7.51e-69	-1	1.38e-93	1.15e-30	8.28e-18	881
GCF_001279095.1	1.29e-21	1.28e-37	1.67e-124	-1	2.88e-137	2.58e-68	6.19e-15	1.31e-12	1.86e-90	2.82e-99	1.74e-16	1.27e-25	2.98e-176	1.16e-136	4.47e-38	1.21e-23	2.67e-07	-1	-1	-1	5.34e-80	3.78e-75	7.49e-69	-1	1.37e-93	1.15e-30	8.27e-18	881
GCF_001279105.1	1.3e-21	1.29e-37	1.7e-124	-1	2.91e-137	1.14e-69	6.24e-15	1.32e-12	7.91e-91	2.88e-99	1.76e-16	1.27e-25	3.04e-176	1.17e-136	4.56e-38	1.22e-23	2.68e-07	-1	-1	-1	5.35e-80	3.76e-75	7.5e-69	-1	1.35e-93	1.16e-30	8.33e-18	881
GCF_001279345.1	3.66e-21	3.91e-37	1.08e-124	-1	1.28e-137	3.08e-67	5.53e-15	4.33e-13	2.12e-71	7.73e-97	4.88e-08	1.19e-26	3.92e-176	8.65e-137	1.34e-39	2.69e-23	2.82e-07	-1	-1	-1	4.67e-80	6.68e-75	7.48e-69	-1	2.07e-92	1.06e-30	4.55e-18	409
GCF_001279355.1	3.25e-37	3.09e-42	-1	-1	5.49e-123	4.95e-66	8.9e-17	4.39e-12	4.14e-37	3.1e-98	4.71e-07	-1	4.13e-155	3.48e-123	8.22e-27	7.71e-18	2.85e-07	-1	8.73e-11	-1	1.41e-76	7.99e-170	3.87e-69	-1	1.38e-92	-1	-1	307
GCF_001279365.1	8.62e-34	-1	1.81e-07	-1	2.95e-137	6.27e-70	5.3e-17	1.4e-12	3.68e-85	1.36e-88	1.64e-16	6.2e-27	9.96e-172	1.07e-134	4.13e-39	3.02e-24	2.84e-07	-1	-1	-1	2.41e-79	2.25e-75	1.79e-63	-1	1.93e-89	1.81e-30	8.7e-22	577.5
GCF_001279375.1	1.3e-21	1.29e-37	1.69e-124	-1	2.91e-137	1.14e-69	6.24e-15	1.32e-12	3.51e-90	2.84e-99	1.76e-16	1.27e-25	3e-176	1.17e-136	4.57e-38	1.22e-23	2.68e-07	-1	-1	-1	5.38e-80	3.76e-75	7.51e-69	-1	1.36e-93	1.16e-30	8.34e-18	881
GCF_001279425.1	8.51e-29	5.85e-12	-1	7.87e-09	1.97e-134	3.52e-62	1.7e-20	5.19e-11	1.71e-48	1.47e-81	3.78e-13	1.07e-33	1.25e-168	4.44e-118	6.91e-32	9.84e-24	1.3e-09	1.33e-42	5.06e-09	-1	2.12e-79	1.96e-95	1.11e-73	-1	4.28e-109	1.09e-24	3.02e-17	451.2
GCF_001279445.1	1.45e-159	1.45e-79	0	6.84e-152	0	0	5.74e-131	9.27e-36	0	0	9.92e-174	0	0	0	0	0	0	1.07e-124	0	9.1e-132	0	0	0	9.17e-36	0	8.22e-74	2.22e-106	66246.7
GCF_001279455.1	-1	-1	-1	-1	9.77e-130	1.2e-62	9.59e-09	7.64e-13	1.06e-34	4.86e-75	1.36e-09	5.72e-29	2.17e-160	1.03e-123	1.16e-28	9.08e-19	3.85e-07	-1	3.26e-13	-1	3.82e-81	4.63e-149	1.35e-61	-1	3.58e-100	-1	-1	-1
GCF_001279485.1	8.2e-160	1.54e-79	0	8.68e-152	0	0	2.69e-130	9.82e-36	0	0	1.05e-173	0	0	0	0	0	0	1.13e-124	0	9.62e-132	0	0	0	9.7e-36	0	8.69e-74	5.87e-106	66107.5
GCF_001279495.1	7.03e-165	1e-81	0	5.7e-152	0	0	2.17e-131	9.83e-36	0	0	1.05e-175	0	0	0	0	0	0	8.26e-124	0	1.19e-133	0	0	0	9.91e-36	0	1.71e-76	7.68e-107	66509.5
GCF_001279545.1	3.44e-41	3.34e-41	3.9e-120	1.17e-06	1.73e-131	7.54e-66	1.72e-20	1.61e-15	2.8e-51	1.04e-76	1.19e-85	6.43e-11	0	7.91e-133	5e-34	6.8e-24	1.41e-06	-1	1.36e-11	-1	2.94e-117	3.5e-128	5.55e-69	-1	4.82e-89	-1	-1	1276
GCF_001279605.1	2.11e-36	3.05e-42	-1	-1	1.24e-121	6.18e-65	8.75e-17	4.4e-12	6.04e-37	3.22e-98	1.16e-07	-1	1.93e-155	6.84e-124	8.05e-27	7.59e-18	2.8e-07	-1	9.55e-11	-1	1e-76	2.92e-170	3.86e-69	-1	1.39e-92	-1	-1	307
GCF_001279615.1	3.12e-37	2.96e-42	-1	-1	4.65e-122	5.78e-66	7.03e-17	4.27e-12	7.07e-37	3.27e-98	5.01e-08	-1	5.53e-150	2.4e-121	8.26e-28	7.36e-18	2.72e-07	-1	2.8e-10	-1	1.36e-76	1.05e-168	3.7e-69	-1	1.32e-92	-1	-1	307
GCF_001279625.1	6.99e-162	3.4e-69	0	2.22e-145	0	0	1.13e-113	7.94e-34	0	0	4.38e-162	0	0	0	0	0	1.96e-180	4.95e-122	4.02e-166	1.41e-122	0	0	0	3.25e-25	0	3.31e-78	6.09e-79	55122.1
GCF_001279655.1	2.63e-36	2.31e-17	-1	5.56e-10	7.02e-133	3.56e-61	7.74e-21	2.23e-14	2.93e-53	1.89e-81	1.01e-06	1.84e-37	0	3.28e-146	1.38e-26	2.55e-53	7.55e-08	-1	2.97e-44	-1	3.18e-80	6.43e-91	1.7e-68	-1	1.9e-98	3.68e-30	4.51e-08	156.4
GCF_001279685.1	7.3e-165	1.03e-81	0	5.89e-152	0	0	2.69e-131	1.01e-35	0	0	1.08e-175	0	0	0	0	0	0	8.47e-124	0	1.27e-133	0	0	0	1.02e-35	0	3.2e-77	7.92e-107	66594.5
GCF_001279695.1	2.43e-11	5.24e-34	8.47e-117	8.44e-12	7.37e-132	7.24e-65	4.44e-13	5.62e-13	3.4e-82	8.37e-82	1.74e-09	2.84e-34	1.27e-169	3.38e-127	1.12e-35	6.88e-27	4.93e-08	-1	1.1e-13	8.65e-15	2.5e-80	5.99e-79	7.14e-70	-1	1.36e-95	1.29e-07	-1	117.6
GCF_001279725.1	5.58e-43	8.36e-09	-1	2.48e-10	1.61e-134	4.4e-75	8.48e-20	1.1e-11	7.2e-53	1.17e-126	-1	3.38e-39	1.05e-168	3.53e-117	7.73e-29	4.46e-25	6.86e-08	4.68e-42	1.27e-09	-1	1.81e-80	4.96e-120	3.94e-68	-1	3.2e-96	2.16e-26	4.26e-06	172.5
GCF_001279735.1	2.01e-29	1.93e-11	-1	7.96e-09	1.46e-134	1.52e-58	1.2e-11	5.92e-10	1.73e-48	1.22e-76	1.84e-12	1.67e-32	1.61e-141	4.32e-105	1.19e-18	7.04e-24	1.32e-09	1.68e-40	1.51e-09	-1	2.13e-79	5.61e-96	1.12e-73	-1	4.09e-95	9.75e-25	4e-17	64.8
GCF_001279765.1	7.56e-165	1.07e-81	0	6.1e-152	0	0	2.79e-131	1.04e-35	0	0	1.12e-175	0	0	0	0	0	0	8.78e-124	0	2.52e-134	0	0	0	1.05e-35	0	3.31e-77	8.2e-107	66602.5
GCF_001279775.1	3.51e-26	3.97e-14	-1	-1	1.05e-125	8.17e-54	-1	2.27e-11	4.51e-49	3.42e-62	3.1e-14	1.99e-25	1.47e-84	2.91e-65	-1	4.22e-27	8.55e-10	-1	1.54e-11	-1	3.56e-87	1.93e-52	8.98e-67	-1	8.42e-92	1.38e-30	-1	-1
GCF_001279805.1	1.25e-21	2.47e-11	-1	2.03e-09	3.05e-80	1.12e-70	1.63e-17	1.6e-17	2.44e-71	1.09e-81	3.86e-10	3.7e-37	0	9.54e-137	5.98e-32	4.69e-17	1.38e-06	-1	-1	8.07e-32	1.12e-80	3.02e-87	3.11e-73	-1	1.38e-79	-1	5.44e-26	1275.9
GCF_001279815.1	7.19e-165	1.01e-81	0	2.71e-152	0	0	2.21e-131	9.93e-36	0	0	1.07e-175	0	0	0	0	0	0	8.35e-124	0	1.26e-133	0	0	0	1e-35	0	3.15e-77	2.07e-107	66445.5
GCF_001279845.1	6.58e-160	1.57e-79	0	2.48e-134	0	0	6.24e-131	1.01e-35	0	0	1.08e-173	0	0	0	0	0	0	1.17e-124	0	6.78e-132	0	0	0	9.98e-36	0	8.93e-74	6.04e-106	66111.7
GCF_001279855.1	7.19e-165	1.01e-81	0	2.71e-152	0	0	2.2e-131	9.93e-36	0	0	1.07e-175	0	0	0	0	0	0	8.34e-124	0	1.25e-133	0	0	0	1e-35	0	3.15e-77	2.07e-107	66450.5
GCF_001279885.1	8.51e-160	1.59e-79	0	9e-152	0	0	1.03e-130	1.02e-35	0	0	1.09e-173	0	0	0	0	0	0	1.17e-124	0	3.34e-132	0	0	0	1e-35	0	9e-74	9.41e-106	66119.7
GCF_001279905.1	7.52e-165	1.06e-81	0	6.08e-152	0	0	1.22e-130	1.04e-35	0	0	1.12e-175	0	0	0	0	0	0	3.02e-123	0	1.26e-133	0	0	0	1.05e-35	0	3.3e-77	8.17e-107	66636.5
GCF_001279925.1	1.65e-159	1.65e-79	0	7.75e-152	0	0	6.51e-131	1.05e-35	0	0	1.12e-173	0	0	0	0	0	0	1.22e-124	0	1.03e-131	0	0	0	1.04e-35	0	9.31e-74	2.51e-106	66246.7
GCF_001279935.1	7.12e-165	3.4e-81	0	2.71e-152	0	0	2.68e-131	1.03e-35	0	0	1.05e-175	0	0	0	0	0	0	8.63e-124	0	3.35e-134	0	0	0	1.04e-35	0	1.06e-76	7.86e-107	66536.5
GCF_001279965.1	7.18e-165	1.01e-81	0	2.7e-152	0	0	2.2e-131	9.91e-36	0	0	1.07e-175	0	0	0	0	0	0	8.33e-124	0	1.25e-133	0	0	0	9.99e-36	0	3.14e-77	2.07e-107	66450.5
GCF_001279985.1	2.1e-43	2.56e-43	4.26e-114	-1	1.3e-120	1.72e-66	7.75e-21	6.3e-14	1.54e-49	1.76e-89	-1	3.44e-27	0	1.74e-137	3.63e-32	7.57e-25	1.59e-07	-1	1.09e-12	-1	2.5e-75	1.94e-116	9.41e-68	-1	4.01e-96	3.94e-28	-1	57.4
GCF_001280005.1	8.21e-23	9.69e-10	-1	9.68e-14	5.53e-95	9.11e-60	9.68e-15	2.7e-12	2.28e-60	1.2e-80	9.48e-09	3.68e-30	3.31e-173	8.3e-176	1.49e-33	1.1e-61	2.18e-09	-1	4.15e-13	-1	5.71e-89	1.19e-71	5.83e-66	-1	2.1e-106	-1	-1	-1
GCF_001280015.1	7.85e-36	1.5e-15	-1	5.86e-08	2.69e-132	6.92e-62	2.71e-19	1.39e-08	4.95e-78	7.96e-126	-1	1.28e-25	3.16e-166	1.27e-128	5.06e-26	1.28e-27	1.51e-06	-1	6.05e-09	-1	1.31e-88	0	5.24e-73	-1	1.09e-92	-1	-1	267.7
GCF_001280045.1	5.83e-15	5.11e-29	5.1e-128	-1	4.3e-124	1.31e-68	1.58e-18	6.28e-15	1.52e-53	4.24e-78	5.89e-10	1.14e-25	1.55e-172	7.79e-135	1.29e-33	1.59e-23	1.74e-06	-1	2.82e-43	-1	1.64e-87	1.04e-85	3.93e-68	-1	0	-1	2.81e-10	729.3
GCF_001280065.1	2.96e-17	6.83e-07	-1	5.55e-12	1.18e-132	6.86e-56	6.01e-16	9.61e-12	1.21e-53	8.89e-65	3.48e-09	1.45e-12	3.53e-149	6.91e-107	4.14e-20	4.08e-22	2.71e-07	7.52e-38	5.88e-11	-1	5.6e-85	5.38e-73	1.8e-61	-1	2.53e-90	7.19e-30	-1	-1
GCF_001280095.1	-1	8.48e-14	-1	5.03e-06	1.63e-126	5.14e-66	1.29e-17	1.19e-13	7.07e-63	3.41e-79	4.89e-07	7.55e-49	0	2.39e-149	9.71e-29	4.99e-58	5.61e-08	-1	2.26e-12	-1	2.45e-105	2.74e-98	1.48e-65	-1	1.22e-134	4.03e-30	3.81e-11	408.5
GCF_001280125.1	-1	8.47e-14	-1	5.03e-06	1.64e-126	5.17e-66	1.29e-17	1.19e-13	7.07e-63	3.41e-79	4.87e-07	7.55e-49	0	2.39e-149	9.71e-29	4.99e-58	5.61e-08	-1	2.26e-12	-1	2.45e-105	2.74e-98	1.48e-65	-1	1.22e-134	4.03e-30	3.81e-11	408.5
GCF_001280885.1	5.19e-41	5.94e-07	-1	6.68e-10	5.37e-134	1.18e-68	1.39e-15	7.06e-15	2.36e-55	7.47e-83	2.07e-08	1.31e-30	3.6e-177	2.82e-128	1.66e-23	1.68e-24	7.48e-08	-1	6.9e-11	-1	1.58e-81	6.46e-78	2.16e-138	-1	0	2.96e-24	5.38e-07	545.5
GCF_001282115.1	6.01e-11	1.85e-23	-1	-1	6.16e-124	4.43e-69	2.15e-13	1.23e-12	2.4e-54	2.28e-86	-1	9.79e-19	0	4.04e-127	3.44e-19	6.32e-28	3.7e-07	-1	1.83e-13	2.86e-15	1.6e-86	2.14e-76	8.39e-139	-1	7.69e-68	2.57e-30	-1	-1
GCF_001293595.1	-1	4.13e-18	-1	-1	2.07e-91	8.33e-64	6.87e-15	5.57e-10	1.47e-35	3.98e-68	2.46e-10	-1	9.75e-160	1.1e-120	1.12e-24	2.04e-17	1.52e-06	-1	5.38e-10	-1	1.21e-78	8.68e-63	8.51e-67	-1	1.69e-87	-1	2.85e-12	282.5
GCF_001294335.1	-1	1.81e-19	-1	2.8e-49	1.46e-125	2.81e-63	1.11e-20	3.67e-15	3.26e-84	1.48e-118	1.57e-11	1.16e-27	1.34e-171	1.14e-134	1.59e-22	2.27e-23	2.78e-07	-1	9.61e-12	-1	2.17e-119	5.35e-179	5.04e-65	-1	2.38e-92	7.42e-06	-1	66.6
GCF_001294345.1	5.59e-18	1.44e-06	-1	-1	9.78e-133	1.12e-64	4.52e-18	1.79e-12	9.05e-40	4.49e-82	6.19e-11	1.3e-09	1.93e-177	2.02e-137	2.2e-28	6.99e-19	3.66e-09	-1	3.49e-10	-1	2.1e-79	5.07e-73	5.55e-67	-1	1.68e-92	1.36e-29	-1	160.1
GCF_001414545.1	9.4e-23	6.44e-44	-1	4.53e-11	1.08e-114	9.6e-62	6.51e-18	3.09e-14	4.34e-69	1.24e-78	1.45e-08	1.4e-12	6.9e-178	7.1e-126	5.03e-28	8.4e-18	2.13e-07	1.93e-36	2.56e-13	-1	1.71e-78	0	9.8e-66	-1	4.34e-91	1.16e-27	-1	684.9
GCF_001417675.1	3.34e-37	3.16e-42	-1	-1	2.15e-122	7.5e-66	9.16e-17	4.48e-12	6.49e-37	1.04e-99	1.44e-08	-1	1.55e-155	3.98e-124	9.71e-27	7.55e-18	2.91e-07	-1	1.17e-10	-1	3.21e-77	5.96e-169	4.01e-69	-1	1.44e-92	-1	-1	307
GCF_001417695.1	1.27e-22	2.53e-07	-1	-1	2.33e-131	9.36e-55	2.6e-17	1.19e-11	2.78e-49	1.11e-53	7.83e-07	1.63e-11	2.16e-86	1.09e-58	-1	1.67e-22	1.03e-07	1.55e-36	1.86e-13	-1	3.38e-88	9.21e-55	3.89e-70	-1	4.28e-100	4.64e-28	-1	-1
GCF_001417735.1	-1	1.26e-10	-1	6.01e-06	2.5e-95	1.54e-71	6.98e-16	5.66e-16	6.88e-53	2.55e-94	-1	3.83e-20	0	6.95e-135	2.93e-27	2.67e-25	4.89e-07	-1	5.46e-08	-1	1.77e-81	1.22e-81	1.81e-69	-1	2.99e-92	-1	3.23e-08	181.3
GCF_001417775.1	-1	1.57e-08	-1	-1	4.64e-130	1.17e-55	1.24e-12	-1	4.06e-47	1.76e-56	1.2e-08	4.05e-13	1.45e-101	1.48e-87	3.31e-07	8.53e-23	3.43e-07	-1	1.13e-10	-1	6.46e-79	1.2e-53	3.9e-71	-1	8.45e-96	8.05e-06	-1	-1
GCF_001418125.1	7.29e-25	7.9e-10	-1	-1	2.25e-131	1.38e-51	5.36e-20	-1	3.05e-49	6.83e-74	2.22e-06	6.85e-12	8.5e-112	2.54e-79	2.62e-08	1.38e-25	-1	-1	3.94e-47	-1	1.23e-80	5.51e-160	6.6e-68	-1	4.5e-109	7.3e-33	1.29e-07	-1
GCF_001418135.1	-1	6.83e-13	-1	-1	8.84e-128	7.52e-62	1.66e-11	2.56e-11	8.52e-52	4.98e-84	4.03e-11	6.85e-24	4.06e-176	8.56e-127	4.01e-26	4.92e-30	2.46e-08	1.44e-35	3.15e-13	-1	3.8e-88	0	1.66e-63	-1	1.2e-88	9.03e-32	2.95e-08	722.4
GCF_001418165.1	-1	2.39e-09	-1	4.82e-12	4.75e-118	3.38e-67	1.72e-15	3.33e-16	6.62e-50	5.55e-92	1.34e-33	-1	0	1.91e-131	1.25e-28	9.95e-18	8.89e-07	-1	5.15e-11	-1	1.21e-77	1.58e-104	2.12e-65	-1	6.75e-92	1.59e-28	-1	1294.5
GCF_001418175.1	3.33e-17	4.29e-11	-1	-1	1.34e-121	9.48e-70	2.11e-19	1.99e-10	2.44e-41	8.45e-67	1.48e-86	3.6e-25	3.52e-157	9.41e-118	6.59e-23	4.45e-28	5.71e-07	2.57e-36	6.52e-14	-1	9.19e-78	1.26e-65	1.02e-66	-1	1.05e-101	1.58e-28	1.39e-12	158.2
GCF_001418285.1	-1	-1	-1	-1	7.19e-128	3.31e-64	7.97e-12	5.5e-08	7.22e-70	3.69e-97	1.39e-06	3.77e-15	3.82e-162	2.54e-127	1.4e-35	1.25e-13	5.96e-06	-1	3.08e-07	-1	1.59e-81	0	3.5e-52	-1	1.74e-98	-1	-1	72.1
GCF_001418325.1	2.78e-12	2.06e-35	8.46e-112	4.68e-10	1.28e-130	1.6e-71	4.57e-19	5.03e-11	7.41e-58	2.09e-78	6.52e-08	1.46e-14	6.66e-165	6.43e-129	4.89e-24	1.53e-20	2.35e-08	-1	3.78e-09	-1	2.09e-84	3.72e-75	1.44e-67	-1	1.45e-98	2.89e-26	-1	74
GCF_001418335.1	1.9e-36	6.74e-08	-1	-1	2.96e-125	9.26e-63	4.35e-23	1.82e-10	7.19e-51	5.91e-77	8.69e-11	1.06e-25	5.51e-161	1.03e-122	2.18e-26	4.64e-24	2.66e-07	-1	1.71e-11	-1	1.13e-87	1.35e-71	5.29e-67	-1	8.33e-94	-1	-1	288.3
GCF_001418395.1	-1	8.67e-07	-1	-1	3.7e-120	1.02e-64	6.55e-11	2.92e-16	4.32e-37	1.98e-73	2.23e-06	1.45e-18	1.7e-153	1.01e-102	9.99e-27	1.16e-15	1.12e-06	-1	2.17e-13	-1	1.48e-77	4.6e-76	2.01e-29	-1	8.96e-35	2e-29	-1	585.8
GCF_001418415.1	2.66e-16	5.33e-11	-1	2.14e-07	1.93e-125	3.89e-61	4.36e-19	2.47e-10	5.15e-41	1.33e-59	2.93e-07	1.36e-26	3.68e-153	1.92e-131	1.77e-23	6.76e-18	9.8e-07	6.78e-29	6.81e-14	-1	9.54e-78	2.83e-81	1.13e-66	-1	2.23e-102	3.79e-30	1.5e-12	152.7
GCF_001418465.1	2.33e-53	2.74e-33	2.29e-116	1.4e-10	1.54e-129	2.96e-71	3.67e-17	5.16e-10	2.26e-75	2.35e-84	7.37e-09	3.46e-30	7.45e-178	5.8e-128	6.79e-28	1.96e-22	3.61e-07	-1	1.7e-10	-1	7.52e-85	1.11e-121	5.79e-76	-1	3.61e-138	2.2e-25	6.48e-21	577.2
GCF_001418475.1	1.06e-24	-1	-1	-1	5.46e-124	1.99e-58	5.08e-13	8.66e-10	4.77e-52	1.04e-75	1.29e-08	4.82e-06	2.69e-155	1.04e-121	2.12e-20	3.88e-23	3.31e-08	-1	7.39e-11	-1	3.29e-75	4.77e-82	3.14e-74	-1	1.14e-102	1.52e-27	-1	-1
GCF_001418495.1	-1	6.25e-07	-1	-1	4.49e-93	2.72e-39	2.92e-06	-1	3.08e-35	6.06e-50	-1	3.73e-21	1.09e-57	5e-46	-1	5.17e-22	5.35e-08	-1	3.42e-09	-1	1.91e-88	6.89e-40	1.43e-67	-1	1.5e-92	-1	-1	55.5
GCF_001418505.1	2.51e-24	1.86e-09	-1	-1	3.04e-130	9.11e-54	3.31e-20	-1	2.27e-48	1.22e-72	-1	2.22e-11	7.35e-113	3.72e-86	8.76e-07	1.46e-25	2.7e-06	-1	3.39e-47	-1	1.52e-80	7.23e-159	1.8e-67	-1	1.27e-108	5.41e-33	-1	-1
GCF_001418545.1	5.01e-25	7.46e-10	-1	-1	5.04e-130	1.51e-49	5.05e-20	-1	2.69e-49	8.37e-113	-1	6.69e-12	5.96e-112	1.96e-79	2.47e-08	1.22e-25	9.98e-06	-1	3.58e-47	-1	2.55e-81	2.49e-166	6.22e-68	-1	4.23e-109	6.79e-33	1.19e-07	-1
GCF_001418565.1	-1	8.28e-08	-1	8.48e-13	2.6e-94	7.79e-67	4.27e-15	1.02e-14	9.56e-109	2.67e-74	7.17e-98	1.45e-27	2.77e-175	2.24e-126	1.15e-29	1.54e-42	4.39e-07	-1	2.19e-11	-1	8.36e-90	4.18e-73	4.07e-73	-1	7.77e-96	-1	-1	236.9
GCF_001418585.1	-1	1.81e-40	-1	3.44e-06	2.2e-131	2.31e-55	1.02e-16	2.81e-13	4.56e-55	1.18e-83	2.38e-07	1.69e-21	8.93e-152	1.4e-108	1.3e-23	2.52e-26	3.46e-07	-1	3.64e-06	-1	1.55e-91	1.92e-65	1.11e-66	-1	1.19e-95	5.89e-25	1.8e-06	-1
GCF_001418625.1	4.19e-97	3.91e-08	-1	5.12e-06	6.27e-136	2.66e-65	2.66e-16	3.23e-16	1.99e-78	1.15e-75	1.12e-08	2.51e-22	0	1.45e-135	6.83e-29	3.34e-21	3.38e-08	-1	2.43e-06	-1	2.15e-112	7.73e-99	2.62e-67	-1	5.86e-95	2.67e-27	8.53e-07	552
GCF_001418645.1	1.48e-22	3.11e-10	-1	-1	2.25e-111	4.5e-65	1.25e-12	5.98e-10	1.66e-51	3.1e-74	4.73e-09	5.87e-13	4.77e-158	2.6e-123	1.96e-21	1.72e-22	3.34e-08	5.42e-06	1.81e-12	5.58e-14	5.45e-77	6.19e-81	2.46e-75	-1	7.78e-113	1.85e-30	-1	-1
GCF_001418655.1	-1	4.23e-11	-1	2.1e-09	8.58e-124	8.7e-69	5.26e-15	4.54e-12	4.55e-52	3e-84	6.9e-10	5.42e-19	0	4.04e-133	2.49e-27	1.46e-28	3.39e-07	6.47e-40	1.26e-12	4.3e-15	5.47e-88	2.65e-96	2.48e-90	-1	5.75e-88	3.23e-29	-1	101
GCF_001419685.1	2.35e-25	2.9e-22	0	2.51e-51	1.44e-138	1.83e-105	1.16e-39	-1	1.91e-145	0	6.33e-72	7.83e-07	2.08e-138	1.68e-106	1.92e-20	1.92e-24	5.47e-07	-1	1.14e-11	3.05e-54	3.8e-138	0	5.03e-67	-1	1.65e-93	-1	1.14e-17	2565
GCF_001419695.1	-1	8.66e-07	-1	-1	3.73e-121	1.74e-66	1.9e-11	9.3e-16	4.01e-37	9.99e-77	4.21e-07	2.59e-23	2.38e-178	1.74e-123	2.03e-26	1.08e-18	1.11e-06	-1	9.22e-07	-1	1.69e-76	7.16e-79	3.69e-65	-1	7.97e-91	2.33e-29	-1	748.8
GCF_001419705.1	-1	7.66e-09	-1	9.34e-08	7.04e-118	2.84e-67	3.2e-15	2.13e-16	7.52e-51	2.37e-80	2.7e-85	-1	0	2.42e-131	3.58e-27	1.85e-17	8.69e-07	-1	4.16e-11	-1	4.83e-77	2.88e-103	1.68e-46	-1	2.56e-77	7.36e-30	-1	1546.9
GCF_001419745.1	2.35e-09	1.03e-11	-1	5.94e-07	2.08e-112	3.23e-69	2.53e-18	1.6e-13	1.29e-75	4.58e-80	2.43e-07	2.4e-35	5.24e-174	4.21e-129	9.5e-31	1.88e-21	3.18e-07	-1	3.98e-11	-1	5.93e-84	3.63e-81	3.45e-80	-1	4.87e-102	6.74e-26	-1	596
GCF_001419765.1	1.33e-24	2.95e-10	-1	-1	2.87e-126	7.91e-66	5.22e-17	6.71e-10	8.53e-61	1.42e-74	-1	1.41e-27	3.33e-158	1.03e-124	2.94e-23	9.56e-22	3.86e-07	1.04e-08	2.68e-12	-1	1.57e-87	1.44e-82	6.03e-72	-1	0	9.89e-29	-1	-1
GCF_001419795.1	1.5e-34	8.74e-15	-1	-1	1.79e-99	7.79e-73	5.4e-16	1.95e-12	1.8e-86	7.65e-114	-1	3.61e-25	8.67e-174	2.33e-141	6.4e-30	6.69e-46	7.11e-08	-1	2.25e-42	-1	1.52e-77	0	6.16e-69	-1	1.28e-112	-1	-1	188.8
GCF_001425805.1	1.77e-39	1.6e-10	-1	-1	6.1e-125	7.96e-73	9.5e-19	3.45e-11	5.34e-53	7.24e-78	4.05e-08	3.66e-21	1.59e-159	5.14e-126	9.02e-23	5.96e-29	2.35e-07	-1	3.94e-12	4.95e-14	4.72e-87	2.31e-73	9.15e-128	-1	2.32e-96	6.77e-29	-1	172.1
GCF_001426325.1	-1	1.08e-37	-1	-1	8.22e-130	4.09e-68	4.67e-16	7.88e-12	3.75e-88	1.54e-85	1.03e-09	2.39e-21	7.92e-160	3.74e-155	8.31e-32	7.25e-26	3.3e-08	7.38e-41	1.32e-08	1.49e-14	2.44e-80	2.95e-123	5.13e-83	-1	9.94e-90	4.26e-24	2.66e-11	-1
GCF_001426405.1	-1	2.7e-13	-1	-1	1.24e-126	2.39e-56	6.58e-19	6.24e-07	9.87e-53	2.09e-92	2.16e-11	1.37e-14	0	6.75e-132	5.84e-19	3.03e-29	1.53e-08	-1	2.52e-11	-1	2.63e-87	0	8.66e-72	-1	1.97e-164	1.07e-30	3.47e-11	260.4
GCF_001426425.1	-1	4.55e-08	-1	5.96e-09	6.36e-130	8.31e-64	1.2e-15	1.17e-09	3e-50	2.53e-71	7.53e-08	2.52e-19	6.36e-177	2.85e-122	9.27e-15	1.57e-21	3.76e-07	-1	8.41e-14	-1	1.23e-85	2.3e-70	3.08e-66	-1	9.55e-95	2.18e-28	-1	413.3
GCF_001426585.1	5.73e-06	5e-15	-1	7.85e-08	4.4e-128	4.59e-61	-1	6.49e-10	2.01e-51	8.87e-90	9.72e-08	1.14e-26	0	3.62e-121	3.4e-28	1.1e-21	5.71e-08	-1	5.18e-10	-1	1.52e-86	2.41e-83	2.85e-64	-1	1.34e-99	3.29e-31	-1	162
GCF_001426615.1	1.81e-18	6.99e-39	3.88e-08	-1	1.91e-122	1.9e-60	4.5e-10	1.1e-10	6.28e-38	3.12e-73	4e-09	1.5e-23	1.96e-144	1.44e-125	8.27e-23	1.96e-18	1.12e-08	-1	3.78e-11	-1	6.4e-80	3.62e-72	9.2e-72	-1	1.57e-101	1.53e-24	-1	-1
GCF_001427245.1	7.14e-21	8.35e-39	4.63e-08	-1	4.61e-127	2.33e-60	5.38e-10	1.31e-10	9.37e-68	2.37e-80	4.78e-09	1.79e-23	2.06e-156	1.83e-125	1.39e-23	1.77e-18	1.34e-08	-1	4.52e-11	1e-12	7.64e-80	4.33e-72	1.1e-71	-1	1.88e-101	1.82e-24	-1	55.5
GCF_001427565.1	-1	1.08e-37	-1	-1	8.23e-130	4.1e-68	4.68e-16	7.89e-12	3.76e-88	1.54e-85	1.03e-09	2.39e-21	7.92e-160	3.75e-155	8.33e-32	7.26e-26	3.31e-08	7.39e-41	1.32e-08	1.49e-14	2.45e-80	2.95e-123	5.13e-83	-1	9.94e-90	4.27e-24	2.66e-11	-1
GCF_001427745.1	-1	2.7e-13	-1	-1	1.24e-126	2.39e-56	6.58e-19	6.24e-07	9.87e-53	2.08e-92	2.16e-11	1.37e-14	0	6.72e-132	5.84e-19	3.04e-29	1.53e-08	-1	2.52e-11	-1	2.63e-87	0	7.83e-72	-1	1.65e-164	1.07e-30	3.47e-11	260.4
GCF_001428885.1	-1	1.83e-09	-1	-1	6.1e-126	1.02e-59	4.11e-16	2.21e-12	8.16e-54	8.68e-103	3.95e-10	6.65e-40	5.85e-148	6.46e-123	3.99e-31	1.19e-27	9.14e-09	-1	5.82e-13	-1	7.07e-87	0	5.08e-65	-1	2.16e-89	1.06e-28	-1	333.8
GCF_001431765.1	5.09e-32	2.68e-09	-1	-1	1.01e-73	6.2e-76	9.65e-11	2.31e-12	7.58e-69	7.31e-91	2.01e-08	-1	0	3.73e-125	8.93e-27	2.33e-18	2.72e-07	-1	1.25e-11	-1	5.24e-78	6.02e-76	6.54e-57	-1	1.07e-82	-1	-1	1062.7
GCF_001434355.1	-1	2.26e-34	-1	-1	3.15e-130	3.87e-68	4.41e-16	3.17e-12	3.38e-88	2.99e-86	1.76e-09	1.76e-21	2.26e-168	3.61e-155	7.64e-32	2.73e-25	3.18e-08	5.58e-41	7.21e-09	2.07e-16	2.35e-80	5.47e-123	3.75e-83	-1	9.31e-90	4.1e-24	9.77e-10	57.4
GCF_001445655.1	9.34e-23	7.66e-25	-1	-1	8.4e-129	1.03e-67	7.61e-21	6.51e-12	7.58e-56	6.21e-87	9.69e-09	3.04e-32	5.17e-172	3.7e-120	5.47e-27	1.28e-22	5.69e-07	-1	3.48e-09	-1	2.49e-82	3.1e-74	5.73e-72	-1	1.01e-97	-1	-1	164
GCF_001445835.1	2.71e-43	1.3e-25	9.58e-115	-1	3.41e-140	7.53e-65	5.73e-17	1.25e-11	2.35e-43	9.82e-83	1.09e-06	-1	0	2.35e-127	9.4e-33	7.48e-17	-1	-1	-1	-1	5.4e-82	1.11e-82	1.21e-63	-1	3.61e-93	-1	-1	125
GCF_001447075.1	4.25e-38	5.36e-40	1.38e-112	1.6e-07	3e-116	2.3e-67	3.99e-21	2.36e-15	1.63e-58	3.8e-95	6.1e-09	1.27e-14	0	2.99e-139	2.66e-36	1.94e-50	1.74e-06	-1	4.45e-43	1.12e-13	6.58e-131	8.91e-85	1.54e-66	-1	1.81e-94	-1	-1	833.6
GCF_001469455.2	3.41e-43	-1	-1	-1	1.55e-116	3.5e-68	2.52e-13	1.69e-15	1.33e-87	2.77e-93	5.34e-06	7.38e-18	0	5.04e-128	1.16e-30	1.81e-18	4.44e-07	1.04e-26	2.27e-14	-1	1.37e-76	4.89e-144	1.76e-128	-1	3.29e-94	1.84e-28	9.14e-11	1137.3
GCF_001482415.1	1.35e-30	1.04e-11	-1	4.01e-09	3.09e-127	2.38e-69	1.66e-15	3.89e-14	1.46e-76	7.12e-81	1.05e-07	1.07e-08	0	2.55e-127	2.37e-29	1.67e-49	8.44e-07	-1	4.56e-10	-1	1.73e-82	2.21e-74	4.46e-67	-1	3.92e-89	3.99e-30	-1	782.3
GCF_001484565.1	-1	9.81e-14	-1	3.75e-10	3.36e-130	2.7e-62	9.53e-17	9.85e-13	5.58e-52	2.26e-85	9.75e-09	5.3e-33	0	5.67e-136	8.26e-27	1.12e-22	3.47e-08	7.56e-20	6.99e-08	-1	7.37e-86	1.68e-73	6.32e-67	-1	2.03e-99	1.21e-27	-1	-1
GCF_001484625.1	1.65e-37	-1	-1	-1	1.51e-118	4.77e-61	3.62e-18	-1	5.38e-36	5.98e-134	5.61e-10	7.48e-10	1.02e-170	8.56e-129	1.29e-32	5.03e-20	1.22e-06	5.78e-41	3.24e-14	-1	1.78e-81	8.66e-171	6.39e-70	-1	1.09e-95	8.03e-29	-1	103
GCF_001485105.1	-1	2.5e-41	-1	-1	1.93e-121	2.04e-64	9.47e-20	1.99e-13	5.79e-87	3.57e-81	1.61e-08	4.92e-27	1.71e-158	5.55e-127	7.93e-30	3.2e-25	1.44e-07	-1	2.91e-43	-1	4.32e-86	1.47e-70	6.01e-70	-1	4.65e-110	-1	-1	418.2
GCF_001485125.1	-1	-1	-1	-1	3.77e-127	8.55e-63	1.27e-19	1.01e-08	5.37e-53	5.02e-71	6.71e-11	7.27e-11	9.8e-141	3.11e-115	4.72e-24	6.65e-24	1.85e-07	-1	1.83e-11	-1	4.49e-87	8.48e-65	5.56e-78	-1	1.43e-113	8.63e-26	-1	-1
GCF_001485145.1	8.34e-103	2.25e-50	0	3.97e-06	5.27e-95	4.34e-61	4.06e-13	1.36e-10	1.36e-53	1.39e-76	7.18e-08	4.73e-31	5.48e-166	7.21e-133	1.2e-25	5e-27	1.22e-08	-1	8.48e-15	-1	3.33e-88	2.02e-75	6.38e-133	-1	0	-1	1.33e-10	1570.1
GCF_001493375.1	2.71e-44	6.95e-23	0	-1	2.62e-135	2.24e-70	6.27e-18	1.16e-08	1.06e-35	1.74e-84	-1	-1	9.6e-160	5.16e-126	2.31e-19	2.76e-17	6.86e-07	-1	-1	-1	5.74e-65	4.34e-73	2.87e-61	-1	1.66e-94	2.42e-29	-1	987.9
GCF_001507395.1	1.3e-21	1.29e-37	1.69e-124	-1	2.91e-137	1.14e-69	6.24e-15	1.32e-12	3.51e-90	2.84e-99	1.76e-16	1.28e-25	3e-176	1.16e-136	4.57e-38	1.22e-23	2.69e-07	-1	-1	-1	5.38e-80	3.71e-75	7.51e-69	-1	1.38e-93	1.16e-30	8.34e-18	881
GCF_001507435.1	-1	1.18e-11	-1	-1	6.57e-126	7.28e-54	-1	3.62e-10	4.56e-50	1.4e-52	8.52e-08	3.85e-33	3.41e-87	9.36e-58	-1	1.05e-20	3.34e-08	-1	2.06e-58	2.95e-16	2.78e-81	4.01e-55	2.49e-66	-1	7.31e-96	-1	3.23e-07	-1
GCF_001509475.1	-1	1.11e-12	-1	-1	2.87e-125	1.1e-74	2.99e-16	1.6e-10	9.02e-77	6.53e-115	1.16e-11	2.87e-19	4.18e-158	4.46e-127	2.58e-25	7.34e-25	1.29e-07	7.67e-40	1.25e-13	-1	1.35e-75	5.8e-172	1.58e-66	-1	3.25e-92	3.16e-26	-1	143.4
GCF_001509485.1	2.85e-33	1.58e-14	-1	-1	4.03e-119	1.99e-64	2.32e-16	3.18e-12	4.24e-63	1.03e-70	-1	3.75e-08	9.77e-152	2.27e-110	9.67e-22	2.31e-27	1.93e-07	-1	2.39e-48	-1	2.45e-81	8.23e-63	3.94e-64	-1	1.11e-139	4.3e-08	-1	-1
GCF_001509505.1	3.32e-28	1.21e-18	0	-1	2.67e-127	2.75e-67	2.53e-18	1.34e-15	5.61e-75	7.97e-77	5.54e-07	4.9e-14	0	2.18e-132	6.13e-35	2.19e-22	6.93e-08	-1	4.7e-09	-1	3.09e-83	1.66e-125	2.71e-62	-1	7.95e-81	1.28e-26	-1	1519.2
GCF_001509565.1	-1	9.57e-06	-1	-1	1.79e-75	2.19e-64	1.01e-09	2.31e-10	2.95e-47	9.22e-88	1.7e-08	1.16e-11	1.15e-178	2.7e-124	8.55e-31	1.94e-18	2.66e-07	-1	1.33e-11	-1	4.46e-78	1.8e-76	5.86e-57	-1	8.92e-83	-1	-1	1042.6
GCF_001509775.1	6.1e-18	4.43e-10	-1	-1	1.63e-98	1.01e-72	7.57e-19	2.29e-17	1.61e-83	6.13e-93	1.19e-06	3.39e-15	4.19e-180	2.5e-139	2.93e-30	5.37e-26	8.31e-07	-1	5.16e-11	1.59e-14	2.48e-82	8.71e-86	9.63e-97	-1	3.7e-99	-1	2.87e-07	72.1
GCF_001509785.1	2.16e-22	-1	-1	-1	2.21e-123	5.79e-60	1.67e-14	6.88e-09	1.62e-50	2.7e-80	1.76e-08	2.72e-17	1.21e-163	2.94e-133	4.1e-14	9.84e-23	1.09e-07	5.8e-36	1.97e-11	-1	6.41e-88	1.81e-69	3.95e-69	-1	1.67e-99	1.84e-26	-1	186
GCF_001509795.1	2.16e-22	-1	-1	-1	2.21e-123	5.79e-60	1.67e-14	6.88e-09	1.61e-50	2.63e-80	1.76e-08	2.72e-17	1.21e-163	2.94e-133	4.1e-14	9.83e-23	1.09e-07	5.8e-36	1.97e-11	-1	6.37e-88	1.77e-69	3.95e-69	-1	1.67e-99	1.83e-26	-1	186
GCF_001513955.1	4.8e-39	3.28e-06	-1	-1	4.06e-121	1.89e-73	1.6e-09	1.28e-11	5.8e-53	4.11e-104	1.91e-07	4.38e-41	0	2.68e-149	1.72e-34	1.78e-27	1.46e-07	8.15e-14	4.85e-13	-1	2.24e-88	0	1.47e-68	-1	6.99e-93	2.72e-31	-1	300.8
GCF_001513965.1	4.29e-13	7.16e-08	-1	2.51e-14	5.88e-128	4.55e-63	2.06e-16	2.44e-09	5.74e-57	2.18e-76	4.63e-07	1.52e-12	5.15e-153	3.64e-124	8.04e-24	7.48e-28	2.6e-08	3.09e-18	8.26e-11	-1	1.88e-89	0	3.28e-74	-1	1.84e-99	1.68e-24	-1	-1
GCF_001513975.1	7.83e-56	7.98e-43	1.37e-126	-1	2.35e-131	1.82e-69	6.83e-16	5.51e-15	4.06e-82	5.64e-84	2.31e-15	3.35e-25	5.12e-171	9.15e-121	1.03e-25	5.61e-23	8.87e-08	-1	1.04e-11	-1	1.15e-88	1.11e-162	3.27e-66	-1	1.76e-98	2.67e-29	-1	225.8
GCF_001513985.1	-1	6.1e-09	-1	5.41e-06	4.74e-116	2.97e-46	5.98e-20	-1	3.34e-54	3.43e-45	1.44e-07	1.54e-20	3.69e-72	3.99e-52	-1	3.84e-27	1.26e-06	5.14e-15	1.18e-11	-1	1.63e-87	6.39e-51	1.31e-69	-1	1.03e-103	1.3e-28	-1	-1
GCF_001514035.1	1.26e-19	1.59e-10	-1	5e-10	1.65e-121	4.24e-61	6.59e-16	5.64e-11	6.63e-75	2.13e-83	-1	9.11e-13	1.6e-175	3.32e-126	2.88e-24	1.3e-26	3.8e-07	-1	1.19e-10	-1	7.29e-85	4.7e-81	4.88e-67	-1	6.38e-94	-1	-1	311.4
GCF_001514045.1	1.44e-40	-1	-1	-1	1.25e-122	1.1e-49	1.42e-08	-1	4.03e-48	2.03e-53	3.1e-07	2.45e-22	2.38e-77	1.75e-59	2.25e-09	2.87e-28	7.66e-08	-1	6e-13	-1	3.25e-87	2.35e-65	3e-70	-1	5.58e-94	6.15e-28	-1	-1
GCF_001514055.1	4.23e-38	3.39e-40	3.43e-112	1.56e-07	2.34e-121	2.38e-67	3.42e-21	4.39e-15	1.25e-80	2.49e-95	1.71e-08	9.7e-14	0	2.63e-141	1.2e-36	1.61e-49	1.74e-06	-1	4.99e-43	5.9e-14	4.29e-131	8.39e-86	1.61e-66	-1	1.48e-95	-1	-1	762.2
GCF_001514065.1	-1	2.32e-10	-1	3.03e-12	1.49e-123	2.61e-67	1.03e-11	2.42e-10	2.16e-48	2.02e-67	1.15e-07	4.09e-26	1.24e-152	7.75e-129	1.13e-26	8.94e-29	6.3e-08	-1	1.83e-48	4.47e-16	6.41e-76	1.02e-73	3.11e-65	-1	3.67e-121	-1	-1	194.5
GCF_001514115.1	6.17e-21	1.89e-37	3.93e-116	6.12e-09	1.09e-129	4.21e-74	2.99e-17	3.14e-10	1.52e-71	8.86e-80	2.15e-08	6.08e-28	2.1e-165	1.41e-134	5.27e-26	1.44e-25	2.44e-07	-1	3.69e-14	1.84e-12	1.66e-81	2.31e-70	7.61e-70	-1	2.13e-127	3.22e-25	-1	57.4
GCF_001514125.1	7.63e-35	4.44e-19	-1	1.36e-10	6.1e-125	1.76e-65	1.02e-15	4.58e-16	6.8e-49	4.67e-77	1.91e-86	9.7e-09	3.31e-178	2.44e-121	8.74e-31	6.01e-20	2.14e-07	-1	1.65e-12	-1	1.95e-84	3.2e-72	2.09e-61	-1	6.96e-147	-1	-1	351.1
GCF_001514135.1	-1	1.64e-07	-1	1.18e-51	4.31e-127	2.04e-68	7.86e-20	2.46e-12	3.03e-63	1.75e-87	2.17e-12	3.62e-21	0	8.73e-128	3.54e-17	5.35e-23	1.19e-07	-1	3.4e-13	-1	1.5e-80	9.38e-77	6.83e-133	-1	1.33e-89	3.85e-28	-1	-1
GCF_001514145.1	1.94e-40	3.92e-13	-1	-1	6.38e-125	5.08e-69	-1	9.91e-12	1.01e-81	1.81e-77	4.14e-08	4.9e-24	6.08e-159	8.41e-139	9.2e-24	3.5e-28	2.44e-07	-1	1.11e-13	1.98e-14	1.59e-87	8.13e-79	1.1e-69	-1	2.09e-101	3.56e-29	3.33e-07	133
GCF_001514195.1	-1	5.72e-09	-1	8.42e-06	2.78e-118	3.16e-45	6.18e-20	-1	3.32e-54	3.59e-39	4.53e-07	6.81e-21	7.15e-53	8.07e-43	-1	1.26e-27	5.46e-07	1.26e-15	8.86e-12	-1	1.68e-87	7.27e-39	1.99e-68	-1	9.01e-105	2.3e-29	-1	-1
GCF_001514205.1	-1	1.88e-40	-1	3.61e-06	2.38e-131	2.52e-55	1.08e-16	1.67e-11	5.17e-55	1.28e-83	1.84e-09	2.67e-19	1.02e-151	1.56e-108	1.38e-23	3.19e-26	3.7e-07	-1	3.86e-06	-1	4.23e-91	1.3e-63	1.23e-66	-1	1.51e-95	7.84e-25	1.98e-06	-1
GCF_001514215.1	-1	8.6e-06	-1	1.66e-13	2.29e-126	7.55e-70	5.75e-13	2.83e-15	2.76e-41	3.17e-77	1.4e-83	1.29e-11	2.67e-174	2.52e-128	3.86e-25	4.95e-20	1.74e-06	-1	1.59e-10	-1	1.22e-90	3.36e-76	2.23e-67	-1	5.16e-91	-1	2.32e-08	960.7
GCF_001514235.1	2.01e-12	1.67e-36	4.12e-120	-1	2.08e-130	3.1e-71	7.38e-22	1.13e-16	5.65e-78	3.23e-83	4.37e-06	8.36e-17	0	1.93e-133	2.15e-31	4.97e-21	1.72e-07	4.82e-39	3.63e-11	-1	7.16e-134	1.57e-166	3.85e-64	-1	1.66e-93	2.6e-32	-1	549.3
GCF_001514265.1	-1	1.01e-08	7.69e-72	-1	3.67e-121	1.3e-64	1.7e-14	1.27e-10	1.21e-54	1.64e-74	1.19e-13	1.63e-24	1.57e-150	1.21e-120	1.15e-20	2.04e-21	4.2e-07	6.73e-40	1.7e-12	-1	1.11e-88	0	3.46e-65	-1	0	2.45e-28	-1	354.4
GCF_001514285.1	3.31e-21	3.5e-40	-1	-1	5.35e-131	1.47e-61	2.3e-16	2.53e-12	5.95e-88	7.53e-73	1.24e-08	1.37e-21	3.36e-178	8.55e-123	6.45e-26	4.53e-26	3.01e-08	4.37e-11	2.05e-06	-1	7.11e-86	2.97e-78	1.35e-68	-1	5.37e-97	2.22e-23	-1	145.3
GCF_001514305.1	8.36e-18	6.25e-10	-1	-1	4.92e-123	4.95e-56	3.16e-18	3.56e-11	1.35e-54	5.39e-59	1.01e-08	6.39e-28	5.85e-89	8.86e-74	3.31e-09	6.61e-26	2.44e-06	-1	5.69e-07	7.65e-14	4.67e-92	5.92e-114	3.75e-63	-1	1.35e-93	4.41e-29	-1	214.7
GCF_001517125.1	1.68e-28	1.15e-10	-1	8.86e-10	3.13e-127	5.9e-61	4.67e-17	3.53e-12	1.94e-89	3.29e-91	6.81e-09	-1	1.69e-155	6.1e-126	6.02e-21	2.99e-19	1.75e-07	-1	2.7e-11	-1	7.95e-76	7.79e-115	6.23e-68	-1	1.65e-96	-1	-1	85.1
GCF_001531145.1	0	8.59e-86	0	1.65e-164	0	0	6.54e-134	9.56e-36	0	0	0	0	0	0	0	0	0	8.75e-129	0	2.79e-142	0	0	0	2.43e-40	0	1.55e-116	9.59e-114	77313
GCF_001541145.1	1.08e-40	5.11e-28	1.65e-112	-1	1.99e-139	4.6e-72	4.47e-14	1.28e-12	6.57e-55	2e-92	3.39e-17	5.04e-26	7.11e-175	4.27e-136	1.34e-37	2.78e-24	2.83e-07	-1	-1	-1	6.18e-80	0	2.75e-63	-1	3.76e-90	5.45e-31	3.38e-18	864.7
GCF_001542625.1	5.65e-38	5.15e-23	-1	6.84e-12	8.16e-129	7.05e-63	1.37e-14	7.06e-10	1.9e-53	2.6e-97	2.09e-09	1.14e-40	3.7e-161	3.26e-122	1.34e-20	2.74e-24	1.08e-07	3.24e-21	8.03e-49	-1	2.25e-87	0	1.03e-59	-1	3.12e-91	2.13e-27	-1	-1
GCF_001543895.1	6.59e-24	1.88e-33	0	-1	2.55e-77	2.78e-13	-1	-1	1.51e-57	1.36e-15	-1	-1	6.85e-29	8.83e-15	-1	3.54e-21	-1	-1	2.58e-91	5.72e-36	1.11e-84	7.84e-18	7.02e-31	-1	1.7e-67	-1	-1	-1
GCF_001543915.1	5.94e-24	1.72e-33	0	-1	1.31e-77	2.5e-13	-1	-1	1.32e-57	6.18e-16	-1	-1	6.01e-29	7.42e-15	-1	2.34e-21	8.86e-06	-1	2.1e-91	2.37e-17	9.46e-85	6.99e-18	5.98e-31	-1	1.35e-67	-1	-1	-1
GCF_001543925.1	6.46e-24	1.84e-33	0	-1	1.56e-77	2.06e-13	-1	-1	1.48e-57	1.33e-15	-1	-1	6.72e-29	3.23e-13	-1	3.46e-21	-1	-1	2.53e-91	-1	1.09e-84	7.68e-18	3.44e-31	-1	1.18e-65	-1	-1	-1
GCF_001550215.1	-1	1.24e-09	-1	-1	1.18e-121	8.39e-63	2.97e-19	1.14e-08	1.59e-53	1.16e-73	1.34e-08	-1	2.15e-153	3.83e-120	4.66e-24	4.35e-24	3e-07	1.33e-18	1.32e-11	-1	4.43e-84	7.08e-99	1.51e-63	-1	2.88e-87	2.64e-26	-1	-1
GCF_001550225.1	-1	1.13e-09	-1	-1	9.57e-130	8.8e-63	3.09e-19	1.7e-08	1.72e-53	1.49e-73	1.43e-10	4.49e-10	5.17e-153	4.08e-120	4.89e-24	2.84e-24	3.15e-07	1.41e-18	1.54e-11	3.06e-14	7.1e-88	1.16e-140	1.66e-63	-1	2.56e-87	3.63e-26	-1	-1
GCF_001550235.1	-1	1.41e-09	-1	-1	1.28e-121	9.41e-63	3.44e-19	1.28e-08	5.11e-65	3.04e-69	1.45e-10	-1	1.71e-153	8e-120	5.23e-24	4.69e-24	3.36e-07	1.51e-18	1.37e-11	-1	1.04e-85	2.85e-121	1.91e-63	-1	4.1e-87	3.88e-26	-1	-1
GCF_001550245.1	-1	1.08e-09	-1	-1	2.68e-128	8.4e-63	3.08e-19	1.27e-08	1.59e-53	1.11e-73	1.29e-08	-1	4.74e-154	1.47e-119	4.67e-24	3.91e-24	3e-07	-1	1.22e-11	-1	5.17e-86	8.51e-141	1.71e-63	-1	3.66e-87	3.23e-26	-1	-1
GCF_001550295.1	-1	1.09e-09	-1	-1	1.68e-128	7.75e-63	4.75e-16	9.59e-07	1.46e-53	9.28e-74	1.24e-08	-1	4.48e-154	1.47e-119	4.31e-24	3.85e-24	2.76e-07	-1	1.13e-11	-1	1.65e-83	8.94e-122	1.4e-63	-1	2.66e-87	3.19e-26	-1	-1
GCF_001550315.1	-1	7.63e-08	-1	3.8e-09	8.85e-124	8.39e-63	2.77e-15	1.02e-08	2.03e-55	2.61e-142	2.11e-08	1.85e-10	4.96e-153	4.35e-121	2.82e-33	7.38e-26	1.1e-06	-1	1.99e-11	2.94e-14	3.79e-85	0	9.31e-66	-1	3.43e-104	1.29e-24	-1	152.7
GCF_001550325.1	-1	1.21e-14	-1	5.49e-11	4.24e-123	7.43e-63	1.81e-17	5.94e-09	2.87e-55	9.39e-62	4.08e-08	1.52e-25	4.95e-153	6.52e-112	4.75e-24	2.84e-24	4.26e-07	-1	8.98e-12	-1	2.66e-87	3.77e-69	3.69e-64	-1	9.32e-101	5.36e-28	-1	187.8
GCF_001550375.1	9.7e-30	5.19e-15	-1	5.47e-11	6.73e-122	6.82e-63	1.71e-17	1.01e-08	3.16e-51	1.07e-61	4.36e-08	8.67e-26	2.48e-150	2.56e-110	4.74e-24	3e-24	4.25e-07	-1	8.04e-12	-1	4.97e-89	1.53e-68	1.08e-64	-1	1.24e-100	6.39e-28	-1	193.3
GCF_001553435.1	1.68e-18	1.34e-11	-1	1.64e-06	1.6e-88	5.25e-76	1.68e-18	1.15e-16	1.29e-77	5.94e-94	1.42e-08	1.21e-16	4.56e-173	4.38e-129	1.88e-29	5.78e-23	2.01e-07	-1	1.61e-11	-1	4.08e-80	1.16e-117	6.75e-97	-1	8.4e-122	-1	-1	380.7
GCF_001553455.1	2.26e-18	4.33e-12	-1	3.24e-06	2.78e-89	6.57e-75	8.72e-19	1.69e-16	2.43e-78	3.93e-88	2.01e-07	1.33e-17	1.34e-171	2.48e-129	2.04e-29	7.63e-23	1.28e-07	-1	1.02e-11	-1	1.79e-80	3.84e-72	9.43e-72	-1	9.08e-104	-1	-1	249.2
GCF_001553475.1	5.42e-18	5.44e-46	0	3.57e-06	2.85e-89	7.58e-75	1.61e-18	1.61e-16	7.05e-79	4.21e-88	1.91e-07	1.15e-17	5.72e-172	4.77e-129	1.86e-29	6.77e-23	1.52e-07	-1	1.65e-11	-1	1.55e-80	1.56e-71	1.2e-92	-1	2.49e-103	-1	-1	1282.8
GCF_001570645.1	1.62e-18	1.34e-11	-1	1.65e-06	1.72e-93	1.83e-75	1.68e-18	1.73e-16	2.32e-76	7.86e-94	1.98e-09	1.22e-16	3.15e-172	1.23e-139	1.81e-29	6.68e-23	2.02e-07	-1	2.19e-11	-1	5.75e-80	1.06e-117	5.51e-97	-1	4.88e-122	-1	-1	380.7
GCF_001572115.1	-1	1.23e-09	-1	-1	1.15e-127	8.23e-63	2.93e-19	1.12e-08	1.6e-53	9.7e-74	1.27e-10	-1	4.46e-153	3.58e-120	4.58e-24	4.29e-24	2.95e-07	1.32e-18	1.2e-11	-1	2.02e-86	6.36e-122	1.68e-63	-1	3.6e-87	2.33e-25	-1	-1
GCF_001577385.1	-1	-1	-1	-1	1.21e-73	7.76e-76	2.73e-10	2.2e-12	7.49e-69	3.62e-91	8.7e-08	-1	0	2.23e-124	5.67e-26	6.34e-19	2.69e-07	-1	1.35e-11	-1	2.84e-77	1.68e-76	6.46e-57	-1	1.05e-82	-1	-1	1046.1
GCF_001579685.1	-1	1.31e-09	-1	-1	7.15e-128	7.55e-63	2.53e-19	1.37e-08	1.43e-53	9.53e-70	1.17e-10	-1	4.47e-153	3.52e-120	4.2e-24	3.82e-24	2.71e-07	1.2e-18	1.47e-11	-1	8.52e-86	7.95e-173	1.26e-63	-1	2.15e-87	3.13e-26	-1	-1
GCF_001590865.1	7.48e-40	1.99e-12	5.54e-59	-1	1.29e-127	1.68e-72	4.27e-19	1.53e-14	3.59e-84	1.55e-90	6.45e-11	4.26e-32	0	2.47e-127	3.41e-32	7.03e-24	2.53e-07	-1	7.69e-12	-1	5.87e-82	1.13e-176	8.8e-66	-1	2.9e-94	1.36e-07	-1	1028.7
GCF_001592685.1	1.84e-31	8.54e-14	-1	-1	2.61e-128	4.25e-66	2.37e-16	2.81e-12	7.13e-34	3e-106	2.44e-09	5.7e-41	8.15e-162	6.71e-125	3.49e-32	1.74e-18	5.54e-08	-1	6.49e-11	-1	5.58e-87	0	5.39e-69	-1	3.85e-138	2.37e-31	1.68e-07	461.6
GCF_001595515.1	2.84e-16	-1	-1	2.54e-07	2.69e-121	6.63e-77	1.45e-11	1.4e-10	1.67e-31	1.42e-101	1.47e-08	4.46e-21	2.82e-172	2.97e-126	8.53e-21	2.1e-17	2.27e-07	1.39e-36	1.5e-11	-1	2.52e-78	3.79e-170	3.69e-70	-1	4.88e-102	3e-32	-1	329
GCF_001611795.1	-1	8.13e-37	1.03e-124	3.76e-06	2.77e-133	6.4e-73	3.44e-15	2.55e-12	1.19e-90	3.1e-92	4.69e-09	1.29e-26	0	8.1e-157	1.21e-32	3.29e-22	1.82e-07	2.95e-39	1.64e-13	-1	1.67e-84	8.62e-78	1.52e-62	-1	7.85e-104	5.7e-30	-1	55.5
GCF_001625365.1	8.74e-21	1.34e-40	2.64e-118	1.83e-51	3.21e-116	2.09e-74	1.22e-14	1.65e-14	2.02e-77	5.9e-122	-1	2.47e-38	0	3.45e-134	1.92e-39	5.78e-17	2.94e-06	-1	1.95e-07	6.5e-30	4.04e-80	1.87e-179	1.02e-67	-1	6.87e-157	1.09e-13	1.17e-21	558.5
GCF_001632865.1	2.88e-25	-1	-1	6.63e-09	3.25e-125	5.78e-71	9.13e-18	1.47e-12	4.32e-35	3.09e-80	2.31e-10	4.9e-11	7.19e-158	2.06e-121	1.69e-25	2.72e-17	7.47e-08	4.99e-39	2.45e-11	-1	5.04e-79	1.51e-70	8.09e-63	-1	6.56e-90	1.94e-29	-1	227.6
GCF_001636945.1	8.57e-14	1.22e-30	0	-1	2.16e-130	1.95e-66	1.81e-15	2.52e-16	2e-51	1.96e-84	5.42e-09	3.53e-18	2.24e-175	7.86e-125	9.21e-26	5.13e-24	3.1e-07	-1	3.56e-09	-1	2.58e-88	1.32e-81	7.64e-70	-1	2.52e-96	1.09e-15	-1	1158.5
GCF_001640565.1	-1	1.64e-11	-1	7.54e-06	1.98e-96	4.22e-73	2.22e-25	3.8e-16	2.98e-50	2.62e-95	-1	9.67e-25	0	6.58e-128	2.32e-28	4.39e-37	1.37e-07	-1	8.05e-09	-1	1.04e-81	1.57e-80	1.5e-69	-1	3.62e-93	-1	7.47e-08	284.8
GCF_001642695.1	-1	-1	-1	1.29e-10	2.08e-120	1.04e-71	6.25e-18	3.4e-16	7.92e-61	2.69e-81	4.11e-87	4.73e-29	2.49e-166	3.66e-126	6.97e-30	1.91e-18	5.4e-08	-1	5.6e-11	-1	2.87e-84	1.67e-72	2.61e-44	-1	1.96e-134	-1	-1	660.4
GCF_001642995.1	-1	6.69e-12	-1	9.29e-11	7.49e-134	3.41e-41	5.24e-08	-1	1.59e-52	1.31e-49	1.17e-09	1.49e-13	5.82e-90	2.78e-48	4.82e-12	1.31e-24	5.18e-07	-1	5.19e-36	-1	2.23e-87	2.14e-67	2.36e-69	-1	6.25e-95	-1	7.3e-10	-1
GCF_001646665.1	2.87e-10	3.55e-07	-1	1.32e-08	3.77e-121	1.34e-59	6.57e-15	4.47e-08	3.61e-48	1.65e-72	2.43e-11	1.28e-28	1.94e-148	8.34e-133	5.11e-26	6.93e-20	9.47e-09	-1	1.64e-06	-1	7.58e-80	2.38e-171	8.06e-61	-1	1.13e-86	1.63e-28	-1	-1
GCF_001650215.1	-1	1.64e-11	-1	7.52e-06	1.98e-96	4.21e-73	2.22e-25	3.79e-16	2.98e-50	2.64e-95	-1	9.65e-25	0	6.57e-128	2.32e-28	4.39e-37	1.36e-07	-1	8.03e-09	-1	6.91e-82	7.94e-81	1.51e-69	-1	3.67e-93	-1	7.45e-08	284.8
GCF_001652895.1	1.66e-18	1.96e-10	-1	8.12e-06	3.05e-89	1.09e-75	1.64e-18	1.51e-16	4.43e-76	4.67e-90	1.38e-08	1.25e-16	2.45e-173	1.09e-138	1.44e-30	8.14e-23	1.96e-07	-1	2.1e-11	-1	3.97e-80	8.36e-117	5.59e-97	-1	1.13e-121	-1	-1	318.6
GCF_001653115.1	-1	-1	-1	3.67e-10	4.95e-130	1.51e-57	3.17e-13	-1	2.61e-54	2.86e-52	-1	-1	1.51e-116	2.16e-78	5.24e-23	4.61e-18	1.65e-07	-1	1.67e-11	-1	1.69e-84	4.51e-65	2.67e-70	-1	4.88e-93	-1	-1	-1
GCF_001653515.1	8.85e-17	-1	-1	1.91e-08	8.43e-131	5.66e-62	8.52e-18	2.59e-14	5.97e-53	1.01e-75	6.62e-09	2.39e-33	1.02e-178	1.87e-137	1.96e-28	9.33e-22	9.29e-09	-1	3.31e-10	-1	1.13e-85	1.67e-80	1.61e-66	-1	4.38e-100	2.37e-07	-1	-1
GCF_001654495.1	3.12e-22	6.18e-16	-1	-1	5.16e-118	5.61e-64	1.45e-08	2.38e-12	4.63e-57	3.13e-82	-1	6.28e-14	2.1e-162	8.09e-128	2.05e-21	2.95e-46	8.27e-07	2.02e-19	2.92e-15	-1	1.07e-75	1.87e-70	2.25e-67	-1	2.75e-108	-1	-1	77.7
GCF_001660045.1	5.23e-24	5.43e-06	-1	1.02e-07	4.42e-123	5.06e-72	7.8e-20	5.26e-12	2.17e-70	3.23e-89	6.24e-08	2.37e-16	0	3.3e-161	6.22e-32	2.66e-62	8.16e-07	4.79e-40	9.8e-12	-1	5.35e-78	4.87e-83	8.01e-68	-1	3.84e-91	-1	-1	315.6
GCF_001661615.1	3.1e-25	7.69e-10	-1	-1	5.95e-130	1.41e-51	5.24e-20	-1	2.82e-49	7.24e-74	-1	6.54e-12	9.19e-112	2.67e-79	2.58e-08	1.34e-25	-1	-1	3.73e-47	-1	2.76e-81	3.92e-171	6.8e-68	-1	4.84e-109	7.02e-33	1.26e-07	-1
GCF_001672315.1	-1	9.78e-09	-1	5.41e-07	4.73e-118	1.04e-67	3.71e-19	1.25e-15	1.35e-50	4.6e-80	1.72e-84	-1	1.19e-179	2.29e-128	5.25e-26	1.55e-17	9.19e-07	-1	5.15e-11	-1	1.29e-77	2.95e-152	9.24e-66	-1	3.63e-147	9.52e-30	-1	1124.1
GCF_001685355.1	3.1e-15	3.36e-19	-1	1.86e-06	3.74e-125	2.73e-62	3.93e-13	9.04e-13	3.45e-80	1.87e-118	1.39e-11	3.12e-24	2.09e-157	1.68e-132	2.38e-22	3.29e-22	6.58e-08	3.27e-38	1.75e-13	8.7e-14	8.76e-88	5.57e-172	8.11e-64	-1	3.64e-95	2.53e-29	-1	195.1
GCF_001687325.1	-1	1.51e-15	-1	-1	2.7e-133	1.2e-64	3.6e-16	6.81e-16	5.53e-84	6.62e-114	7.46e-09	2.08e-18	0	1.08e-128	1.03e-30	6.43e-24	1.05e-07	-1	7.13e-08	-1	5.67e-134	7.79e-161	1.1e-92	-1	0	6.8e-26	3.93e-09	317.3
GCF_001693675.1	3.95e-09	3.52e-08	-1	-1	1.83e-91	8.66e-62	2.95e-19	5.94e-11	8.83e-80	3.87e-82	-1	-1	3.22e-166	1.17e-122	3.47e-21	3.06e-24	2.87e-07	-1	-1	-1	1.25e-81	0	1.07e-115	-1	1.73e-98	-1	-1	171.1
GCF_001700505.1	5.31e-18	1.38e-06	-1	-1	2.34e-132	6.14e-64	4.29e-18	1.71e-12	9.52e-40	1.36e-79	5.79e-11	6.09e-13	4.84e-177	4.18e-139	2.8e-28	6.65e-19	6.08e-09	-1	8.38e-10	-1	1.99e-79	4.16e-73	5.2e-67	-1	1.55e-92	1.27e-29	-1	160.1
GCF_001700515.1	2.97e-12	2.81e-06	-1	1.36e-06	8.79e-97	1.31e-67	6.24e-15	1.81e-12	5.74e-35	8.36e-79	1.1e-12	2.42e-26	0	2.34e-141	1.28e-31	6.84e-25	1.23e-06	-1	1.6e-13	-1	4.62e-79	1.54e-76	7.25e-70	-1	1.68e-94	-1	-1	-1
GCF_001704195.1	-1	-1	-1	1.55e-09	2.39e-76	1.19e-64	9.13e-12	3.16e-10	1.04e-43	6.01e-87	1.58e-08	1.16e-11	3.22e-177	8.11e-125	8.68e-31	2.15e-18	2.65e-07	-1	1.22e-11	-1	4.47e-78	4.95e-76	6.99e-57	-1	1.51e-82	-1	-1	977.5
GCF_001704275.1	-1	5.59e-38	3.46e-127	-1	9.94e-127	1.06e-67	7.64e-21	2.49e-13	6.22e-86	9.82e-84	2.11e-06	3.08e-20	3.97e-166	2.66e-143	4.44e-28	1.88e-23	1.9e-07	-1	2.12e-52	-1	8.86e-81	6.3e-138	7.71e-62	-1	6.2e-95	2.49e-07	-1	357.3
GCF_001704635.1	3.67e-19	9.28e-09	-1	7.35e-07	1.37e-90	1.44e-65	1.16e-18	5.63e-12	2.92e-82	9.24e-66	1.55e-10	-1	8.02e-153	2.19e-122	2.78e-23	1.38e-24	3.02e-07	-1	1.84e-11	4.48e-14	5.1e-79	5.71e-68	1.75e-67	-1	4.18e-104	1.99e-34	-1	275.4
GCF_001705785.1	1.64e-18	1.36e-11	-1	1.75e-06	3.28e-89	1.03e-75	1.15e-18	1.74e-16	4.68e-76	6.7e-94	1.6e-08	1.23e-16	1.48e-172	3.55e-140	1.89e-29	5.83e-23	2.03e-07	-1	1.7e-11	-1	4.14e-80	1.01e-117	5.58e-97	-1	6.58e-122	-1	-1	380.7
GCF_001715295.1	-1	-1	-1	-1	1.57e-126	1.33e-67	2.45e-19	7.01e-12	7.05e-57	1.66e-79	1.36e-42	6.27e-21	3.42e-171	2.17e-121	1.65e-29	1.48e-19	3.29e-09	-1	3.83e-09	-1	4.59e-79	1.05e-67	1.51e-79	-1	4.6e-93	-1	8.74e-07	-1
GCF_001723055.1	-1	3.75e-07	-1	6.37e-06	4.06e-135	7.45e-61	1.37e-16	2.96e-12	7.44e-66	1.72e-73	9.28e-10	1.42e-29	4.11e-174	1.53e-148	1.67e-23	1.01e-58	7.99e-12	-1	7.77e-12	3.77e-14	4.55e-79	8.71e-67	1e-71	-1	1.12e-89	1.52e-26	-1	-1
GCF_001723065.1	-1	4.76e-06	-1	6.25e-07	4.15e-126	3.62e-66	2.66e-15	3.47e-10	1.18e-66	1.16e-82	4.63e-16	2.12e-30	2.03e-166	4.03e-133	2.62e-24	1.3e-17	3.21e-07	1.6e-12	1.48e-12	-1	3.5e-80	5.61e-72	1.39e-58	-1	5.98e-93	-1	-1	-1
GCF_001723075.1	-1	3.52e-07	-1	8.71e-06	8.34e-133	2.93e-63	1.81e-10	2.92e-12	1.18e-66	1.67e-76	2.34e-10	9.04e-31	0	1.85e-159	2.23e-26	8.48e-59	8.23e-12	-1	2.23e-11	3.85e-16	1.15e-78	4.29e-67	3.58e-72	-1	3.33e-90	1.64e-19	-1	-1
GCF_001723115.1	4.2e-34	1.21e-09	-1	-1	7.16e-132	8.3e-70	7.13e-18	6.76e-15	4.52e-82	4.02e-80	8.22e-10	1.46e-24	0	3.26e-125	3.49e-30	1.27e-22	2.07e-08	1.55e-39	1.04e-06	-1	8e-109	4.68e-104	3.42e-89	-1	0	1.12e-26	4.48e-08	271.8
GCF_001729485.1	-1	7.03e-07	-1	-1	1.4e-127	4.72e-70	5.43e-18	7.8e-11	1.03e-76	1.85e-89	-1	1.59e-29	0	2.69e-128	3.68e-25	8.27e-24	2.54e-07	-1	1.2e-08	-1	1.46e-81	0	1.43e-70	-1	4.84e-128	6.71e-07	-1	324
GCF_001735805.1	1.87e-23	2.39e-35	2.13e-114	-1	8.51e-125	1.93e-71	7.24e-19	1.49e-11	1.1e-76	2.21e-82	2.24e-08	8.23e-12	3.07e-164	2.7e-127	1.08e-19	2.78e-25	1.34e-06	-1	9.64e-10	-1	6.37e-89	5.03e-73	3.38e-71	-1	0	-1	-1	55.5
GCF_001746285.1	-1	2.28e-26	-1	-1	2.49e-132	3.29e-68	1.73e-15	3.94e-13	1.61e-87	1.46e-86	3.54e-09	6.9e-23	7.29e-160	9.5e-157	1.71e-27	1.54e-25	1.82e-08	9.23e-40	1.63e-50	3.25e-14	5.63e-124	2.88e-86	2.87e-83	-1	4.39e-99	6.3e-26	8.31e-11	-1
GCF_001746295.1	6.26e-40	1.23e-39	8.99e-118	-1	1.63e-121	3.14e-71	-1	1.05e-11	3.34e-79	2.36e-83	2.97e-06	8.24e-43	1.65e-154	5.39e-134	2.22e-23	2.87e-28	4.3e-07	2.79e-14	2.38e-13	4.13e-14	3.05e-87	5.54e-75	4.33e-124	-1	3.05e-122	1.78e-29	-1	114
GCF_001746305.1	-1	1.56e-08	-1	-1	3.61e-133	3.47e-64	1.32e-15	3.36e-10	7.47e-40	9.52e-79	9.84e-10	2.95e-12	3.68e-139	1.01e-107	6.28e-25	6.36e-21	1.23e-08	-1	1.67e-08	-1	8.6e-80	1.57e-74	5.45e-71	-1	1.34e-96	4.5e-25	-1	-1
GCF_001746315.1	-1	1.66e-08	-1	-1	3.67e-133	5.28e-65	2.18e-17	2.35e-10	9.9e-41	3.18e-92	1.58e-09	1.7e-11	4.28e-164	5.58e-135	1.09e-24	5.43e-21	1.24e-08	-1	1.81e-09	-1	8.65e-80	1.94e-80	4.27e-71	-1	9.93e-98	4.52e-25	-1	123
GCF_001746365.1	2.43e-22	2.61e-32	1.01e-123	1.4e-08	9.47e-127	9.88e-56	1.6e-19	-1	5.33e-75	5.95e-73	2.19e-09	1e-10	1.14e-152	2.95e-99	8.9e-12	2.28e-27	2.86e-06	-1	1.17e-10	-1	1.12e-86	5e-95	6.32e-69	-1	1.02e-95	9.46e-29	-1	-1
GCF_001746415.1	1.13e-19	2.89e-35	0	-1	5.3e-133	1.95e-61	2.92e-20	4.02e-12	6.33e-77	2.96e-78	2.23e-76	6.41e-28	2.13e-167	9.32e-116	1.14e-28	1.05e-22	3.11e-07	-1	2.95e-09	-1	4.15e-80	0	7.59e-72	-1	1.26e-95	5.72e-26	1.74e-07	-1
GCF_001746425.1	1.32e-39	1.16e-13	-1	6.47e-09	4.5e-134	1.04e-63	2.54e-17	1.61e-10	2.06e-59	7.28e-75	1.53e-10	1.63e-23	4.93e-157	2.96e-126	5.13e-25	9.76e-26	3.34e-07	3.42e-40	5.33e-12	-1	1.36e-79	0	9.58e-71	-1	7.69e-98	6.41e-27	-1	75.8
GCF_001746455.1	1.1e-19	2.84e-35	0	4.04e-07	5.21e-133	1.27e-61	2.86e-20	3.95e-12	6.21e-77	2.9e-78	2.19e-76	6.29e-28	2.09e-167	4.48e-115	1.12e-28	1.04e-22	3.05e-07	-1	2.9e-09	-1	4.08e-80	0	7.45e-72	-1	1.24e-95	5.62e-26	1.6e-07	-1
GCF_001746465.1	1.17e-19	2.93e-35	0	1.03e-07	5.53e-133	2.07e-61	3.04e-20	4.19e-12	6.59e-77	3.08e-78	2.32e-76	6.32e-28	3.28e-167	3.66e-114	1.19e-28	1.24e-22	3.24e-07	-1	8.24e-09	-1	4.33e-80	0	4.07e-71	-1	1.31e-95	7.79e-26	1.81e-07	-1
GCF_001746475.1	1.11e-19	5.11e-36	0	9.73e-08	5.24e-133	2.3e-62	2.5e-20	3.97e-12	7.29e-77	5.63e-79	2.2e-76	5.99e-28	2.1e-167	7.1e-115	1.08e-28	1.04e-22	3.07e-07	-1	3.67e-09	-1	4.1e-80	0	3.86e-71	-1	2.38e-95	1.04e-25	1.72e-07	-1
GCF_001746485.1	8.74e-20	2.18e-35	0	-1	4.12e-133	1.51e-61	2.27e-20	3.12e-12	4.91e-77	2.29e-78	1.73e-76	4.55e-08	1.65e-167	3.61e-115	9.29e-20	8.19e-23	2.41e-07	-1	6.14e-09	-1	3.22e-80	0	3.03e-71	-1	3.18e-95	5.81e-26	1.35e-07	-1
GCF_001748085.1	-1	3.29e-10	-1	-1	1.82e-78	5.7e-62	1.25e-19	4.86e-09	3.95e-36	4.77e-88	-1	1.36e-10	1.29e-170	3.56e-125	1.07e-25	6.13e-14	2.13e-06	-1	2.25e-11	-1	2.56e-87	3.61e-75	1.84e-67	-1	5.33e-79	-1	-1	139.8
GCF_001748165.1	8.14e-21	4.55e-42	8.79e-110	2.34e-07	6.72e-91	3.18e-72	1.69e-18	1.07e-15	7.74e-53	1.33e-92	1.05e-06	2.58e-09	4.07e-176	6.21e-140	2.15e-29	6.09e-23	3.78e-06	-1	1.33e-14	-1	2.55e-84	3.89e-82	3.11e-69	-1	9.15e-102	-1	-1	337
GCF_001748305.1	2.16e-09	1.1e-11	-1	-1	1.61e-129	3.66e-70	2.3e-18	1.7e-13	1.33e-75	4.93e-80	6.32e-07	4.07e-34	5.58e-174	1.75e-131	7.14e-30	1.88e-21	3.48e-07	-1	5.63e-11	-1	6e-84	1.25e-81	3.71e-80	-1	6.92e-102	7.22e-26	-1	667.8
GCF_001750785.1	1.7e-15	1.62e-09	-1	-1	5.99e-117	7.89e-72	6.5e-13	6.8e-11	3.05e-62	1.46e-79	-1	8.34e-07	2.92e-176	1.93e-126	2.18e-22	2.86e-19	1.84e-08	3.85e-19	7.29e-10	-1	7.36e-81	3.96e-78	6.56e-68	-1	9.14e-92	-1	-1	74
GCF_001751245.1	2.36e-31	3.23e-18	-1	-1	4.97e-73	6.44e-65	8.5e-16	1.33e-11	2.38e-40	4.19e-101	-1	-1	6.8e-157	1.89e-128	7.19e-27	1.95e-31	3.14e-07	-1	1.31e-10	-1	1.71e-81	8.99e-173	1.56e-60	-1	2.05e-98	-1	-1	61.1
GCF_001751255.1	4.64e-43	6.45e-16	-1	-1	5.75e-125	5.9e-62	2.07e-21	1.55e-08	3.13e-54	1.39e-125	5.94e-09	-1	1.43e-156	1.4e-102	3.75e-26	7.82e-15	-1	-1	-1	-1	6.64e-83	1.43e-173	1.66e-62	-1	5.31e-90	6.33e-12	-1	149
GCF_001751305.1	2.23e-72	4.84e-08	-1	-1	1.97e-134	3.48e-61	-1	4.41e-16	2.73e-49	3.84e-78	2.87e-08	1.2e-26	0	1.52e-135	2.16e-30	1.49e-23	2.4e-08	-1	1.39e-09	-1	6.9e-113	8.3e-102	4.28e-80	-1	2.82e-92	8.94e-27	-1	453.6
GCF_001751345.1	-1	-1	-1	-1	2.09e-131	5.4e-62	-1	7.29e-08	2.3e-54	1.05e-70	-1	-1	1.07e-103	1.47e-102	2.32e-21	9.38e-18	2.03e-06	6.29e-41	6.31e-09	-1	3.65e-81	2.11e-61	7.23e-64	-1	2.71e-94	5.69e-13	-1	201.9
GCF_001751365.1	-1	-1	-1	-1	2e-131	5.18e-62	-1	6.98e-08	2.2e-54	1.01e-70	-1	-1	7.27e-104	3.5e-103	1.83e-21	8.98e-18	1.64e-06	6.02e-41	6.03e-09	-1	3.49e-81	2.03e-61	6.93e-64	-1	2.6e-94	5.45e-13	-1	201.9
GCF_001751375.1	4.42e-11	-1	-1	-1	9.06e-137	2e-68	3.48e-19	4.45e-13	2.2e-74	4.51e-86	4.78e-06	7.89e-10	1.29e-179	2.22e-132	3.15e-34	4.94e-15	1.72e-06	-1	-1	-1	7.66e-81	6.41e-74	1.1e-64	-1	4.78e-100	3.44e-35	6.77e-08	276.9
GCF_001753425.1	6.16e-30	1.54e-07	-1	-1	1.83e-123	3.03e-69	2.08e-15	1.16e-11	2.14e-48	3.72e-77	1.05e-06	4.1e-26	3.16e-163	3.61e-129	1.38e-24	9.75e-26	1.61e-08	4.45e-39	2.73e-12	-1	4.13e-86	2.99e-76	3.35e-65	-1	7.43e-99	-1	-1	584.9
GCF_001756925.1	8.38e-33	6.3e-06	-1	-1	4.62e-134	6.04e-72	2.36e-17	1.01e-12	4.59e-50	3.22e-71	2.47e-14	-1	2.15e-163	4.45e-135	1.1e-26	1.68e-19	4.99e-07	-1	1.91e-13	-1	5.3e-86	1.06e-72	8.69e-106	-1	0	8.13e-29	-1	136.1
GCF_001767375.1	3.78e-39	9.93e-09	-1	-1	4.62e-115	7.67e-67	3.37e-21	2.74e-14	4.69e-59	1.23e-101	1.76e-11	4.05e-52	1.06e-160	1.31e-130	7.6e-28	1.73e-57	1.23e-12	-1	1.69e-10	-1	1.86e-77	1.95e-163	6.13e-72	-1	1.45e-87	-1	-1	238.8
GCF_001865245.1	-1	-1	-1	-1	1.37e-121	7.36e-62	6.29e-14	-1	2.06e-37	3.2e-66	-1	2.12e-26	1.24e-162	1.15e-129	6.91e-22	1.03e-17	2.24e-07	-1	1.21e-13	-1	4.3e-78	0	6.65e-67	-1	1.55e-108	-1	1.7e-21	-1
GCF_001865255.1	-1	-1	-1	-1	7.83e-125	2.83e-56	2.01e-15	5.55e-12	8.72e-60	2.8e-62	-1	2.05e-26	5.24e-163	5.46e-130	1.18e-21	1.1e-17	9.62e-07	-1	1.02e-12	-1	3.16e-79	0	5.9e-65	-1	1.36e-94	-1	1.47e-11	-1
GCF_001865315.1	-1	-1	-1	1.59e-09	1.17e-74	1.23e-64	9.38e-12	2.67e-10	1.07e-43	7.91e-87	1.62e-08	1.2e-11	3.19e-177	4.3e-124	8.92e-31	2.42e-18	2.72e-07	-1	1.12e-11	-1	4.59e-78	1.82e-71	6.54e-57	-1	1.07e-82	-1	-1	1191.4
GCF_001865795.1	1.87e-14	8.47e-42	2.94e-116	-1	1.68e-75	3.59e-68	7.56e-11	4.6e-10	2.12e-35	2.02e-76	4.13e-08	-1	0	2.69e-121	2.37e-26	4.51e-19	2.6e-07	-1	1.23e-11	-1	5.01e-78	6.51e-77	1.41e-56	-1	1.06e-82	-1	-1	907.8
GCF_001866645.1	1.52e-22	2.11e-09	-1	7.04e-08	7.46e-81	2.24e-77	4.4e-13	3.29e-10	2.88e-80	7.76e-93	5.9e-13	8.06e-28	2.84e-171	3.73e-142	1.84e-29	1.34e-17	2.45e-07	-1	9.66e-13	-1	1.05e-87	0	5.06e-68	-1	8.78e-112	-1	-1	59.2
GCF_001866665.1	6.81e-10	2.09e-16	-1	3.72e-11	1.66e-133	6.95e-59	7.52e-18	1.06e-10	8.66e-54	1.5e-77	-1	3.17e-38	5.02e-155	2.92e-118	8e-29	2.89e-26	4.64e-07	-1	1.41e-09	-1	8.68e-88	8.6e-79	7.09e-69	-1	8.39e-140	-1	-1	75.8
GCF_001866675.1	1.67e-23	4.5e-19	-1	2.75e-11	2.99e-132	9.3e-56	2.45e-16	8.11e-10	1.05e-51	3.21e-72	-1	9.15e-31	2.98e-151	9.66e-112	1.84e-19	5.99e-28	4.57e-07	-1	2.35e-09	-1	3.1e-87	0	2.16e-68	-1	1.2e-91	-1	-1	-1
GCF_001879105.1	-1	1.21e-06	-1	1.61e-06	3.03e-75	1.17e-12	-1	-1	2.33e-29	1.22e-12	-1	1.71e-22	6.72e-17	2.22e-09	-1	2.59e-09	-1	-1	-1	-1	2.64e-82	-1	6.32e-68	-1	3.1e-88	-1	-1	-1
GCF_001885705.1	8.19e-08	2.56e-43	9.31e-118	-1	3.1e-138	1.56e-67	1.56e-15	1.1e-12	1.47e-74	1.43e-147	5.85e-08	6.77e-06	0	4.56e-145	9.3e-31	1.95e-24	1.44e-07	-1	9.06e-07	-1	8.13e-65	0	2.91e-85	-1	7.08e-95	3.54e-07	-1	667.3
GCF_001886595.1	6.1e-25	5.88e-41	3.65e-119	-1	1.6e-129	4.63e-68	9.76e-14	1.28e-12	2.86e-87	4.58e-73	6.44e-06	1.35e-26	1.89e-163	1.45e-137	3.87e-23	2.56e-29	6.41e-08	9.74e-37	2.02e-12	-1	6.89e-87	1.08e-167	2.6e-76	-1	0	1.4e-31	5.2e-08	139.7
GCF_001888885.1	1.17e-22	1.37e-21	-1	-1	2.13e-77	7.97e-75	1.4e-16	1.12e-12	9.21e-70	2.26e-88	1.83e-07	2.14e-34	0	5e-140	6.36e-29	1.45e-18	1.25e-06	-1	5.78e-91	2.9e-31	1.63e-134	2.19e-151	4.54e-110	-1	6.65e-86	2.45e-12	5.97e-24	841.5
GCF_001895105.1	3.89e-31	1.85e-11	-1	-1	3.38e-133	1.05e-63	2.04e-16	5.6e-16	3.52e-49	3.21e-79	5.5e-09	-1	0	7.26e-119	5.36e-29	5.32e-24	5.32e-09	-1	9.94e-10	-1	6.27e-80	9.64e-79	1.57e-70	-1	6.19e-104	9e-25	2.74e-20	-1
GCF_001896135.2	4.1e-26	3.32e-06	-1	2.48e-06	1.61e-118	9.04e-61	4.98e-13	2.22e-12	1.06e-50	1.36e-77	2.43e-09	5.9e-18	2.51e-161	2.63e-124	1.39e-30	1.41e-21	3.65e-07	-1	3.88e-12	-1	8.38e-88	4.18e-75	9.33e-68	-1	3.83e-94	1.89e-26	1.63e-06	262.5
GCF_001905005.1	2.72e-33	3.93e-30	3.56e-130	6.98e-06	4.98e-135	2.53e-69	7.93e-16	2.24e-13	3.55e-90	2.1e-90	3.13e-06	2.46e-26	1.41e-173	6.13e-138	7.03e-31	1.73e-22	2.86e-07	-1	7.57e-06	-1	1.32e-78	8.63e-159	2.26e-67	-1	2.96e-146	1.67e-07	4.85e-22	615.2
GCF_001905025.1	1.51e-16	9.27e-09	-1	-1	6.63e-132	3.52e-56	2.35e-17	3.34e-11	2.29e-52	6.48e-81	4.84e-07	1.78e-28	3.58e-159	1.46e-122	1.2e-30	1.31e-25	7.58e-08	-1	4.35e-40	-1	1.93e-80	1.38e-85	1.58e-64	-1	4.54e-98	1.39e-28	-1	72.1
GCF_001905045.1	-1	1.08e-06	-1	1.16e-06	1.91e-136	3.35e-74	6.28e-19	5.94e-11	3.53e-62	9.17e-78	2.76e-81	1.48e-25	0	5e-130	8.68e-30	9.04e-20	-1	-1	2.31e-17	-1	1.8e-75	8.35e-162	5.84e-72	-1	1.22e-92	-1	9.91e-23	211.1
GCF_001905125.1	-1	6.89e-08	-1	-1	1.19e-124	2.48e-65	4.52e-19	2.24e-11	4.87e-95	2.11e-78	4.36e-10	3.13e-30	3.76e-175	2.89e-129	1.76e-28	1.71e-24	1.59e-08	-1	1.51e-09	-1	6.3e-79	1.88e-71	9.1e-67	-1	5.54e-167	9.55e-31	1.53e-07	185.2
GCF_001905345.1	7.55e-60	6.46e-40	1.57e-117	2.08e-06	2.09e-79	2.07e-69	2.6e-13	4.14e-11	1.68e-60	1.5e-79	1.47e-87	3.05e-09	4.06e-171	2.96e-115	5.32e-25	3.79e-14	2.48e-08	4.1e-26	1.73e-11	-1	5.4e-82	0	3.98e-71	-1	5.2e-165	4.49e-27	5.15e-06	321.2
GCF_001905365.1	-1	1.65e-11	-1	5.41e-09	1.94e-131	1.64e-66	1.47e-17	5.17e-13	2.46e-48	3.91e-77	2.35e-09	3.84e-35	4.77e-163	1.03e-125	1.17e-24	1.4e-28	3.03e-07	1.14e-40	2.06e-08	7.2e-13	6.76e-79	3.14e-70	1.12e-69	-1	1.41e-111	-1	4.73e-10	-1
GCF_001905385.1	7.35e-23	1.2e-10	-1	-1	4.14e-126	1.45e-74	5.17e-11	3.66e-12	2.16e-60	1.06e-103	1.02e-07	3.09e-21	0	1.9e-132	4.1e-24	2.78e-28	3.29e-07	1.97e-37	1.64e-11	-1	1.54e-77	1.73e-157	1.64e-128	-1	0	4.02e-07	-1	439.2
GCF_001905405.1	2.14e-37	1.22e-36	7.35e-109	-1	3.13e-134	6.8e-66	1.46e-21	9.74e-12	1.37e-78	2.77e-85	7.05e-09	-1	1.37e-175	7.35e-129	2.49e-23	1.19e-24	1.3e-08	-1	1.87e-07	-1	5.64e-80	2.8e-173	1.07e-70	-1	8.74e-93	8.15e-28	1.06e-09	-1
GCF_001905425.1	1.79e-17	7.28e-09	-1	-1	1.71e-132	1.9e-57	5.47e-14	3.9e-11	3.74e-52	6.09e-82	5.96e-07	4.04e-29	1.04e-159	1.95e-119	8.56e-32	1.49e-25	7.26e-08	-1	5.12e-40	-1	1.44e-81	2.21e-85	1.11e-64	-1	9.34e-89	5.98e-29	5.75e-06	66.6
GCF_001905445.1	-1	3.94e-07	0	2.45e-11	1.56e-134	4.66e-62	2.58e-15	1.26e-10	4.5e-51	1.34e-82	1.13e-08	3e-33	1.4e-170	8.23e-128	5.54e-29	6.07e-26	7e-08	-1	1.49e-38	-1	7.38e-80	5.37e-81	3.86e-128	-1	0	1.24e-26	1.72e-06	-1
GCF_001905485.1	-1	2.73e-36	-1	-1	3.89e-132	2.7e-68	4.27e-17	8.51e-12	2.42e-87	5.14e-157	5.08e-10	2.22e-23	3.43e-165	5.9e-159	2.59e-32	3.82e-26	2.23e-08	3.04e-39	1.68e-06	1.2e-16	3.28e-80	0	3.22e-71	-1	4.8e-95	3.61e-25	4.14e-09	176
GCF_001905505.1	3.86e-18	2.97e-10	-1	5.15e-08	1.13e-133	2.49e-57	1.74e-18	5.43e-13	2.21e-66	7.94e-81	1.17e-09	1.72e-20	1.39e-171	2.9e-128	5.58e-29	2.27e-18	3.72e-09	6.41e-41	1.42e-10	-1	1.62e-79	1.52e-70	5.13e-66	-1	8.57e-90	6.07e-31	1.27e-11	61.1
GCF_001905525.1	-1	2e-37	-1	-1	3.51e-130	8.03e-68	1.85e-16	7.41e-12	5.71e-88	4.06e-86	6.92e-10	1.04e-20	6.86e-160	1.58e-155	3.19e-31	1.28e-25	3.11e-08	5.46e-41	3.79e-08	1.38e-16	2.3e-80	3.14e-123	3.57e-83	-1	9.36e-90	4.01e-24	2.96e-11	-1
GCF_001905545.1	2.84e-08	4.37e-36	1.38e-113	1.26e-06	2e-123	7.2e-76	1.17e-16	1.81e-15	1.7e-92	1.67e-84	-1	1.62e-38	0	2.39e-135	7.28e-38	4.36e-18	-1	-1	1.79e-87	4.95e-31	3.03e-81	0	3.1e-65	-1	8.68e-79	6.58e-06	2.3e-23	1494.8
GCF_001905575.1	-1	2.12e-10	-1	-1	7.08e-133	1.19e-68	2.52e-16	1.1e-10	2.3e-83	9.37e-83	2.56e-10	2.06e-31	7.71e-152	3.72e-124	9.66e-32	1.25e-25	3.19e-08	5.6e-41	1.15e-07	7.45e-15	2.37e-80	9.05e-72	2.32e-88	-1	7.07e-95	8.86e-27	3.8e-09	117.6
GCF_001905595.1	-1	1.24e-08	-1	-1	2.93e-137	2.33e-68	1.41e-18	1.26e-12	1.99e-47	1.76e-73	9.39e-08	2.88e-19	7.64e-171	7.22e-134	3.17e-27	9.14e-24	1.94e-08	-1	8.91e-11	-1	5.7e-113	6.17e-98	6.15e-80	-1	4.76e-92	1.01e-25	-1	-1
GCF_001905645.1	-1	1.02e-35	-1	-1	2.03e-132	3.94e-68	1.3e-16	7.44e-12	1.03e-88	1.73e-86	3.33e-10	3.83e-22	5.99e-160	1.09e-154	1.78e-30	1.09e-25	3.2e-08	7.15e-40	1.73e-08	1.44e-14	2.97e-80	4.06e-124	3.86e-84	-1	2.73e-89	6.56e-24	6.86e-09	-1
GCF_001905665.1	-1	9.54e-40	7.8e-118	-1	1.67e-128	7.45e-65	5.62e-15	2.13e-13	7.15e-86	7.28e-74	4.64e-06	4.96e-41	0	2.52e-123	3.95e-31	5.37e-28	2.84e-07	7.45e-37	1.95e-10	-1	4.51e-110	0	5.67e-71	-1	1.47e-92	4.37e-32	7.81e-16	235.6
GCF_001905705.1	1.17e-33	-1	-1	6.19e-15	6.84e-134	5.31e-77	2.39e-17	8.86e-17	7.89e-40	4.29e-80	5.94e-06	3.86e-29	0	5.06e-135	9.37e-28	1.17e-18	6.46e-08	-1	1.76e-13	-1	1.75e-78	4.23e-81	9.81e-71	-1	4.06e-107	2.08e-07	-1	575.5
GCF_001905725.1	-1	-1	-1	3.64e-12	1.68e-133	3.72e-61	1.47e-15	7.94e-11	3.46e-36	3.47e-116	1.09e-07	1.06e-16	5.65e-151	1.24e-122	4.86e-21	5.06e-18	7.45e-08	-1	4.85e-13	-1	4.21e-82	7.44e-165	1.5e-65	-1	3.11e-110	4.74e-32	-1	268
GCF_001905735.1	-1	1.72e-09	-1	6.81e-13	1.21e-134	1.74e-75	8.94e-16	1.49e-16	1.82e-40	1.95e-88	-1	9.61e-25	0	3.42e-133	5.31e-31	9.34e-19	1.26e-08	-1	1.19e-13	-1	9.4e-79	1.73e-79	3.54e-72	-1	7.51e-95	6.61e-08	-1	374
GCF_001905785.1	-1	6.94e-11	-1	-1	5.39e-133	5.57e-63	2.57e-17	3.39e-16	1.41e-47	8.05e-79	3.92e-08	2.63e-23	0	3.75e-125	3.31e-30	4.87e-25	1.36e-08	-1	1.95e-08	-1	2.39e-79	1.69e-91	1.35e-72	-1	6.96e-95	2.99e-27	1.55e-17	68.4
GCF_001905795.1	4.53e-26	7.3e-34	0	1.1e-44	2.72e-168	1.94e-129	4.75e-51	4.49e-10	6.92e-149	0	-1	1.34e-07	1.77e-160	3.42e-120	2.11e-26	1.44e-22	3.84e-07	-1	7.86e-12	7.74e-20	5.65e-79	0	1.29e-73	-1	5.11e-98	-1	-1	1580
GCF_001905825.1	-1	6.52e-14	-1	1.02e-10	6.66e-128	4.18e-67	6.67e-10	1.02e-14	5.54e-53	7.15e-82	2.47e-10	6.75e-28	0	1.26e-132	3.39e-33	9.93e-28	3.39e-08	1.34e-39	3.52e-11	-1	4.97e-88	0	4.76e-70	-1	4.83e-90	5.5e-30	-1	773.6
GCF_001905845.1	1.23e-27	4.24e-09	-1	-1	1.4e-135	8.31e-72	3.29e-23	3.65e-10	2.29e-56	4.36e-91	2.45e-08	2.19e-25	2.67e-164	4.75e-138	3.13e-26	1.12e-18	1.35e-06	-1	3.43e-12	-1	1.01e-87	3.69e-160	7.73e-65	-1	8.55e-94	5.74e-26	-1	353.4
GCF_001905855.1	2.6e-21	3.93e-12	-1	3.29e-12	8.68e-128	4.04e-52	3.5e-20	6.02e-12	1.35e-56	3.51e-77	-1	6.25e-35	5.65e-170	3.42e-136	5.23e-25	1.94e-26	2.42e-07	-1	4.82e-07	-1	1.86e-88	4.08e-89	1.19e-76	-1	6e-99	4.64e-06	-1	-1
GCF_001905885.1	1.08e-33	7.71e-11	1.33e-114	-1	2.25e-127	2.92e-68	2.13e-17	1.34e-14	4.93e-79	2.18e-78	1.35e-10	5.69e-15	2.05e-170	3.5e-130	9.19e-31	1.04e-24	2.13e-08	-1	4.19e-06	-1	1.44e-82	1.01e-74	1.79e-67	-1	0	2.41e-28	-1	194.2
GCF_001905905.1	6.98e-29	9.13e-10	-1	8.03e-06	1.06e-131	6.05e-56	2.51e-13	6.68e-11	7.61e-40	6.25e-78	2.36e-11	-1	4.56e-141	1.44e-106	4.22e-18	6.63e-20	4.17e-09	-1	7.73e-10	-1	1.07e-79	1.01e-73	7.25e-69	-1	8.24e-92	4.73e-27	-1	-1
GCF_001906585.1	4.66e-17	5.82e-13	-1	1.49e-06	7.47e-126	1.77e-66	2.54e-12	1.52e-15	3.7e-60	5.26e-78	1.98e-08	7.63e-48	1.99e-177	2.75e-150	4.37e-33	2.56e-55	7.73e-07	-1	1.18e-11	-1	6.8e-82	1.29e-74	4.99e-60	-1	2.33e-92	-1	-1	553.5
GCF_001931635.1	-1	1.4e-09	-1	-1	9.15e-134	3.96e-65	2.98e-16	2.24e-11	1.06e-47	6.06e-85	6.48e-09	1.02e-41	1.58e-174	5.22e-133	4.12e-27	5.02e-22	1.32e-08	-1	1.96e-43	-1	8.53e-80	4.09e-77	4.61e-69	-1	6.25e-96	2.77e-26	9.72e-11	227.6
GCF_001941265.1	-1	2.33e-41	-1	-1	8.67e-121	1.84e-64	3.76e-19	1.88e-13	3.94e-87	5.38e-81	2.18e-07	6.16e-23	7.25e-159	3.4e-127	3.56e-30	1.94e-25	1.21e-07	-1	3.17e-43	-1	3.42e-86	1.12e-70	4.21e-70	-1	4.84e-110	-1	-1	418.2
GCF_001941275.1	-1	2.41e-41	-1	-1	1.15e-99	6.82e-65	9.05e-20	2.43e-12	5.85e-87	1.08e-81	9.33e-08	3.41e-23	5.09e-161	2.4e-126	5.12e-30	3.47e-25	9.62e-08	-1	1.04e-41	-1	1.36e-86	6.47e-71	2.31e-70	-1	1.79e-108	-1	-1	250.2
GCF_001941285.1	-1	2.51e-41	-1	-1	9.33e-121	2.49e-64	4.13e-19	2.03e-13	4.33e-87	2.47e-80	1.35e-07	7.18e-27	1.04e-158	5.39e-127	6.93e-30	2e-25	1.46e-07	-1	3.37e-43	-1	4.43e-86	1.25e-70	4.29e-70	-1	4.56e-110	-1	-1	413.2
GCF_001941325.1	-1	2.42e-41	-1	-1	8.93e-121	7.3e-65	3.96e-19	1.95e-13	1.72e-85	2.19e-80	9.37e-08	7.02e-27	6.01e-159	1.22e-127	7.2e-30	1.98e-25	1.41e-07	-1	3.29e-43	-1	3.55e-86	6.41e-71	1.22e-69	-1	2.83e-110	-1	-1	413.2
GCF_001941845.1	1.09e-161	3.78e-80	0	3.1e-152	0	0	4.56e-125	2.28e-37	0	0	9.89e-169	0	0	0	0	0	0	3.49e-122	1.15e-174	8.19e-135	0	0	0	8.38e-37	0	1.51e-73	9.72e-104	63355.1
GCF_001949645.1	-1	2.46e-41	-1	-1	1.01e-120	2.01e-64	9.35e-20	1.95e-13	5.67e-87	1.2e-79	8.45e-08	4.86e-27	1.64e-158	6.02e-127	7.82e-30	3.5e-25	1.42e-07	-1	3.25e-43	-1	1.94e-86	5.27e-70	1.2e-69	-1	4.6e-110	-1	-1	337.7
GCF_001953875.1	0	8.55e-86	0	9.1e-165	0	0	7.9e-134	9.53e-36	0	0	0	0	0	0	0	0	0	7.23e-129	0	2.77e-142	0	0	0	1.46e-39	0	9.95e-117	1.36e-112	77386
GCF_001953885.1	1.68e-20	2.23e-11	-1	-1	2.1e-129	5.55e-66	5.73e-23	2.21e-10	3.73e-79	1.8e-58	1.49e-07	6.52e-17	1.12e-112	7.2e-78	1.98e-11	8.91e-29	1.25e-06	-1	6.84e-10	-1	7.91e-87	2.49e-61	3.35e-68	-1	1.75e-95	-1	-1	237.5
GCF_001969965.1	3.92e-19	2.31e-10	-1	7.78e-07	1.41e-90	2.17e-66	1.28e-18	6.13e-12	3.21e-82	2.39e-102	1.69e-10	5.76e-28	4.46e-176	1.74e-122	8.32e-26	1.43e-24	3.23e-07	-1	1.97e-11	5.35e-14	5.52e-79	1.28e-170	2.58e-72	-1	2e-95	2.07e-34	-1	275.4
GCF_001970135.1	1.11e-27	3.91e-10	-1	9.19e-10	3.02e-127	8.99e-62	2.25e-19	3.83e-12	9.31e-89	4.55e-92	2.07e-08	-1	8.39e-154	9.33e-126	4.22e-23	2.5e-18	1.17e-07	-1	3.15e-11	2.11e-16	6.41e-76	1.51e-114	7.96e-68	-1	6.55e-96	3.32e-06	-1	66.6
GCF_001974775.1	6.8e-21	1.51e-11	-1	6.34e-09	7.64e-134	1.65e-75	3.19e-15	2.44e-12	1.96e-50	4.46e-83	4.93e-09	2.78e-28	4.76e-158	2.28e-123	1.36e-23	9.85e-34	2.52e-07	-1	5.86e-14	-1	2.61e-87	7.7e-80	1.2e-67	-1	1.97e-94	2.77e-25	-1	-1
GCF_001975025.1	7.61e-29	1.52e-18	0	-1	2.69e-122	1.22e-66	2.31e-18	2.28e-15	9.45e-75	1.19e-77	-1	2.35e-14	0	4.71e-131	1.36e-34	1.62e-22	7.02e-08	-1	1.1e-08	-1	3.85e-83	1.08e-84	1.93e-62	-1	5.09e-83	4.32e-27	-1	1534.4
GCF_001983595.1	1.78e-72	2.85e-10	-1	-1	1.2e-136	1.36e-61	9.6e-16	1.42e-13	2.19e-47	9.08e-80	4.36e-10	1.69e-25	1.51e-169	1.36e-145	2.52e-29	1.94e-25	6.72e-08	-1	1.63e-10	-1	1.3e-79	1.03e-75	4.09e-72	-1	3.65e-89	5.4e-25	3.08e-11	59.2
GCF_001983975.1	7.16e-21	2.1e-10	-1	2.24e-07	5.92e-91	1.48e-70	1.49e-18	8.41e-16	2.56e-53	1.21e-91	3.03e-06	2.43e-13	1.76e-175	1.04e-139	3.32e-28	5.11e-23	3.47e-06	-1	2.17e-14	-1	1.97e-83	1.43e-80	2.74e-69	-1	8.07e-102	-1	-1	66.6
GCF_001984445.1	-1	2.79e-07	-1	-1	3.3e-122	1.62e-70	2.67e-16	2.24e-10	6.05e-78	1.85e-92	1.01e-08	1.85e-31	0	2.33e-129	2.32e-23	1.65e-23	2.6e-07	-1	6.91e-08	-1	1.01e-81	0	6.25e-63	-1	6.07e-97	2.9e-17	-1	241.8
GCF_001984575.1	8.1e-21	4.91e-30	0	-1	1.14e-74	1.57e-44	2.04e-21	-1	2.89e-39	4.56e-117	9.65e-08	6.38e-18	2.35e-144	2.16e-107	2.21e-21	1.28e-14	-1	-1	-1	-1	1.94e-66	2.64e-150	2.02e-62	-1	1.16e-91	6.4e-29	-1	88.8
GCF_002005225.1	9.51e-23	6.5e-44	-1	4.58e-11	1.09e-114	9.76e-62	6.58e-18	3.13e-14	4.4e-69	1.69e-78	1.46e-08	1.42e-12	6.99e-178	7.19e-126	5.08e-28	8.48e-18	2.15e-07	1.95e-36	2.58e-13	-1	1.73e-78	0	9.91e-66	-1	4.38e-91	1.17e-27	-1	942.9
GCF_002005565.1	7.31e-21	4e-41	-1	1.6e-10	6.67e-125	1.85e-57	5.25e-22	1.88e-09	1.01e-39	1.02e-77	3.76e-08	3.83e-11	2.97e-114	5.9e-84	3.32e-13	3.6e-18	8.09e-07	-1	1.65e-11	-1	1.63e-78	2.99e-175	4e-71	-1	3.49e-90	2.11e-07	-1	312
GCF_002007125.1	3.2e-10	5.88e-11	-1	-1	1.44e-74	3.21e-65	2.4e-18	4.5e-14	8.44e-64	9.48e-79	6.87e-10	5.84e-22	1.53e-170	4.01e-124	3.03e-28	9.17e-16	8.33e-07	-1	4.91e-10	-1	4.19e-102	4.13e-94	6.65e-62	-1	2.16e-79	-1	-1	77.7
GCF_002007685.1	0	8.69e-86	0	1.67e-164	0	0	6.37e-134	9.67e-36	0	0	0	0	0	0	0	0	0	8.69e-129	0	6.96e-142	0	0	0	2.45e-40	0	4.83e-116	2.55e-114	77481
GCF_002009175.1	-1	8.66e-06	-1	-1	9.92e-130	1.48e-61	1.08e-15	1.8e-11	3.17e-42	1.41e-67	5.03e-10	6.2e-36	7e-155	1.53e-123	9.39e-22	2.45e-15	3.13e-07	-1	1.05e-11	-1	3.57e-79	0	6.89e-69	-1	1.87e-142	6.5e-25	-1	98
GCF_002017835.1	6.53e-18	1.73e-07	-1	7.11e-46	4.55e-127	2.16e-68	8.17e-20	8.86e-15	1.05e-57	1.85e-87	2.29e-12	3.83e-21	0	3.7e-128	2.72e-30	5.64e-23	1.26e-07	-1	3.6e-13	-1	1.59e-80	9.91e-77	7.21e-133	-1	1.41e-89	4.07e-28	-1	-1
GCF_002019855.1	9.69e-98	8.31e-08	-1	1.74e-07	2.71e-132	7.52e-63	1.03e-18	4.57e-13	7.57e-54	6.01e-79	1.68e-09	2.07e-24	1.77e-171	1.19e-132	4.03e-24	1.51e-20	8.06e-07	-1	6.69e-13	-1	1.02e-85	2.77e-80	1.51e-64	-1	1.79e-107	5.56e-27	-1	919.3
GCF_002021875.1	7.78e-21	3.6e-11	-1	-1	4.83e-132	3.17e-74	2.05e-19	2.63e-17	3.16e-51	2.37e-96	8.46e-07	3.26e-19	4.36e-176	8.1e-140	1.11e-29	1.62e-25	6.31e-07	-1	9.8e-12	8.71e-14	4.23e-82	1.35e-83	5.05e-71	-1	4.75e-127	-1	-1	178
GCF_002027195.1	-1	1.43e-08	-1	2.81e-13	9.97e-123	3.91e-63	8.99e-12	1.75e-10	1.78e-53	1.85e-83	7.44e-07	5.8e-29	6.18e-160	9.99e-137	1.53e-31	6.56e-26	7.92e-08	-1	7.32e-13	5.65e-15	7.8e-89	7.79e-66	2.75e-65	-1	1.56e-95	-1	2.01e-21	139.7
GCF_002028385.1	2.04e-161	2.98e-70	0	1.1e-144	0	0	8.9e-113	2.39e-34	0	0	6.88e-165	0	0	0	0	0	0	2.7e-122	1.39e-165	1.7e-121	0	0	0	3.17e-25	0	3.65e-72	1.7e-85	55044.9
GCF_002028425.1	2.52e-38	1.47e-08	-1	6.03e-10	7.29e-133	2.31e-58	7.2e-19	1.09e-13	1.23e-52	2.4e-79	9.32e-06	9.38e-40	4.43e-156	2.37e-117	3.13e-21	7.82e-23	2.65e-07	-1	8.37e-10	-1	1.33e-80	0	5.55e-69	-1	4.92e-91	2.97e-21	-1	149
GCF_002078175.1	1.25e-70	3.43e-06	-1	4.69e-13	4.74e-129	3.09e-70	1.42e-18	2.27e-11	1.74e-73	5.25e-82	1.29e-07	1.43e-27	2.39e-180	1.85e-134	2.9e-24	9.35e-22	7.53e-08	-1	1.09e-44	-1	5.68e-80	6.3e-78	2.18e-70	-1	5.21e-102	2.33e-27	-1	611.5
GCF_002078235.1	-1	7.55e-11	-1	7.02e-07	2.51e-129	2.88e-65	6.07e-13	1.71e-10	5.23e-85	4.31e-85	1.56e-21	-1	9.85e-131	4.62e-97	1.36e-21	1.23e-22	2.24e-06	-1	2.99e-10	-1	1.03e-70	2.19e-71	1.72e-85	-1	1.51e-93	4.78e-31	8.84e-10	789.8
GCF_002080455.1	6.61e-162	3.17e-72	0	1.56e-145	0	0	6.55e-113	7.84e-34	0	0	3.55e-166	0	0	0	0	0	0	2.01e-123	3.09e-165	2.93e-121	0	0	0	2.88e-25	0	5.14e-72	6.58e-80	54983.7
GCF_002082175.1	2.22e-29	6.82e-12	-1	7.97e-09	6.93e-135	6.32e-60	2.1e-10	5.24e-11	1.04e-48	1.07e-76	2.08e-12	1.68e-32	6.93e-155	1.3e-112	2.89e-31	1.71e-23	1.32e-09	2.96e-41	4.42e-09	-1	2.15e-79	5.48e-98	1.14e-73	-1	4.27e-95	7.43e-25	3.45e-17	451.2
GCF_002082195.1	1.51e-31	2.23e-25	2.33e-118	1.44e-09	1.48e-132	1.16e-69	1.94e-14	1.19e-08	1.99e-54	2.74e-89	-1	4.99e-07	1.08e-164	2.47e-132	7.91e-21	4.01e-22	2.63e-07	-1	1.65e-09	-1	5.69e-81	1.53e-72	5.6e-66	-1	8.64e-153	-1	3.52e-20	318.9
GCF_002090335.1	2.6e-74	2.64e-07	-1	-1	1.78e-122	3.91e-69	2.1e-17	1.41e-10	1.71e-77	1.91e-90	-1	2.12e-28	0	6.07e-131	1.75e-24	4.54e-24	2.65e-07	-1	1.2e-08	-1	1.29e-81	0	4.53e-72	-1	6.67e-129	4.62e-06	-1	333.4
GCF_002094995.1	7.45e-101	5.6e-08	-1	-1	3.33e-139	6.13e-61	1.09e-08	3.71e-16	1.62e-48	7.34e-84	4.09e-06	1.61e-26	0	1.2e-145	6.9e-29	1.34e-23	3.33e-08	-1	6.64e-09	-1	8.24e-116	1.16e-100	9.02e-76	-1	2.73e-95	4.65e-27	3.4e-09	319.3
GCF_002099185.1	1.15e-33	5.3e-30	1.7e-113	4.5e-08	2.1e-130	7.97e-75	1.39e-18	9.26e-13	2.24e-72	7.26e-137	3.99e-10	5.23e-16	0	9.79e-121	3.28e-29	1.84e-24	2.75e-08	-1	2.68e-06	-1	1.77e-82	0	6.12e-69	-1	3.87e-92	5.08e-28	7.87e-06	-1
GCF_002114065.1	5.33e-16	7.29e-19	-1	-1	1.3e-128	1.14e-66	1.62e-18	2.73e-15	1.74e-77	1.69e-140	-1	8.2e-37	8.67e-174	3.93e-135	1.91e-33	8.65e-24	2.27e-07	-1	7.5e-11	-1	9.99e-88	0	6.13e-69	-1	3.08e-141	-1	-1	1213.6
GCF_002114215.1	-1	-1	-1	-1	1.11e-140	1.42e-67	7.4e-14	8.44e-10	5.29e-35	1e-81	-1	9.74e-11	1.05e-163	7.39e-125	1.93e-26	1.18e-17	2.08e-07	-1	1.6e-12	-1	1.02e-81	1.51e-74	3.56e-65	-1	6.08e-97	1.01e-32	-1	146
GCF_002119195.1	8.05e-36	1.33e-26	2.65e-127	-1	3.84e-123	7.04e-73	4.29e-17	5.73e-11	9.32e-55	6.52e-83	3.68e-14	2.42e-27	7.13e-165	1.81e-127	2.4e-21	9.58e-27	2.6e-07	-1	6.06e-10	-1	1.59e-81	7.18e-74	3.52e-67	-1	0	1.55e-31	-1	171.2
GCF_002119225.1	1.71e-15	1.66e-09	-1	-1	3.92e-117	5.02e-72	6.2e-13	3.12e-10	8.52e-62	2.68e-81	-1	6.17e-06	4.49e-177	4.24e-127	1.98e-23	7.23e-20	1.82e-08	6.52e-19	7.19e-10	-1	4.61e-81	1.88e-70	5.3e-68	-1	5.01e-92	-1	-1	74
GCF_002128305.1	8.04e-20	4.87e-31	9.28e-118	-1	1.17e-75	1.01e-45	3.08e-13	-1	1.81e-42	2.9e-54	1.82e-08	6.74e-23	1.48e-110	1.13e-87	8.07e-10	4.54e-15	-1	2.56e-40	-1	-1	2.33e-65	5.66e-59	6.66e-60	-1	1.1e-86	-1	-1	-1
GCF_002128465.1	2.98e-39	7.32e-39	4.45e-116	3.95e-09	1.12e-126	6.38e-70	1.03e-17	2.91e-16	8.23e-77	1.49e-84	1.82e-07	7.61e-31	1.77e-172	4.13e-121	5.28e-24	1.65e-18	4.27e-08	1.63e-41	1.06e-12	-1	8.93e-89	1.27e-176	4.32e-66	-1	3.99e-97	3.11e-25	-1	271.2
GCF_002148965.1	-1	5.77e-16	-1	-1	1.63e-137	4.55e-63	8.98e-18	2.33e-11	1.01e-48	1.51e-113	3.7e-07	1.45e-27	1.29e-143	5.98e-112	1.22e-33	2.67e-22	1.04e-06	2.98e-39	7.1e-15	-1	2.39e-78	3.48e-172	1.63e-65	-1	0	1.13e-28	1.07e-10	142
GCF_002150735.1	2.12e-16	1.47e-37	5.79e-118	-1	9.42e-133	2.14e-64	8.84e-19	2.27e-11	2.58e-67	3.13e-73	1.08e-06	6.63e-12	3.33e-143	1.17e-107	3.13e-23	2.06e-24	1.05e-06	3.2e-41	2.55e-41	8.52e-43	7.01e-86	2.91e-65	1.64e-65	-1	1.3e-118	6.21e-28	-1	-1
GCF_002150845.1	1.24e-08	5.59e-12	8.25e-120	1.09e-09	2.8e-84	2.86e-62	1.87e-17	1.37e-07	3.73e-52	1.66e-78	-1	1.15e-25	4.22e-170	7.95e-123	7.53e-26	8.48e-23	4.97e-08	-1	1.04e-06	-1	5.52e-82	1.82e-61	1.48e-72	-1	1.27e-91	-1	-1	267.5
GCF_002154275.1	2.13e-18	4.54e-10	-1	-1	1.8e-98	4.92e-72	8.65e-16	2.36e-17	1.95e-83	1.92e-92	2.73e-07	9.27e-16	6.75e-180	5.66e-140	3.14e-30	3.54e-27	7.07e-07	-1	1.45e-11	8.64e-16	3.37e-82	3.64e-85	2.34e-66	-1	1.57e-90	-1	6.1e-07	72.1
GCF_002154345.1	-1	3.1e-09	-1	-1	4.33e-131	4.4e-71	3.86e-18	1.63e-15	1.59e-48	2.75e-81	5.45e-10	1.53e-26	0	6.12e-141	9.91e-30	1.13e-24	1.8e-08	1.84e-40	2.1e-43	-1	8.15e-80	1.93e-73	3.86e-70	-1	1.39e-96	6.94e-22	1.15e-12	392.8
GCF_002154375.1	5.63e-24	4.78e-39	4.79e-116	-1	3.4e-125	3.45e-70	9.29e-18	3.39e-16	4.49e-75	5.23e-118	3.29e-07	2.47e-32	4.86e-178	5.6e-123	8.63e-31	1.69e-18	4.34e-08	1.18e-41	8.61e-13	-1	8.79e-89	2.86e-180	2.51e-65	-1	1.28e-94	2.09e-25	-1	663.8
GCF_002154385.1	1.78e-37	1.13e-36	1.42e-108	-1	2.56e-134	6.08e-65	1.49e-21	9.07e-12	4.7e-78	3.93e-84	5.15e-08	-1	9.93e-177	5.54e-128	1.09e-22	1.08e-23	1.17e-08	-1	1.02e-08	-1	5.12e-80	5.46e-174	8.84e-71	-1	8.55e-93	1.34e-27	7.82e-10	-1
GCF_002154415.1	-1	1.13e-08	-1	-1	5.44e-108	5.11e-71	1.63e-14	-1	6.17e-56	2.65e-91	5.37e-11	6.03e-27	0	7.02e-123	1.3e-29	3.11e-23	1.77e-07	-1	7.61e-11	-1	6.31e-80	1.41e-75	4.11e-65	-1	8.11e-94	8.33e-15	-1	64.8
GCF_002154445.1	1.39e-15	1.46e-09	-1	-1	3.08e-127	9.84e-69	5.17e-13	2.82e-10	7.29e-62	1.04e-79	-1	3.87e-06	3.01e-158	1.19e-127	1.45e-23	4.81e-15	1.43e-08	5.87e-19	6.26e-10	-1	3.03e-81	1.57e-70	1.79e-68	-1	5.68e-93	-1	-1	74
GCF_002154495.1	-1	3.64e-15	-1	-1	7.96e-94	1.63e-67	6.39e-19	2.36e-13	1.36e-62	3.57e-105	1.76e-07	5.56e-15	4.23e-176	1.8e-127	1.2e-32	5.29e-34	5.2e-06	-1	2.76e-07	-1	7.75e-32	9.54e-165	2.04e-62	-1	1.38e-109	1.69e-07	-1	532.6
GCF_002154505.1	-1	4.03e-12	-1	2.73e-09	3.07e-133	1.08e-69	1.87e-15	-1	1.21e-55	4.66e-54	4.53e-11	1.75e-30	3.72e-81	9.25e-68	-1	1.22e-27	2.54e-07	-1	1.84e-29	-1	4.44e-84	3.46e-63	1.05e-64	-1	2.07e-91	-1	1.62e-07	66.6
GCF_002154555.1	9.48e-43	3.9e-18	-1	-1	3.81e-124	1e-68	1.28e-20	1.12e-15	9.95e-78	2.52e-82	-1	4.76e-36	1.19e-163	1.15e-130	2.67e-28	1.11e-21	1.94e-07	-1	4.08e-11	-1	8.79e-87	1.99e-169	5.16e-69	-1	1.76e-103	9.92e-16	-1	879.5
GCF_002154575.1	-1	8.5e-09	-1	-1	2.29e-91	1.03e-63	2.27e-12	1.15e-12	2.83e-84	2.9e-70	6.09e-09	5.61e-26	5.79e-177	2.55e-127	1.81e-24	3.13e-23	1.02e-07	-1	4.42e-14	-1	3.13e-89	1.44e-78	1.56e-65	-1	2.32e-89	4.14e-28	7.46e-07	119.5
GCF_002154605.1	4.06e-19	3.38e-12	-1	-1	1.68e-90	1.71e-67	5.69e-18	1.64e-12	3.6e-83	1.95e-85	-1	3.65e-26	1.81e-179	1.31e-131	6.03e-33	1e-24	2.73e-07	-1	4.77e-11	-1	1.13e-83	1.89e-84	2.41e-69	-1	8.19e-95	-1	9.5e-06	222.1
GCF_002154615.1	-1	-1	-1	-1	1.69e-93	3.63e-63	5.63e-20	3.28e-13	5.99e-39	5.12e-76	-1	3.85e-07	5.48e-164	4.35e-122	1e-20	6.44e-20	1.52e-07	-1	4.96e-11	-1	1.49e-112	1.96e-99	3.34e-25	-1	2.69e-59	-1	-1	481.5
GCF_002154675.1	7.74e-103	2.11e-50	0	3.59e-06	4.48e-95	7.08e-61	3.79e-13	1.28e-10	1.23e-53	1.75e-76	7.42e-08	4.38e-31	4.42e-166	6.18e-133	1.11e-25	4.62e-27	1.12e-08	-1	7.88e-15	-1	3.07e-88	2.41e-75	5.87e-133	-1	0	-1	1.25e-10	1717.1
GCF_002155725.1	-1	4.58e-09	-1	8.28e-09	8.42e-132	1.83e-60	3.45e-19	1.43e-08	1.74e-57	6.66e-77	3.49e-08	1.15e-08	3.61e-166	1.33e-133	5.24e-24	3.36e-23	1.12e-06	-1	3.44e-11	-1	4.23e-78	1.8e-69	1.76e-74	-1	3.08e-105	2.04e-28	-1	154.5
GCF_002155735.1	1.77e-61	1.21e-50	0	-1	5.43e-90	7.75e-63	3.1e-15	1.29e-10	8.29e-52	6.91e-68	-1	1.42e-24	2.2e-146	1.4e-111	4.5e-24	2.14e-24	3.47e-07	-1	3.09e-07	-1	2.48e-77	2.02e-72	1.66e-136	-1	3.84e-105	1.22e-29	-1	1748.1
GCF_002155765.1	-1	8.65e-08	-1	3.11e-09	7.87e-88	8.18e-63	2.74e-15	1.01e-08	3.36e-55	1.57e-140	2.11e-08	-1	3e-161	4.87e-130	5.11e-33	8.93e-22	1.08e-06	-1	2.16e-11	2.82e-14	8.91e-85	0	5.45e-76	-1	1.34e-104	3.2e-24	-1	152.7
GCF_002155885.1	5.85e-29	3.61e-10	-1	-1	3.63e-90	1.36e-70	6.26e-17	4.82e-16	9.18e-80	2.21e-94	5.67e-07	6.95e-07	5.19e-179	1.21e-134	7.46e-30	7.3e-26	3.96e-06	-1	1.57e-12	2.46e-14	5.95e-83	1.38e-86	1.06e-68	-1	4.2e-107	-1	8.62e-08	66.6
GCF_002155895.1	1.21e-25	-1	-1	2.08e-09	9.69e-122	3.65e-77	2.77e-14	3.96e-11	4.03e-31	1.54e-87	2.82e-08	1.38e-20	2.48e-157	3.19e-135	5.73e-21	2.87e-18	8.32e-07	4.58e-36	1.67e-11	-1	2.53e-78	9.36e-78	5.57e-71	-1	3.9e-102	2.96e-32	-1	317
GCF_002155905.1	2.1e-28	1.24e-43	0	-1	2.32e-121	2.6e-119	8.53e-50	2.89e-17	4.22e-155	3.96e-86	1.89e-08	4.15e-11	4.81e-177	2.3e-130	2.9e-41	2.56e-23	1.03e-06	-1	8.82e-10	-1	8.21e-89	5.66e-125	1.76e-70	-1	1.07e-145	9.57e-06	4.3e-10	1707.9
GCF_002155915.1	-1	-1	-1	1.5e-10	4.69e-130	1.53e-57	5.68e-14	-1	6.35e-54	2.25e-52	-1	-1	1.01e-115	9e-79	1.63e-23	6.45e-18	1.56e-07	-1	-1	-1	1.89e-84	9.49e-62	4.25e-70	-1	1.37e-85	-1	-1	149
GCF_002156055.1	3.05e-23	2.45e-09	-1	-1	6.21e-125	6.17e-63	1.69e-18	1.34e-10	3.82e-83	1.13e-88	5.14e-09	5.96e-17	1.38e-166	4.37e-131	1.31e-23	3.56e-24	4.74e-07	3.76e-35	1.98e-11	-1	5.97e-88	1.11e-76	2.88e-67	-1	6.56e-110	1.58e-26	-1	181
GCF_002156075.1	-1	4.99e-11	-1	3.13e-09	4.86e-127	8.32e-63	2.2e-19	1.62e-09	2.48e-49	4.4e-76	3.53e-12	1.14e-08	4.8e-160	1.18e-121	4.69e-24	2.59e-25	9.09e-07	-1	1.81e-10	2.99e-14	1.06e-85	2.21e-86	4.85e-67	-1	2.07e-92	6.24e-30	-1	169.3
GCF_002156095.1	5.94e-11	1.83e-23	-1	-1	6.06e-124	4.12e-69	2e-13	1.21e-12	2.4e-54	1.96e-86	-1	9.75e-19	0	3.52e-127	3.28e-19	6.22e-28	3.65e-07	-1	1.81e-13	2.79e-15	5.05e-78	1.88e-76	4.03e-139	-1	5.14e-90	1.38e-30	-1	-1
GCF_002156145.1	-1	1.33e-17	-1	1.07e-11	6.25e-128	4.76e-73	5.4e-20	6.1e-12	2.23e-53	3.07e-75	1.01e-08	1.21e-26	3.65e-167	1.78e-117	1.68e-26	1.98e-29	6.25e-08	-1	7.36e-13	-1	4.5e-88	2.2e-61	8.9e-67	-1	3.42e-133	-1	-1	247.6
GCF_002158965.1	1.92e-28	4.74e-10	-1	-1	5.58e-136	1.93e-60	2.19e-06	2.74e-10	1.7e-48	4.63e-77	3.35e-08	1.49e-23	1.53e-165	2.02e-136	6.02e-22	2.57e-24	2.34e-08	-1	2.52e-11	-1	1.63e-107	5.3e-101	3.92e-71	-1	2.01e-94	1.77e-25	-1	61.1
GCF_002188335.1	1.68e-14	1.34e-24	-1	5.56e-11	3.02e-123	7.67e-70	1.4e-18	1.46e-12	6.31e-34	1.48e-94	2.14e-08	1.32e-22	4.76e-178	4.66e-129	6.07e-26	2.76e-30	1.08e-07	-1	5.72e-10	-1	3.56e-76	2.57e-165	3.06e-138	-1	1.11e-84	-1	-1	347.4
GCF_002188345.1	-1	8.21e-36	-1	-1	1.86e-131	4.23e-69	6.06e-17	9.13e-12	4.42e-88	1.57e-156	1.34e-08	2.17e-20	2.72e-161	2.68e-157	2.38e-31	1.07e-25	2.15e-08	7.27e-42	4.03e-08	2.84e-14	5.05e-81	0	2.99e-71	-1	2.9e-92	3.03e-26	6.96e-11	296.5
GCF_002188355.1	-1	5.7e-15	-1	-1	1.16e-75	5.5e-64	1.05e-16	1.32e-13	9.02e-59	8.92e-79	3.04e-08	-1	0	2.57e-124	2.33e-30	7.97e-19	2.65e-07	-1	1.31e-10	-1	2.3e-134	9.43e-163	9.7e-58	-1	1.73e-83	-1	-1	1031.2
GCF_002188365.1	1.59e-18	1.89e-09	-1	-1	1.96e-118	2.07e-67	1.27e-12	3.1e-12	1.89e-34	3.32e-94	6.65e-08	9.72e-14	0	4.73e-118	1.77e-24	1.59e-18	4.84e-08	-1	4.52e-10	-1	1.88e-76	1.28e-166	1.03e-132	-1	0	1.86e-06	-1	141.6
GCF_002189675.2	8.81e-20	4.73e-47	1.57e-119	-1	2.06e-129	1.04e-68	5.72e-16	9.17e-13	2.38e-75	2.3e-76	1e-12	6.5e-11	1.35e-160	5.96e-124	4.02e-25	6.84e-24	1.22e-08	-1	3.23e-09	-1	4.85e-80	2.37e-72	1.53e-71	-1	2.76e-90	2.15e-27	-1	651.8
GCF_002192455.1	2.38e-07	1.5e-17	-1	-1	4.33e-125	2.03e-65	1.11e-16	5.12e-13	6.04e-59	2.09e-74	9.95e-07	2.96e-32	1.14e-177	3.63e-145	1.65e-29	4.72e-59	2.21e-12	1.17e-40	2.64e-54	-1	3.74e-80	6.59e-79	4.09e-74	-1	8.95e-96	-1	4.86e-18	850.1
GCF_002217715.1	-1	1.72e-08	-1	-1	2.19e-133	1.36e-58	9.61e-16	1.26e-12	8.42e-76	1.84e-76	3.76e-09	-1	1.07e-140	3.13e-112	1.66e-27	7.25e-23	1.27e-08	-1	2.55e-09	-1	9e-80	3.57e-65	9.89e-71	-1	7.83e-96	1.22e-26	4.36e-10	-1
GCF_002217755.1	1.13e-21	1.28e-08	-1	1.11e-17	7.55e-116	2.18e-67	1.04e-14	8.41e-10	1.26e-70	1.18e-127	7.88e-06	2.97e-30	4.1e-158	4.99e-130	7.08e-24	3.82e-28	3.96e-07	-1	8.5e-14	-1	4.54e-88	4.1e-174	3.82e-80	-1	3.83e-113	-1	-1	473
GCF_002224125.1	-1	4.93e-12	-1	-1	3.73e-96	9.34e-68	5.66e-18	6.96e-12	9.17e-83	8.94e-88	3.6e-06	3.6e-23	6.05e-180	2.59e-125	2.73e-30	2.86e-28	1.77e-07	-1	1.15e-09	1.85e-15	7.73e-82	4.78e-85	5.85e-71	-1	1.06e-100	-1	-1	295.2
GCF_002237655.1	-1	4.28e-12	-1	-1	1.98e-135	6.44e-61	2.02e-18	6.04e-12	2.82e-55	1.5e-84	2.84e-11	2.04e-32	4.89e-175	2.95e-136	1.53e-25	5.2e-23	2.71e-07	1.41e-39	1.59e-13	-1	1.76e-77	8.86e-159	7.45e-66	-1	5.57e-97	2.96e-29	-1	-1
GCF_002242735.1	3.83e-96	2.45e-10	-1	5.8e-06	7.1e-136	2.91e-65	2.74e-16	1.36e-16	1.08e-78	8.98e-76	8.25e-09	5.83e-23	0	2.17e-135	2.47e-29	4.88e-25	4.83e-08	-1	6.06e-10	-1	2.22e-112	2e-98	5.36e-67	-1	9.36e-95	4.38e-27	4.19e-07	610.4
GCF_002242805.1	3.19e-101	3.11e-55	0	3.94e-12	4.88e-133	3.33e-67	3.63e-15	6.03e-12	3.25e-76	8.3e-75	6.13e-09	1.93e-34	1.34e-169	2.33e-117	3.89e-20	1.27e-25	4.49e-08	-1	6.48e-13	-1	1.42e-87	1.39e-84	7.78e-132	-1	0	-1	3.51e-06	1933.1
GCF_002251155.1	2.43e-28	4.87e-43	0	-1	2.07e-119	4.38e-119	2.89e-49	6.48e-16	4.81e-155	8.29e-89	2.01e-08	3.64e-11	0	7.72e-138	5.2e-41	2.86e-23	1.22e-06	-1	9.47e-10	-1	8.51e-89	4.1e-125	1.5e-70	-1	1.06e-145	-1	2.47e-10	1842.7
GCF_002261115.1	1.29e-31	3.48e-07	-1	-1	4.18e-125	2.35e-66	2.83e-16	1.95e-09	9.28e-63	4.15e-180	-1	6.93e-33	0	4.96e-131	3.29e-31	1.04e-24	2.27e-08	-1	5.33e-08	-1	1.58e-81	0	1.29e-64	-1	2.53e-99	1.52e-06	-1	275.2
GCF_002276245.1	-1	1.45e-07	-1	1.28e-10	6.46e-118	1.19e-76	3.85e-09	6.07e-12	4.05e-34	3.95e-89	2.02e-07	9.67e-26	3.72e-158	4.12e-131	1.76e-20	8.26e-21	3.57e-07	-1	5.79e-11	-1	2.97e-76	5.1e-153	9.9e-67	-1	8.61e-103	4.16e-26	-1	321
GCF_002277855.1	-1	-1	-1	1.37e-10	2.62e-123	2.53e-62	1.47e-11	1.03e-12	1.35e-30	2.98e-94	2.52e-07	4.06e-22	7.56e-173	2.8e-106	6.76e-20	2.28e-19	3.44e-07	-1	6.41e-11	-1	3.77e-76	6.03e-153	1.06e-84	-1	5.06e-168	1.43e-24	-1	359
GCF_002286695.1	-1	9.36e-17	-1	9.76e-06	3.85e-119	2.5e-67	9.44e-16	1.69e-13	1.17e-58	4e-76	7.08e-06	3.04e-28	2.24e-171	3.73e-132	9.24e-23	3.82e-61	7.22e-11	1.42e-40	3.5e-08	-1	4.43e-80	2.67e-75	5.44e-65	-1	2.34e-94	-1	4.51e-14	428.1
GCF_002288075.1	9.47e-104	3.27e-49	0	1.48e-09	5.39e-91	3.14e-60	2.62e-16	3.06e-12	1.47e-37	1.01e-101	1.29e-06	8.22e-13	3.98e-165	1.66e-119	2.01e-32	4.03e-18	1.55e-06	-1	1.72e-10	-1	1.94e-81	9.15e-163	1.28e-118	-1	0	-1	-1	1613
GCF_002289305.1	-1	8.45e-06	-1	-1	2.15e-75	5.54e-64	7.97e-11	3.17e-11	6.59e-36	1.89e-75	7.51e-08	3.42e-14	9.28e-169	3.27e-126	8.78e-31	7.26e-19	2.39e-07	-1	4.56e-12	-1	4.76e-79	7.14e-75	5.14e-57	-1	5.33e-83	-1	-1	1001.8
GCF_002289335.1	-1	8.79e-06	-1	-1	2.24e-75	6.52e-64	8.31e-11	3.3e-11	6.72e-36	3.09e-75	5.85e-08	4.45e-15	1.19e-169	2.34e-126	1.78e-30	7.84e-19	2.49e-07	-1	5.5e-12	-1	3.25e-78	1.06e-74	6.32e-57	-1	8.53e-83	-1	-1	1025.7
GCF_002291145.1	6.21e-21	1.8e-12	-1	6.02e-06	3.86e-129	2.62e-62	1.25e-19	1.52e-13	5.56e-78	6.7e-78	1.11e-14	1.73e-26	3.01e-157	1.01e-137	4.65e-28	3.85e-30	2.32e-06	1.97e-41	9.61e-13	9.08e-14	1.36e-87	0	2.49e-68	-1	2.19e-98	4.96e-30	-1	139.7
GCF_002300165.1	3.97e-33	1.01e-18	-1	-1	4.85e-119	2.82e-66	4.68e-11	1.27e-10	9.2e-51	6.48e-73	1.94e-10	2.86e-12	4.4e-174	7.21e-116	7.56e-26	1.07e-22	6.63e-08	-1	1.89e-10	-1	4.62e-79	2.9e-57	2.06e-137	-1	0	2.49e-25	-1	160
GCF_002300315.1	-1	1.23e-07	-1	-1	3.19e-124	4.34e-74	3.28e-09	4.95e-16	1.21e-71	4.67e-90	-1	3.24e-27	7.41e-168	3.13e-127	4.82e-28	3.27e-23	2.21e-07	-1	5.73e-11	-1	3.72e-80	1.95e-73	6.73e-70	-1	2.29e-161	3.53e-06	-1	573.3
GCF_002300355.1	-1	-1	-1	4.07e-06	5.34e-131	1.6e-66	2.9e-10	4.21e-13	3.67e-53	7.51e-85	9.69e-34	2.94e-23	3.19e-168	4.05e-165	8.82e-37	1.13e-61	1.33e-06	-1	1.36e-12	3.86e-34	4.61e-77	1.04e-72	9.56e-72	-1	3.37e-82	-1	1.36e-18	190
GCF_002300485.1	2.03e-20	1.48e-10	-1	4.12e-09	1.32e-129	3.43e-67	4.13e-18	2.77e-13	9.81e-50	1.08e-90	2.71e-10	1.21e-19	8.35e-171	1.91e-119	7.23e-23	1.34e-25	2.46e-07	-1	1.44e-13	-1	2.04e-81	5.73e-80	5.11e-156	-1	0	1.52e-25	-1	-1
GCF_002317005.1	-1	9.74e-06	-1	-1	2.32e-75	1.27e-63	8.54e-11	3.4e-11	7.08e-36	3.14e-75	2.8e-06	9.16e-14	1.76e-169	4.38e-126	1.89e-30	7.96e-19	2.56e-07	-1	4.94e-12	-1	7.03e-79	1.08e-74	5.52e-57	-1	5.79e-83	-1	-1	1025.7
GCF_002317025.1	-1	9.19e-06	-1	-1	2.41e-75	4.28e-64	8.53e-11	3.41e-11	7.08e-36	3.15e-75	-1	4.57e-15	2.36e-169	1.83e-126	1.95e-30	8.4e-19	2.58e-07	-1	4.9e-12	-1	3.19e-78	1.09e-74	5.51e-57	-1	5.79e-83	-1	-1	1025.7
GCF_002317035.1	-1	7.47e-06	-1	-1	2.35e-75	6.47e-64	8.59e-11	3.43e-11	7.11e-36	2.49e-75	3.82e-07	1.96e-07	3.75e-171	2.38e-126	1.74e-30	8.03e-19	2.6e-07	-1	4.94e-12	-1	3.88e-78	8.98e-75	5.82e-57	-1	6.83e-83	-1	-1	1025.7
GCF_002335465.1	6.15e-21	1.88e-37	3.92e-116	4.32e-09	1.09e-129	4.13e-74	2.99e-17	3.13e-10	1.52e-71	8.52e-80	2.15e-08	6.03e-28	2.01e-165	1.36e-134	5.2e-26	1.44e-25	2.44e-07	-1	3.68e-14	1.84e-12	1.65e-81	2.25e-70	7.59e-70	-1	2.13e-127	3.21e-25	-1	57.4
GCF_002382885.1	-1	1.33e-10	-1	-1	5.96e-132	9.28e-68	2.23e-18	2.8e-12	5.17e-49	4.04e-77	4.71e-10	1.06e-26	6.33e-147	2.65e-116	3.25e-27	6.39e-24	2.82e-08	-1	2.36e-07	-1	2.34e-79	9.1e-77	3.97e-95	-1	0	-1	7.19e-20	-1
GCF_002551015.1	-1	2.64e-10	-1	-1	1.93e-127	1.38e-68	1.09e-17	4.49e-13	1.52e-83	3.33e-83	4.05e-08	1.75e-31	6.69e-158	3.07e-125	1.49e-24	5.53e-26	3.02e-08	5.19e-41	1.41e-09	1.88e-14	2.21e-80	4.29e-71	1.83e-89	-1	6.28e-91	4.88e-26	-1	190.7
GCF_002551045.1	-1	2.72e-10	-1	-1	1.43e-126	1.85e-68	1.16e-17	1.17e-10	1.31e-83	1.7e-83	4.27e-08	1.89e-31	3.05e-155	3.29e-125	5.64e-32	4.22e-26	3.01e-08	5.11e-41	1.34e-08	2.1e-14	2.24e-80	9.75e-72	1.86e-89	-1	9.29e-91	4.93e-26	-1	112
GCF_002551055.1	-1	2.6e-10	-1	-1	1.26e-126	1.43e-68	1.16e-17	1.14e-10	1.7e-83	3.22e-83	3.18e-11	1.83e-31	3.44e-151	5.11e-125	1.46e-31	5.91e-26	3.04e-08	5.13e-41	1.39e-09	1.81e-14	2.26e-80	4.16e-71	1.74e-89	-1	5.42e-91	4.83e-26	-1	190.7
GCF_002551065.1	-1	1.64e-08	-1	-1	5.76e-128	2.56e-65	5.75e-15	8.43e-17	9.23e-76	6.06e-77	2.14e-09	-1	0	2.5e-118	1.53e-30	1.42e-23	1.25e-08	-1	2.85e-08	-1	1.06e-79	1.69e-64	4.82e-71	-1	6.22e-91	4.61e-27	1.18e-09	-1
GCF_002551105.1	5.57e-11	1.98e-10	-1	-1	9.65e-130	7.36e-66	1.68e-12	2.2e-12	6.02e-48	1.1e-81	6.76e-09	-1	5.24e-169	3.67e-122	2.21e-31	2.33e-24	1.33e-08	-1	1.03e-08	-1	5.69e-80	5.79e-73	1.09e-70	-1	0	1.98e-27	8.95e-10	141.6
GCF_002551135.1	-1	6.94e-10	-1	-1	1.47e-127	1.85e-58	1.87e-14	8.37e-12	3.99e-75	1.45e-75	3.96e-09	-1	2.12e-141	2.98e-111	2.84e-27	1.26e-23	1.31e-08	-1	3.09e-08	-1	7.15e-80	2.03e-64	2.52e-70	-1	2.35e-91	4.04e-26	4.34e-09	-1
GCF_002551145.1	-1	7.12e-10	-1	-1	2.33e-126	1.93e-67	3.61e-19	1.48e-15	1.21e-48	1.51e-79	5.73e-10	1.58e-26	0	2.3e-140	1.19e-29	2.99e-24	2e-08	2.32e-40	8.3e-44	-1	8.78e-80	1.72e-71	2.18e-70	-1	1.5e-98	4.03e-26	1.28e-12	708.5
GCF_002551175.1	4.66e-10	1.87e-39	7.32e-117	-1	1.8e-129	3.73e-65	1.05e-19	2.13e-15	7.92e-74	5.2e-79	2.76e-09	9.89e-06	0	1.21e-118	2.54e-30	2.76e-22	1.33e-08	-1	1.74e-08	-1	4.58e-80	0	5.23e-70	-1	1.56e-91	1.24e-27	9.79e-11	231.3
GCF_002551185.1	1.69e-29	6.77e-11	-1	9.33e-09	7.11e-140	4.07e-61	3.21e-18	5.26e-11	2.26e-52	8.17e-77	9.81e-14	1.79e-27	2.64e-157	2.74e-119	2.59e-31	1.17e-24	1.17e-09	3.27e-41	4.52e-06	-1	1.79e-79	3.89e-75	8.84e-74	-1	3.67e-94	4.14e-25	4.77e-17	467.8
GCF_002551215.1	-1	2.5e-26	-1	-1	7.25e-129	1.71e-68	4.79e-16	7.37e-12	2.91e-88	5.67e-87	1.33e-08	8.21e-21	8.93e-160	1.6e-156	1.01e-27	5.38e-26	4.08e-08	3.32e-40	5.71e-09	4.29e-16	2.17e-80	3.39e-83	8.31e-84	-1	2.04e-99	1.21e-24	9.94e-09	-1
GCF_002551225.1	-1	2.52e-26	-1	-1	5e-134	1.84e-68	4.78e-16	7.38e-12	2.99e-88	6.72e-87	5.39e-08	8.28e-21	1.44e-159	2.37e-156	1.06e-27	5.46e-26	4.01e-08	3.42e-40	5.46e-09	4.26e-16	2.26e-80	5.13e-83	8.71e-84	-1	2.04e-99	1.22e-24	-1	-1
GCF_002551235.1	-1	2.53e-26	-1	-1	5.89e-129	1.78e-68	4.95e-16	7.37e-12	2.99e-88	6.25e-87	1.43e-08	8.32e-21	1.15e-159	1.93e-156	1.04e-27	5.38e-26	4.05e-08	3.48e-40	5.71e-09	4.41e-16	2.26e-80	3.38e-83	8.71e-84	-1	2.04e-99	1.21e-24	-1	-1
GCF_002551245.1	4.27e-10	9.35e-34	0	-1	8.57e-135	7.89e-67	4.22e-15	1.94e-10	6.53e-97	4.49e-74	4.09e-13	1.77e-16	5.48e-148	4.55e-123	3.37e-20	7.61e-34	4.05e-08	2.93e-38	2.83e-09	-1	4.06e-80	0	1.94e-71	-1	2.05e-107	1.14e-26	4.28e-10	1143.5
GCF_002551295.1	-1	9.66e-38	-1	-1	4.94e-130	3.97e-68	4.35e-16	7.64e-12	3.35e-88	1.37e-85	9.36e-10	2.8e-18	1.48e-159	6.88e-155	9.42e-32	7.23e-26	3.22e-08	5.56e-41	1.28e-08	4.04e-16	2.36e-80	7.14e-124	4.84e-83	-1	1.31e-89	4.13e-24	2.12e-11	-1
GCF_002551305.1	-1	3.09e-37	-1	-1	2.15e-128	1.16e-67	7.43e-16	1.27e-15	5.21e-88	1.06e-85	4.9e-10	4.58e-24	0	3.33e-158	2.2e-31	9.43e-26	4.63e-08	2.32e-39	2.8e-09	7.99e-14	3.41e-134	8.09e-106	7.45e-72	-1	2.87e-90	1.17e-27	1.49e-08	85.1
GCF_002551335.1	1.47e-38	2.4e-36	2.46e-109	-1	4.77e-131	3.32e-66	2.97e-21	2.26e-11	1.8e-76	6.26e-83	1.02e-08	-1	6.31e-170	5.13e-127	1e-21	2.89e-25	2.86e-08	-1	1.88e-09	-1	1.71e-79	1.37e-170	9.1e-71	-1	2.76e-91	4.25e-26	2.49e-11	306.3
GCF_002551345.1	-1	2.25e-08	-1	-1	3.84e-128	1.78e-64	1.55e-16	4.23e-16	1.01e-75	4.58e-79	1.16e-09	-1	0	1.69e-120	5.84e-30	1.99e-23	1.22e-08	-1	7.6e-09	-1	7.05e-80	2.35e-65	9.7e-71	-1	7.66e-96	1.65e-26	4.24e-10	-1
GCF_002551375.1	-1	5.68e-09	-1	-1	1.42e-129	1.15e-65	2.59e-14	4.71e-16	8.75e-74	1.02e-76	1.85e-09	-1	0	3.12e-116	5.35e-31	2.31e-24	1.3e-08	-1	2.65e-09	-1	1.05e-79	2.13e-67	9.48e-70	-1	1.81e-92	6.44e-28	2.57e-10	403.4
GCF_002551415.1	-1	4.33e-09	-1	-1	4.56e-130	3.74e-68	4.18e-14	3.18e-16	2.49e-75	8.91e-87	6.54e-09	-1	0	7.18e-126	3.4e-30	1.54e-23	1.2e-08	-1	9.92e-09	-1	1.02e-79	2e-64	5.31e-70	-1	0	4.81e-28	5.57e-10	648.5
GCF_002551425.1	1.43e-29	6.78e-12	-1	7.25e-09	1.67e-136	1.5e-58	1.13e-11	5.3e-11	2.54e-48	1.01e-80	2.14e-13	8.75e-34	7.83e-158	2.85e-117	1.57e-31	8.04e-24	1.31e-09	5.18e-41	3.15e-09	-1	1.84e-79	1.41e-77	1.04e-73	-1	3.58e-95	1.33e-24	3.62e-17	456.7
GCF_002551435.1	-1	8.72e-09	-1	-1	7.29e-126	4.55e-62	1.03e-16	2.34e-11	6.44e-76	2.25e-99	3.94e-09	-1	7.13e-155	4.04e-117	6.54e-28	1.52e-23	1.33e-08	-1	3.93e-09	-1	1.09e-79	0	5.92e-71	-1	3.56e-91	1.53e-27	9.69e-10	432.2
GCF_002551465.1	-1	2.68e-10	-1	-1	5.66e-131	8.35e-69	5.75e-18	1.16e-10	1.76e-83	2.21e-83	3.58e-10	1.94e-31	3.44e-153	1.41e-124	6.3e-32	8.19e-26	2.66e-08	9.11e-41	1.6e-09	5.64e-14	2.29e-80	5.66e-71	1.85e-89	-1	7.72e-91	5.77e-26	1.65e-10	117.6
GCF_002551475.1	-1	1.66e-08	-1	-1	1.86e-127	2.98e-65	8.93e-15	8.48e-17	6.85e-76	6.12e-77	2.24e-09	-1	0	5.34e-119	8.96e-31	1.61e-23	1.29e-08	-1	1.27e-08	-1	1.06e-79	2.22e-65	4.9e-71	-1	6.36e-91	4.88e-27	3.03e-10	-1
GCF_002556545.1	7.32e-55	6.28e-32	1.91e-117	2.33e-10	1.9e-132	2.3e-70	3.37e-19	2.63e-10	7.74e-91	8.81e-90	1.16e-07	1.44e-30	4.29e-173	5e-130	1.11e-27	1.16e-23	7.75e-08	-1	1.76e-13	2.81e-15	8.5e-84	7.84e-81	9.45e-79	-1	2.62e-146	6.47e-27	4.73e-22	647.8
GCF_002573955.1	3.87e-09	1.92e-37	0	2.94e-08	1.75e-142	1.77e-60	8.96e-10	1.72e-12	3.48e-64	3.7e-83	4.8e-13	2.35e-15	8.17e-146	1.09e-117	9.15e-21	7.15e-21	1.51e-07	3.51e-39	2.35e-11	-1	1.16e-90	8.83e-77	9.37e-72	-1	2.32e-95	-1	-1	1041.9
GCF_002591335.1	5.87e-21	1.28e-41	8.17e-110	2.32e-07	8.04e-90	1.06e-71	3.64e-18	1.01e-15	2.25e-52	2.31e-93	9.08e-06	7.1e-13	1.47e-173	4.41e-140	1.06e-29	6.13e-23	3.66e-06	-1	1.28e-14	-1	1.5e-83	6.18e-82	2.89e-69	-1	9.61e-102	-1	-1	269.5
GCF_002633395.1	9.56e-98	2.1e-10	-1	5.05e-06	4.01e-136	3.48e-62	4.9e-09	4.77e-12	1.93e-48	5.51e-74	1.33e-09	1.03e-22	6.78e-164	1.84e-135	1.42e-24	1.04e-25	3.49e-08	-1	8.71e-10	-1	5.26e-114	4.23e-99	3.41e-67	-1	8.23e-94	3.78e-27	9.86e-08	454
GCF_002705665.1	2.79e-34	5.11e-27	8.84e-125	-1	9.36e-129	1.3e-71	3.38e-18	6.52e-11	5.54e-90	6.34e-87	-1	4.76e-27	2.01e-166	3.76e-134	1.45e-29	8.51e-25	2.76e-07	-1	4.65e-09	-1	3.89e-81	3.19e-76	5.9e-63	-1	0	2.34e-28	-1	85.1
GCF_002705685.1	2.84e-11	9.04e-31	0	-1	1.84e-135	1.07e-65	1.22e-17	2.29e-11	3.85e-81	1.99e-101	2.46e-09	3.7e-06	6.44e-170	5.82e-120	3.31e-27	1.05e-22	9.53e-09	-1	1.39e-08	-1	5.48e-111	0	8.15e-51	-1	4.26e-74	3.75e-27	6.21e-11	85.1
GCF_002705695.1	1.13e-08	2.59e-43	1.41e-111	-1	3.68e-128	3.11e-68	1.22e-18	2.68e-12	3.33e-80	1.77e-89	6.31e-07	4.24e-25	0	4.39e-127	5.11e-36	1.42e-31	2.39e-08	-1	4.47e-08	-1	6.29e-105	1.18e-175	4.27e-94	-1	9.02e-95	1.43e-07	-1	280.5
GCF_002705725.1	7.72e-101	6.97e-10	-1	-1	1.11e-138	5.04e-61	1.35e-08	4.08e-16	1.69e-48	5.62e-83	2.87e-06	2.01e-26	0	1.33e-145	4.04e-30	1.41e-23	3.41e-08	-1	4.92e-09	-1	7.67e-116	2.4e-101	5.41e-76	-1	5.38e-95	4.39e-27	2.63e-09	324
GCF_002705975.1	3.52e-61	5.99e-40	4.97e-117	2.16e-06	1.04e-78	1.76e-62	4.1e-13	8.98e-11	8.91e-36	2.32e-74	5.44e-87	1.18e-08	4.05e-175	1.14e-86	3.84e-23	2.1e-14	2.5e-07	4.83e-27	2.68e-12	-1	1.12e-79	0	2e-71	-1	1.51e-166	5.74e-27	1.28e-06	327.7
GCF_002711365.1	1.85e-43	1.24e-06	-1	-1	1.18e-131	9.26e-64	8.76e-12	1.03e-11	2.02e-40	2.83e-110	1.25e-10	4.66e-31	2.21e-160	1.74e-125	1.9e-30	2.88e-19	4.17e-07	-1	1.91e-11	-1	4.72e-79	0	5.3e-67	-1	5.65e-89	2.74e-29	-1	74
GCF_002727115.1	2.32e-25	1.45e-06	-1	-1	7.78e-128	4.8e-69	2.3e-16	2.57e-11	6.9e-52	6.78e-87	1.82e-06	7.01e-25	0	1.11e-141	2.77e-29	1.58e-21	8.39e-08	-1	1.65e-08	-1	1.28e-80	2.68e-83	7.55e-69	-1	2.06e-91	-1	-1	743.8
GCF_002742045.1	-1	1.15e-11	-1	-1	7.06e-126	1.25e-57	2.79e-10	6.21e-13	2.73e-58	8.29e-77	4.63e-07	2.9e-23	1.25e-160	3.01e-135	9.05e-31	1.55e-21	3.2e-07	-1	1.8e-11	-1	1.96e-82	2.57e-77	9.63e-71	-1	4.74e-95	-1	-1	229.3
GCF_002754435.1	-1	2.66e-07	-1	-1	7.65e-123	9.18e-71	2.19e-16	2.28e-10	6.04e-78	5.48e-93	1.04e-08	1.84e-31	0	3.26e-129	1.59e-23	3.28e-24	2.59e-07	-1	6.26e-08	-1	1.01e-81	0	5.22e-63	-1	7.56e-97	3.49e-18	-1	282.4
GCF_002754455.1	-1	1.21e-07	-1	-1	5.72e-125	1.65e-69	3.23e-09	4.87e-16	1.19e-71	4.4e-90	-1	3.19e-27	7.28e-168	3.18e-128	4.75e-28	3.22e-23	2.17e-07	-1	5.64e-11	-1	3.67e-80	1.06e-73	1.51e-65	-1	1.03e-155	3.47e-06	-1	586.7
GCF_002754515.1	1.56e-23	3.71e-09	-1	4.76e-11	5.29e-119	3.1e-60	6.57e-15	6.85e-10	4.47e-54	2.33e-81	2.12e-07	1.29e-26	4.14e-169	9.36e-131	5.9e-21	3.24e-31	1.11e-07	-1	6.51e-12	-1	6.67e-116	0	6.25e-68	-1	4.37e-91	3.24e-25	-1	-1
GCF_002754535.1	9.22e-36	5.81e-18	-1	1.55e-10	1.44e-133	3.46e-62	9.86e-17	2.87e-11	1.4e-53	1.27e-67	1.98e-08	4.47e-13	1.72e-158	1.72e-129	1.63e-23	2.72e-23	7.28e-08	-1	2.33e-10	-1	2.69e-80	1.43e-89	7.62e-69	-1	2.36e-95	1.44e-26	2.89e-06	167.4
GCF_002754555.1	5.77e-21	2.11e-10	-1	8.7e-09	6.75e-128	1.37e-78	7.09e-17	9.43e-11	6.88e-50	1.07e-84	2.58e-09	3.18e-38	3.78e-165	2.43e-129	1.49e-22	5.34e-35	2.17e-07	-1	2.78e-12	-1	2.92e-84	1.99e-77	1.5e-67	-1	5.44e-94	2.92e-26	-1	216.5
GCF_002754595.1	2.21e-20	9.56e-17	-1	5.26e-09	3.44e-129	5.52e-62	2.07e-16	8.34e-11	1.71e-50	3.66e-84	3.08e-09	7.27e-20	2.68e-169	2.36e-124	3.63e-20	1.7e-31	1.7e-07	-1	3.5e-14	1.09e-12	1.21e-81	9.2e-79	8.64e-70	-1	2.05e-129	1.63e-25	-1	-1
GCF_002754615.1	5.77e-26	4e-06	-1	2.05e-11	1.42e-80	5.08e-64	1.26e-06	8.95e-13	1.25e-54	1.49e-76	1.26e-13	4.63e-32	0	7.15e-122	1.48e-29	6.7e-17	-1	4.45e-14	3.06e-13	2.09e-29	3.48e-79	6.82e-75	1.17e-69	-1	6.82e-89	-1	7.34e-20	266.7
GCF_002754675.1	5.33e-24	6.57e-15	-1	-1	2.87e-122	1.61e-64	5.02e-17	1.24e-08	2.61e-57	6.07e-80	5.7e-09	3.77e-09	3.14e-144	6.18e-109	4.74e-25	3.24e-24	6.62e-06	1.83e-40	-1	-1	3.18e-82	3.04e-66	4.03e-62	-1	8.12e-97	2.51e-33	-1	-1
GCF_002754715.1	1.92e-32	6.41e-10	-1	-1	1.59e-127	1.13e-71	1.88e-11	8.91e-12	1.69e-56	6.59e-79	4.52e-15	3.58e-32	3.32e-173	4.68e-132	1.08e-29	2.47e-23	1.36e-07	-1	9.57e-13	3.54e-13	1.65e-88	2.24e-85	2.2e-68	-1	2.31e-147	-1	-1	-1
GCF_002761895.1	1.04e-24	5.84e-08	-1	-1	8.55e-123	1.64e-61	3.15e-19	4.37e-12	7.69e-74	1.14e-75	1.19e-09	1.14e-12	7.34e-164	1.63e-129	2.01e-24	2.5e-21	4.13e-08	-1	5.46e-12	-1	1.71e-78	8.56e-83	5.72e-75	-1	0	6.48e-31	-1	260.3
GCF_002777535.1	-1	2.54e-15	2.75e-142	2.11e-12	5.62e-111	1.9e-75	2.58e-19	7.34e-11	2.01e-51	3.91e-82	9.67e-13	2.76e-24	4.9e-167	8.16e-139	2.51e-24	4.38e-27	2.62e-07	-1	3.95e-14	-1	1.03e-80	1.34e-77	5.32e-72	-1	0	4.56e-32	-1	55.5
GCF_002794255.1	-1	-1	-1	6.36e-06	1.63e-77	3.49e-42	1.18e-08	-1	5.52e-34	1.02e-56	3.63e-07	-1	1.41e-107	1.23e-93	8.47e-20	1.46e-13	2.15e-06	1.15e-40	1.58e-10	-1	1.27e-79	3.2e-54	1.61e-61	-1	1.18e-103	3.82e-30	-1	-1
GCF_002797655.1	2.2e-36	9.12e-13	-1	-1	6.88e-123	3.44e-71	2.57e-13	2.11e-11	3.73e-52	1.32e-73	3.29e-83	2.23e-24	3.11e-145	1.03e-117	2.7e-26	1.57e-28	8.81e-06	1.07e-35	1.67e-11	-1	1.03e-82	9.14e-70	5.11e-69	-1	1.37e-101	1.34e-26	-1	359.4
GCF_002797835.1	3.1e-24	8.19e-08	-1	-1	1.33e-123	2.59e-65	8.64e-19	4.56e-16	1.6e-56	1.24e-123	-1	5.6e-27	1.61e-171	3.99e-117	1.95e-26	3.77e-24	2.44e-07	-1	1.77e-11	-1	8.34e-81	7.17e-171	3.02e-67	-1	5.82e-98	2.26e-08	-1	146
GCF_002802945.1	1.07e-19	5e-16	-1	-1	7.53e-75	1.2e-63	4.83e-14	1.84e-12	5.36e-45	4.32e-75	1.08e-08	1.48e-32	3.77e-173	1.67e-127	1.15e-32	8.42e-30	6.59e-08	-1	5.16e-10	-1	2.85e-77	0	3.26e-56	-1	5.18e-84	-1	-1	793.3
GCF_002803065.1	-1	1.41e-16	-1	2.7e-09	3.7e-132	1.23e-59	1.38e-13	4.01e-11	6.92e-54	2.14e-81	1.16e-09	2.27e-36	1.47e-156	2.17e-125	1.06e-26	1.5e-25	1.11e-07	-1	1.2e-13	1.02e-14	5.65e-86	3.58e-96	2.54e-67	-1	1.72e-89	2.11e-29	-1	387.2
GCF_002803075.1	1.67e-10	7.8e-27	-1	-1	1.04e-121	4.75e-75	4.99e-15	2.71e-11	1.08e-89	2.07e-84	5.39e-09	1.51e-09	5.98e-167	1.54e-155	4.45e-32	2.9e-17	8.94e-07	-1	5.66e-12	-1	1.17e-82	4.68e-108	7.86e-69	-1	2.01e-94	-1	-1	421
GCF_002803085.1	2.4e-09	1.33e-09	-1	-1	1.13e-127	5.61e-70	1.04e-16	3.49e-15	1.08e-82	1.51e-113	9.78e-10	1.75e-36	1.24e-165	1.13e-127	2.85e-27	1e-22	3.09e-07	-1	5.29e-14	7.04e-15	1.59e-81	0	1.02e-77	-1	0	2.45e-07	-1	412.8
GCF_002803155.1	5.89e-44	1.76e-17	-1	-1	4.95e-124	1.4e-70	6.89e-17	2.3e-08	4.05e-54	3.89e-88	-1	2.78e-16	7.71e-180	6.78e-127	5.72e-25	1.52e-26	2.81e-07	-1	1.47e-12	-1	4.6e-81	4e-101	5.5e-65	-1	1.02e-94	7.29e-19	-1	218.2
GCF_002803175.1	9.49e-34	8.5e-34	3.87e-115	-1	7.87e-134	6.28e-66	5.82e-17	1.63e-15	1.88e-75	4.12e-101	1.22e-07	-1	0	5.4e-118	1e-30	6.36e-22	1.21e-08	-1	1.51e-08	-1	2.66e-116	0	3.03e-75	-1	3.69e-92	3.73e-27	7.63e-11	430.7
GCF_002803195.1	6.45e-17	1.06e-08	-1	-1	6.71e-132	1.58e-66	2.52e-21	2.17e-12	2.3e-52	5.67e-80	2.45e-06	7.97e-32	4.49e-158	1.19e-121	5.56e-31	8.06e-26	7.62e-08	-1	3.4e-40	-1	1.94e-80	5.9e-86	1.16e-64	-1	8.69e-98	9.87e-29	7.26e-06	72.1
GCF_002803845.1	4.71e-90	3.53e-54	0	4.44e-11	3.4e-130	6.08e-70	5.91e-21	4.04e-10	3.04e-52	5.63e-88	2.85e-06	2.35e-30	9.75e-177	8.36e-123	1.95e-26	1.2e-26	7.92e-08	-1	1.28e-07	-1	2.05e-82	2.22e-160	7.22e-152	-1	0	5.93e-29	1.29e-07	1967.6
GCF_002804165.1	3.09e-100	8.24e-08	-1	-1	2.19e-137	1.65e-61	2.92e-08	1.33e-16	8.16e-51	1.48e-78	4.46e-06	6.57e-27	0	6.77e-146	3.51e-29	3.46e-25	8e-09	-1	1.01e-09	-1	3.33e-113	1.21e-101	3.33e-80	-1	1.14e-95	3.48e-25	1.63e-07	289.7
GCF_002811705.1	-1	3.16e-06	-1	-1	8.23e-133	1.24e-61	2.82e-20	3.12e-09	1.29e-36	2.71e-88	1.24e-13	-1	8.1e-159	5.8e-120	1.27e-25	5.62e-18	8.65e-08	-1	2.76e-13	1.67e-36	1.1e-78	0	3.07e-73	-1	9.6e-105	1.33e-29	-1	-1
GCF_002812405.1	9.2e-21	1.94e-16	-1	2.39e-07	8.79e-90	2.59e-71	2.39e-18	1.11e-15	2.95e-53	7.56e-101	3.67e-07	3.68e-13	2.32e-176	5.05e-140	1.47e-29	6.46e-23	4e-06	-1	1.86e-14	-1	1.95e-83	1.16e-168	3.16e-69	-1	1.05e-101	-1	-1	207.4
GCF_002813165.1	1.27e-37	8.61e-07	-1	-1	4.37e-79	1.68e-64	4.27e-16	1.54e-13	2.25e-41	2.23e-79	8.38e-12	7.47e-21	0	1.48e-124	2.89e-40	3.1e-17	4.73e-06	-1	7.92e-10	1.9e-27	5.77e-80	5.12e-75	3.77e-71	-1	4.99e-87	-1	3.06e-23	641.7
GCF_002813225.1	2.61e-38	3.02e-08	-1	4.61e-10	7.53e-133	4.07e-59	1.09e-18	1.18e-13	1.46e-52	1.27e-79	8.38e-06	6.12e-40	9.11e-170	5.14e-121	4.22e-26	6.14e-23	2.74e-07	-1	4.54e-10	-1	1.37e-80	0	6.42e-69	-1	6.4e-91	1.62e-23	-1	147.2
GCF_002813405.1	-1	1.56e-07	1.31e-65	8.2e-06	8.33e-132	4.75e-71	3.95e-12	1.46e-06	6.2e-56	5.37e-81	1.2e-07	1.12e-09	1.59e-171	1.73e-120	6.98e-19	2.69e-25	1.66e-07	-1	6.99e-13	-1	1.43e-116	3.59e-93	1.61e-72	-1	0	-1	-1	170
GCF_002832675.1	-1	1.68e-08	-1	-1	4.18e-133	2.16e-67	9.3e-18	7.33e-12	1.61e-40	6.67e-84	1.81e-07	5.19e-12	1.06e-173	2.1e-127	2.63e-24	6.54e-21	3.58e-07	-1	1.84e-09	-1	8.84e-80	6.51e-80	5.03e-71	-1	1.32e-97	5.07e-25	-1	-1
GCF_002843305.1	-1	3.24e-06	-1	-1	8.45e-133	1.27e-61	2.81e-20	3.2e-09	1.32e-36	9.91e-130	9.61e-14	-1	4.56e-170	5.58e-126	1.3e-25	5.77e-18	8.87e-08	-1	2.83e-13	1.7e-36	1.13e-78	6.35e-175	3.15e-73	-1	9.85e-105	1.37e-29	-1	-1
GCF_002844215.1	-1	2.59e-14	-1	-1	2.02e-75	2.06e-66	3.14e-16	1.8e-10	8.28e-34	1.66e-87	1e-12	5.15e-09	5.71e-176	1.7e-123	3.51e-31	8.05e-19	2.68e-07	-1	7.73e-11	-1	2.46e-77	2.44e-67	1.98e-61	-1	7.74e-85	-1	-1	72.1
GCF_002846295.1	6.68e-103	2.56e-55	0	2.19e-12	1.59e-130	3.1e-67	4.99e-15	1.23e-11	2.79e-78	3.19e-75	2.13e-08	9.33e-34	1.35e-171	3.16e-123	1.36e-20	1.17e-24	4.73e-08	-1	7.63e-13	-1	2.4e-87	9.07e-86	3.18e-134	-1	0	7.54e-06	2.48e-06	1670.6
GCF_002846315.1	6.66e-103	2.55e-55	0	2.5e-12	7.14e-131	2.63e-64	4.98e-15	2.69e-11	2.79e-78	2.7e-75	2.12e-08	2.36e-29	9.59e-172	4.32e-122	1.57e-20	6.77e-25	4.6e-08	-1	2.25e-12	-1	8.08e-80	6.17e-85	5.37e-134	-1	0	-1	2.04e-06	1670.6
GCF_002846355.1	2.64e-64	7.03e-28	0	4.2e-89	0	1.82e-154	2.18e-59	1.42e-15	0	0	1.4e-88	5.33e-35	2.56e-178	8.91e-132	4.35e-30	1.35e-18	3.14e-06	-1	2.76e-96	1e-26	5.03e-180	0	2.2e-107	-1	0	-1	1.45e-52	6887.5
GCF_002846415.1	2.61e-19	1.81e-08	-1	2.07e-08	2.21e-137	5.03e-59	1.05e-20	1.91e-06	8.11e-79	5.91e-83	4.17e-10	2.8e-38	6.09e-161	5.64e-116	3.27e-24	2.02e-23	1.75e-08	-1	5.77e-10	-1	8.96e-86	2.25e-71	3.01e-70	-1	1.95e-98	-1	-1	165.6
GCF_002846455.1	3.82e-37	5.06e-12	-1	7.89e-11	2.6e-133	4.27e-58	3.29e-15	5.99e-12	1.74e-71	2.98e-76	2.12e-06	6.77e-34	5.04e-170	7.58e-138	4.61e-26	1.5e-25	1.02e-07	-1	1.46e-10	-1	1.33e-88	1.17e-87	2.99e-77	-1	9.81e-102	6.64e-06	-1	-1
GCF_002846625.1	7.52e-21	5.03e-13	-1	8.37e-09	1.19e-134	1.82e-62	1.05e-17	2.82e-12	1.26e-49	6.56e-85	1.34e-08	1.26e-25	0	3.22e-131	1.33e-37	2.98e-35	5.67e-08	-1	2.4e-12	9.48e-14	1.06e-84	2.07e-86	1.68e-66	-1	1.01e-92	2.07e-22	-1	181.8
GCF_002847285.1	-1	-1	-1	4.84e-06	8.6e-119	8.49e-73	5.7e-15	1.5e-10	9.5e-32	8.5e-77	1.65e-77	6.4e-19	0	2.64e-129	1.16e-32	8.51e-28	1.21e-06	3.35e-37	4.67e-12	-1	1.14e-81	8.88e-83	6.47e-67	-1	7.19e-100	5.74e-28	-1	224
GCF_002848525.1	1.62e-29	4.94e-08	-1	7.88e-06	4.14e-139	7.53e-55	-1	3.07e-16	2.77e-50	3.29e-79	4.99e-09	8.41e-27	0	7.97e-117	1.76e-18	3.75e-23	5.42e-07	-1	1.01e-09	-1	6.67e-97	4.95e-63	3.87e-81	-1	9.24e-92	3.33e-28	-1	251.7
GCF_002879675.2	-1	-1	-1	1.78e-11	9.7e-125	3.22e-64	1.37e-13	1.08e-09	2.53e-47	5.88e-77	2.35e-06	2.87e-28	2.98e-155	1.04e-128	3.45e-29	2.89e-18	5.07e-08	1.47e-40	1.57e-12	-1	1.35e-81	7.75e-79	3.91e-65	-1	4.35e-84	4.29e-28	-1	107
GCF_002891295.1	-1	3.05e-18	-1	-1	3.7e-123	7.54e-63	2.78e-17	3.4e-13	7.15e-89	1.54e-77	-1	1.88e-26	1.62e-174	3.98e-145	1.27e-27	1.91e-61	6.42e-11	-1	1.47e-57	-1	3.03e-80	1.29e-75	1.1e-73	-1	3.97e-103	-1	4.14e-18	328.2
GCF_002891315.1	-1	1.89e-37	1.47e-125	9.6e-06	1.24e-127	4.25e-69	7.59e-20	2.56e-13	7.01e-85	7.1e-84	4.31e-09	6.89e-20	1.04e-162	1.5e-140	8.44e-26	4.15e-26	1.96e-07	-1	8.64e-50	-1	1.42e-80	4.72e-138	9.78e-64	-1	2.94e-102	3.91e-07	-1	359.1
GCF_002891435.1	-1	2.28e-08	-1	-1	1.72e-138	1.08e-75	4.56e-14	2.33e-12	1.4e-74	2.06e-95	6.53e-85	4.15e-23	0	6.45e-107	4.62e-21	1.85e-23	3.19e-07	1.35e-39	1.43e-13	-1	6.72e-85	8.05e-76	6.44e-64	-1	1.51e-93	3.32e-30	-1	-1
GCF_002891865.1	8.16e-21	1.71e-15	-1	2.55e-07	3.04e-89	5.61e-72	5.26e-17	1.1e-15	2.91e-53	2.19e-92	1.03e-06	2.35e-13	8.62e-177	1.13e-139	3.01e-29	2.7e-23	4.35e-06	-1	3.07e-14	-1	2.83e-83	2.11e-82	3.12e-69	-1	9.2e-102	-1	-1	286
GCF_002892485.1	2.86e-17	9.38e-10	-1	-1	2.71e-126	5.05e-55	2.42e-11	2e-12	1.4e-55	1.14e-99	1.23e-06	1.95e-13	5.09e-90	1.25e-74	-1	1.17e-18	8.37e-07	-1	5.97e-11	-1	2.44e-79	8.46e-160	1.3e-66	-1	1.71e-90	8.26e-07	-1	62.9
GCF_002899455.1	-1	4.21e-09	-1	7.32e-08	1.1e-129	1.04e-66	6.91e-17	1.16e-15	5.07e-46	8.98e-82	2.53e-09	1.71e-12	2.19e-177	1.37e-122	4.4e-31	5.61e-19	5.82e-08	8.53e-40	3.51e-12	-1	5.77e-76	0	4.42e-65	-1	1.74e-108	4.46e-26	2.38e-08	957.1
GCF_002907485.1	1.29e-29	4.95e-08	-1	-1	3.56e-139	3.02e-62	1.22e-08	2.99e-16	7.45e-50	1.5e-78	1.97e-09	1.05e-26	0	1.72e-135	2.47e-27	3.35e-23	1.44e-08	-1	2.93e-06	-1	1.34e-113	1.06e-98	1.17e-80	-1	1.53e-92	5.22e-28	-1	236.9
GCF_002910725.2	-1	-1	-1	-1	1.9e-74	7.99e-76	1.96e-10	2.33e-12	9.81e-69	1.33e-90	1.73e-08	1.18e-11	0	9.21e-125	8.82e-31	6.58e-19	2.69e-07	-1	5.12e-12	-1	4.54e-78	1.97e-77	6.47e-57	-1	1.06e-82	-1	-1	1000.1
GCF_002910755.1	-1	4.58e-41	-1	3.69e-09	5.31e-106	3.01e-63	8.8e-20	2.27e-08	1.26e-31	7.01e-72	7.25e-13	1.55e-40	7.29e-163	8.29e-122	5.84e-28	1.13e-18	2.31e-06	-1	-1	-1	2.04e-81	1.6e-66	1.31e-63	-1	3.28e-99	4.54e-34	4.43e-24	137.9
GCF_002910775.2	1.09e-10	1.16e-42	2.43e-113	-1	1.32e-127	1.88e-68	7.22e-19	9.66e-12	8.22e-79	1.65e-84	2.82e-07	1.25e-25	0	2.3e-129	1.81e-37	1.4e-31	1.84e-08	-1	2.32e-08	-1	1.08e-104	5.45e-173	9.87e-92	-1	4.63e-93	3.64e-07	-1	134.2
GCF_002910795.1	-1	8.12e-06	-1	-1	4.18e-75	3.04e-72	1.67e-10	1.95e-12	7.03e-69	8.69e-91	8.36e-09	-1	0	1.41e-124	1.75e-26	2.83e-19	2.32e-07	-1	4.61e-07	-1	3.51e-78	1.23e-69	9.01e-58	-1	2.53e-83	-1	-1	984.1
GCF_002910815.1	-1	8.34e-06	-1	-1	6.02e-75	4.48e-76	1.69e-10	1.07e-10	7.17e-69	3.02e-91	8.4e-09	-1	3.63e-174	1.61e-124	2e-26	5.52e-19	2.29e-07	-1	4.69e-11	-1	3.53e-78	5.35e-71	9.05e-58	-1	2.53e-83	-1	-1	1141.4
GCF_002910825.1	1.32e-44	9.5e-09	-1	-1	3.11e-128	3.3e-64	7.28e-16	8.37e-11	6.47e-81	1.06e-74	3.45e-07	8.36e-10	5.22e-159	8.37e-125	1.41e-23	9.28e-19	1.01e-06	6.03e-26	8.94e-13	-1	1.74e-81	0	6.71e-70	-1	3.83e-95	1.58e-25	-1	491.4
GCF_002910855.1	-1	6.61e-41	-1	3.74e-09	5.07e-106	3.49e-64	8.98e-20	3.96e-09	2.93e-32	1.85e-72	7.02e-13	1.56e-40	5.72e-163	1.64e-121	6.28e-27	1.31e-18	3.4e-06	-1	-1	-1	1.68e-81	1.36e-66	1.32e-63	-1	7.98e-105	4.63e-34	4.52e-24	218.4
GCF_002910875.1	-1	1.47e-09	-1	-1	6.43e-131	6.56e-67	1.06e-15	3.55e-16	2.33e-62	5.17e-81	8.86e-10	9.34e-26	0	5.07e-123	1.3e-32	3.99e-25	2.04e-08	5.71e-39	7.37e-10	-1	2.27e-80	4.58e-69	1.49e-71	-1	2.07e-96	3.49e-25	5.48e-11	183.3
GCF_002910895.1	1.06e-10	1.14e-42	2.34e-113	-1	1.26e-127	1.8e-68	7.06e-19	9.51e-12	7.98e-79	1.2e-84	2.76e-07	1.21e-25	0	2.12e-129	1.74e-37	1.34e-31	1.78e-08	-1	2.12e-08	-1	1.03e-104	5.09e-173	8.97e-92	-1	4.4e-93	3.55e-07	-1	134.2
GCF_002910905.1	2.55e-33	3.04e-11	-1	1.34e-06	4.5e-133	1.3e-60	6.08e-17	9.82e-11	2.49e-49	1.72e-109	8.43e-11	2.07e-08	7.14e-162	2.92e-122	1.01e-25	1.03e-24	1.08e-08	1.03e-36	1.44e-06	-1	1.35e-79	8.67e-115	1.61e-70	-1	9.95e-98	1.29e-26	3.58e-09	174.2
GCF_002910915.1	7.77e-20	9.08e-10	-1	8.2e-09	8.86e-131	1.17e-60	9.51e-17	1.55e-13	1.8e-39	1.29e-76	5.25e-06	3.88e-25	2.23e-147	1.59e-124	6.82e-28	1.29e-18	5.32e-08	-1	4.86e-11	-1	2.28e-78	1.78e-67	1.92e-66	-1	2e-98	5.28e-30	-1	-1
GCF_002910935.1	-1	5.84e-40	2.6e-118	-1	9.71e-128	1.19e-71	8.78e-17	2.14e-15	1.65e-48	5.05e-80	1.48e-09	1.61e-26	0	9.05e-141	4.92e-30	2.51e-24	1.93e-08	2.38e-39	8.22e-44	-1	8.8e-80	1.37e-159	2.04e-70	-1	1.78e-98	4.73e-26	1.28e-12	392.8
GCF_002910985.1	-1	7.9e-39	2.59e-118	-1	1.26e-127	1.19e-71	8.71e-17	2.02e-15	1.64e-48	5.02e-80	1.47e-09	1.61e-26	0	8.91e-141	4.7e-30	9.15e-25	1.92e-08	2.38e-39	8.15e-44	-1	8.51e-80	1.5e-159	2.05e-70	-1	1.8e-98	4.71e-26	2.92e-07	392.8
GCF_002911015.1	-1	-1	-1	2.05e-10	2.31e-129	9.71e-109	1.37e-20	1.05e-18	2.57e-93	1.99e-107	2.1e-07	2.3e-26	2.36e-165	2.14e-131	9.57e-27	1.26e-22	8.08e-08	-1	9.86e-52	-1	1.37e-85	4.07e-167	1.56e-69	-1	1.81e-109	-1	2.03e-17	152.6
GCF_002920535.1	7.91e-21	2.57e-25	-1	1.7e-15	1.95e-131	4.44e-19	-1	-1	8.84e-54	5.84e-23	6.08e-11	4.84e-11	7.35e-30	1.65e-25	-1	1.39e-28	6.08e-07	-1	4.94e-12	-1	6.05e-89	1.53e-28	1.46e-64	-1	1.56e-96	6.79e-28	-1	-1
GCF_002920575.1	3.38e-114	1.15e-63	0	2.71e-106	0	0	5.93e-104	2.32e-27	0	0	1.18e-142	0	0	0	7.11e-172	0	8.71e-177	2.24e-108	4.14e-146	3.03e-106	0	0	3.4e-150	4.4e-13	0	8.11e-06	7.33e-61	36993.2
GCF_002920615.1	-1	1.13e-39	3.22e-112	7.55e-06	3.05e-120	4.83e-68	5.83e-18	3.47e-15	1.68e-54	2.55e-82	1.22e-10	3.22e-15	0	6.63e-133	3.93e-31	1.92e-20	1.61e-06	-1	4.2e-12	4.38e-12	1.93e-87	3.9e-77	8.76e-68	-1	9.59e-100	-1	-1	822.8
GCF_002920635.1	-1	2.29e-06	-1	-1	5.25e-128	3.63e-37	4.88e-08	-1	4.66e-55	1.21e-49	8.52e-06	4.1e-21	1.97e-95	1.05e-46	-1	8.86e-24	6.18e-09	-1	3.04e-55	-1	4.04e-88	3.8e-61	1.2e-62	-1	4.3e-97	-1	-1	-1
GCF_002939385.1	5.82e-27	2.23e-09	5.72e-60	-1	3.79e-124	2.39e-67	1.49e-14	5.89e-11	7.51e-35	4.33e-79	1.05e-08	1.93e-33	1.6e-168	2.95e-131	7.07e-26	1.11e-19	1.36e-07	-1	1.69e-10	1.62e-14	2.21e-116	7.96e-91	2.28e-63	-1	0	3.5e-06	-1	711.1
GCF_002939475.1	2.05e-25	1.28e-06	-1	-1	6.91e-128	1.82e-69	2.04e-16	2.27e-11	6.1e-52	5.98e-87	1.61e-06	6.18e-25	0	9.82e-142	2.45e-29	1.39e-21	7.41e-08	-1	1.46e-08	-1	1.13e-80	2.37e-83	6.68e-69	-1	1.82e-91	-1	-1	743.8
GCF_002940705.1	1.49e-109	1.97e-51	0	7.87e-06	2.77e-128	9.28e-60	3.68e-18	2.02e-12	3.05e-53	1.72e-71	3.65e-09	7.26e-22	5.58e-142	4.29e-116	2.24e-14	1.14e-23	1.6e-07	1.44e-36	6.29e-12	-1	1.09e-81	6.7e-55	1.13e-136	-1	0	1.8e-28	-1	1640
GCF_002941025.1	-1	-1	-1	1.8e-10	3.78e-132	1.33e-65	6.19e-17	1.16e-11	6.61e-40	1.49e-79	9.59e-09	1.2e-25	5.67e-152	1.13e-133	1.35e-24	1.29e-18	2.23e-08	-1	1.33e-09	-1	1.6e-78	2.07e-76	5.25e-65	-1	9.5e-90	2.21e-31	1.5e-07	182.2
GCF_002943895.1	1.86e-31	8.64e-14	-1	-1	2.64e-128	4.31e-66	2.4e-16	2.84e-12	7.24e-34	3.03e-106	2.47e-09	5.77e-41	8.25e-162	1.46e-124	3.53e-32	1.76e-18	5.61e-08	-1	5.55e-11	-1	5.64e-87	0	5.46e-69	-1	3.9e-138	2.39e-31	1.7e-07	461.6
GCF_002946835.1	-1	1.16e-11	-1	-1	7.18e-126	1.29e-57	2.84e-10	6.28e-13	2.78e-58	9.89e-77	4.68e-07	2.97e-23	2.08e-163	3.19e-135	9.24e-31	1.57e-21	3.24e-07	-1	1.84e-11	-1	2e-82	2.71e-77	9.83e-71	-1	4.88e-95	-1	-1	229.3
GCF_002954775.1	7.58e-31	4.95e-11	-1	2.47e-12	2.45e-89	2.57e-61	7.06e-16	3.95e-08	3.62e-52	4.06e-65	6.51e-08	5.06e-30	1.09e-149	2.01e-121	6.41e-19	4.11e-25	1.76e-08	1.27e-20	2.7e-12	-1	8.34e-87	1.27e-66	7.5e-68	-1	6.3e-107	-1	1.98e-06	-1
GCF_002966105.1	8.52e-33	6.39e-06	-1	-1	4.81e-134	6.14e-72	2.37e-17	1.02e-12	4.67e-50	3.11e-71	2.52e-14	-1	2.24e-126	2.52e-95	4.74e-27	1.71e-19	5.14e-07	-1	1.95e-13	-1	5.42e-86	1.03e-72	8.6e-106	-1	0	8.27e-29	-1	136.1
GCF_002982015.1	-1	-1	-1	5.06e-10	6.29e-125	1.46e-65	2.77e-17	2.2e-10	1e-49	4.18e-71	1.86e-07	6.35e-20	1.02e-157	4.82e-108	1.38e-16	9.91e-18	1.19e-07	-1	-1	-1	5.77e-83	3e-101	6.94e-68	-1	1.08e-91	1e-15	-1	61.1
GCF_003013745.1	1.13e-17	7.76e-13	-1	-1	7.81e-122	2.93e-72	7.06e-14	4.93e-12	2.06e-37	3.37e-94	3.21e-09	1.23e-12	8.39e-171	4.28e-125	1.69e-21	2.7e-18	1.33e-07	-1	2.45e-11	-1	6.13e-77	9.81e-165	1.81e-66	-1	1.3e-104	6.14e-07	-1	251.3
GCF_003024195.1	5.61e-41	1.41e-11	-1	1.42e-06	5.09e-128	1.81e-72	8.43e-14	2.7e-16	9.38e-60	2.88e-80	1.61e-10	1.38e-07	5.06e-171	2.37e-126	3.15e-28	4.5e-20	2.66e-07	-1	3.04e-10	-1	2.58e-86	1.73e-76	6.7e-67	-1	1.8e-98	8.1e-27	-1	386.1
GCF_003024215.1	-1	2.38e-08	-1	1.63e-06	7.01e-132	1.68e-65	3.59e-17	6.49e-16	9.74e-69	4.38e-102	3.38e-08	1.81e-31	0	5.12e-136	4.97e-28	3.17e-22	1.28e-08	-1	1.38e-08	-1	2.55e-132	0	3.3e-71	-1	8.09e-95	1.36e-27	7.05e-10	112
GCF_003032475.1	-1	1.96e-13	-1	-1	3.59e-124	1.55e-73	1.46e-15	7.57e-09	5.58e-85	2.31e-83	3.71e-10	1.12e-22	8.89e-176	3.29e-135	5.44e-28	2.29e-27	5.51e-08	-1	5.38e-12	-1	6.17e-86	2.95e-87	8.94e-66	-1	7.64e-89	7.95e-06	-1	374.1
GCF_003041235.1	-1	1.15e-10	-1	4.82e-07	1.55e-131	2.89e-68	1.41e-15	2.2e-12	1.16e-53	1.4e-86	1.27e-07	8.55e-21	0	1e-150	6.11e-34	1.02e-22	2.45e-07	1.64e-38	9.59e-13	4.11e-14	2.77e-84	1.93e-77	1.11e-63	-1	1.86e-94	1.58e-27	-1	-1
GCF_003046555.1	-1	5.97e-10	-1	-1	7.35e-125	3.8e-51	3.22e-16	4.31e-11	4.54e-59	8.83e-65	3.39e-09	1.59e-55	6.9e-153	1.78e-132	2.37e-27	2.49e-58	6.95e-12	-1	1.86e-10	-1	2.32e-85	5.27e-62	2e-65	-1	1.94e-97	6.9e-06	-1	-1
GCF_003048205.2	4.04e-49	1.32e-19	-1	4.25e-09	9.6e-124	2.37e-70	7.39e-15	4.36e-12	1.42e-78	9.59e-83	1.17e-09	2.88e-23	2.23e-163	1.79e-125	2.88e-23	1.2e-21	5.33e-08	2.13e-41	2.15e-12	-1	4.63e-87	4.77e-70	1.97e-63	-1	4.48e-96	3.03e-29	-1	175
GCF_003054555.1	4.4e-24	4.87e-31	0	-1	8.19e-132	4.18e-64	2e-54	2.34e-12	0	1.65e-92	1.41e-07	1.13e-28	0	6.85e-151	2.86e-30	9.79e-25	7.67e-08	5.3e-41	5.81e-42	-1	1.18e-84	9.03e-86	5.2e-129	-1	1.77e-92	3.11e-26	5.73e-08	2548
GCF_003073355.1	8.99e-36	1.05e-36	2.4e-07	-1	6.33e-139	3.95e-68	6.73e-18	1.74e-12	8.06e-86	1.11e-91	2.06e-07	1.09e-15	4.01e-171	6.75e-151	6.66e-33	3.48e-18	3.14e-07	-1	3.22e-12	-1	9.85e-80	0	1.02e-63	-1	1.92e-95	-1	-1	149
GCF_003074055.1	1.8e-22	1.84e-07	-1	-1	8.68e-127	3.89e-56	2.94e-19	1.88e-10	3.27e-49	6.34e-69	2.48e-06	2.57e-16	7.79e-140	4.28e-111	3.11e-26	6.97e-22	5.7e-08	2.09e-34	1.24e-13	-1	5.25e-88	2.56e-59	1.83e-70	-1	2.83e-100	1.54e-27	-1	-1
GCF_003096915.1	2.21e-20	9.56e-17	-1	5.25e-09	3.44e-129	5.51e-62	2.07e-16	8.34e-11	1.71e-50	3.65e-84	3.08e-09	7.26e-20	2.68e-169	2.36e-124	3.62e-20	1.7e-31	1.7e-07	-1	3.5e-14	1.09e-12	1.21e-81	9.19e-79	8.64e-70	-1	2.05e-129	1.63e-25	-1	-1
GCF_003097515.1	-1	3.64e-10	-1	-1	1.18e-126	2.93e-55	2.16e-18	2.12e-09	2.29e-59	7.41e-76	-1	2.04e-28	2.03e-154	1.76e-121	1.36e-23	4.09e-23	1.98e-06	-1	5.63e-13	-1	2.47e-79	3e-173	1.04e-68	-1	4.13e-84	1.65e-27	-1	181
GCF_003112515.1	-1	-1	-1	1.24e-06	2.67e-114	3.8e-68	1.39e-22	3.27e-16	5.08e-59	9.33e-83	4.99e-09	1.63e-21	0	5.62e-122	4.39e-29	2.8e-18	3.08e-08	-1	3.73e-11	-1	1.4e-138	2.31e-153	1.04e-38	-1	3.06e-137	-1	3.33e-09	72.1
GCF_003112535.1	-1	1.55e-12	-1	1.48e-08	1.61e-129	1.42e-65	1.93e-16	1.18e-15	2.95e-66	4.5e-78	2.48e-08	5.87e-10	0	4.62e-131	3.47e-30	2.05e-61	6.09e-15	-1	1.15e-12	-1	4.29e-88	4.04e-96	2.67e-74	-1	4.62e-117	1.86e-25	-1	645.1
GCF_003112555.1	1.71e-14	1.33e-24	-1	2.68e-11	3.35e-120	7.65e-70	1.26e-18	2.33e-12	5.63e-34	2.29e-94	1.83e-08	2.24e-25	5.15e-178	1.91e-129	6.76e-26	2.86e-30	1.3e-07	-1	6.37e-10	-1	3.14e-76	1.25e-167	8.51e-139	-1	6.64e-84	-1	-1	347.4
GCF_003112575.1	3.23e-37	3.06e-42	-1	-1	5.56e-123	2.17e-65	8.85e-17	4.41e-12	4.31e-37	2.31e-98	5.2e-08	-1	1.2e-157	2.86e-123	8.27e-27	7.3e-18	2.82e-07	-1	9.35e-11	-1	7.78e-76	1.11e-169	3.56e-68	-1	4.26e-92	-1	-1	312
GCF_003112595.1	2.32e-20	9.78e-06	-1	-1	3e-119	2.49e-72	1.27e-13	2.46e-11	4.01e-41	1.18e-98	2.8e-08	1.29e-11	1.31e-165	2.55e-135	1.09e-20	3.93e-19	2.38e-08	-1	3.6e-11	1.28e-16	4e-76	4.93e-166	1.09e-67	-1	4.13e-98	3.65e-07	-1	168.4
GCF_003116675.1	-1	6.11e-16	-1	2.78e-06	5.9e-133	5.23e-62	2.95e-16	4.84e-11	1.74e-47	3.22e-79	1.45e-09	9.31e-22	2.02e-169	1.16e-145	1.2e-29	5.85e-24	7.89e-08	-1	4.33e-10	-1	1.55e-79	3.73e-75	6.22e-72	-1	1.79e-88	2.75e-25	-1	263.9
GCF_003116685.1	-1	1.38e-15	-1	1.08e-06	3.02e-134	8.85e-67	6.02e-17	1.74e-12	3.41e-47	1.23e-100	1.08e-07	3.87e-13	0	4.93e-131	6.91e-39	2.19e-22	5.21e-08	-1	1.78e-08	-1	3.24e-80	0	2.78e-73	-1	1.34e-109	4.09e-26	9e-11	412.1
GCF_003116715.1	6.68e-30	9.07e-14	-1	-1	8.13e-128	9.3e-67	8.15e-16	2.61e-12	2.24e-34	3.05e-106	2.27e-09	9.12e-41	2.04e-147	3.28e-125	4.4e-31	1.53e-18	5.15e-08	-1	6.13e-11	-1	3.37e-87	0	4.39e-69	-1	1.26e-138	4.78e-31	1.56e-07	336.6
GCF_003116725.1	-1	1.79e-08	-1	-1	4.53e-138	3.77e-61	1.29e-18	6.11e-17	1.07e-64	1.6e-109	9.42e-07	5.38e-25	1.1e-180	1.55e-132	1.38e-28	3.03e-23	3.44e-08	-1	2.9e-10	-1	1.56e-109	2.28e-169	8.24e-72	-1	6.73e-93	3.79e-12	-1	66.6
GCF_003116755.1	-1	7.17e-11	-1	1.65e-06	2.72e-133	1.19e-67	3.36e-17	6.68e-16	3.08e-99	1.6e-78	5.12e-08	4.83e-21	0	1.29e-121	4.55e-31	9.87e-23	3.83e-08	-1	1.09e-07	-1	4.42e-133	0	4.36e-87	-1	2.26e-94	2.13e-27	2.1e-10	289.7
GCF_003116775.1	4.54e-10	2.16e-39	7.2e-117	-1	2.54e-133	3.68e-65	1.01e-19	2.06e-15	1.22e-73	4.02e-79	1.66e-07	-1	0	2.18e-118	2.49e-30	2.61e-22	9.28e-09	-1	1.7e-08	-1	1.14e-80	0	7.59e-74	-1	1.45e-91	1.22e-27	1.76e-10	231.3
GCF_003116795.1	2.39e-16	-1	-1	2.32e-09	2.19e-121	1.85e-76	9.94e-08	1.13e-09	9.38e-31	2.04e-86	3.11e-08	8.89e-15	1.49e-172	1.46e-133	1.09e-20	2.81e-18	1.4e-07	4.71e-36	3.51e-11	-1	4.54e-78	4.79e-76	9.75e-72	-1	5.63e-102	3.01e-32	-1	105
GCF_003121295.1	3.81e-20	-1	-1	-1	6.87e-80	9.76e-66	1.58e-17	2.65e-09	9.52e-92	2.58e-73	-1	1.37e-29	5.54e-161	1.43e-119	6.29e-20	1.05e-23	4.25e-07	-1	3.98e-13	-1	2.34e-76	1.36e-89	1.07e-70	-1	1.12e-92	2.3e-13	-1	-1
GCF_003122345.2	8.53e-33	6.39e-06	-1	-1	4.82e-134	6.12e-72	2.4e-17	1.02e-12	4.67e-50	3.33e-71	2.52e-14	-1	2.24e-126	2.5e-95	4.74e-27	1.71e-19	5.16e-07	-1	1.95e-13	-1	5.43e-86	1.09e-72	8.9e-106	-1	0	8.28e-29	-1	136.1
GCF_003122365.1	-1	5.14e-10	-1	-1	7.76e-129	5.41e-65	2.63e-16	3.73e-12	2.65e-72	4.88e-92	-1	4.19e-06	2.11e-178	6.22e-125	3.56e-25	4.37e-24	4.11e-06	-1	1e-13	-1	2.23e-79	1.3e-75	3.24e-124	-1	4.16e-93	-1	-1	146
GCF_003129505.1	2.14e-34	9.62e-15	-1	-1	2.23e-99	9.69e-73	1.5e-16	1.15e-15	1.97e-86	1.02e-113	-1	4.03e-25	3.76e-173	1.99e-143	8.51e-30	7.38e-46	7.71e-08	-1	2.36e-42	-1	1.58e-87	0	6.52e-69	-1	9.97e-111	-1	-1	416.6
GCF_003143855.1	-1	2.02e-11	-1	3.72e-13	2.7e-122	7.91e-68	9.92e-17	1.86e-15	2.96e-52	8.74e-84	-1	4.81e-30	4.65e-174	4.53e-124	5e-28	1.87e-22	1.89e-06	-1	5.85e-06	-1	2.52e-76	1.47e-77	3.56e-130	-1	2.98e-96	-1	-1	548.1
GCF_003143935.1	-1	5.28e-09	-1	1.26e-08	1.67e-126	2.28e-61	-1	3.19e-12	2.71e-53	5.04e-76	3.81e-07	1.34e-18	2.94e-167	9.13e-116	4.1e-24	3.02e-24	2.02e-07	-1	2.04e-12	-1	3.8e-86	1.09e-55	3.4e-65	-1	1.06e-96	-1	-1	-1
GCF_003144095.1	1.03e-22	1.63e-22	-1	-1	1.37e-134	3.62e-68	5.59e-17	1.14e-12	2.6e-49	4.99e-104	-1	1.11e-41	1.35e-159	3.66e-127	2.47e-29	3.85e-16	4.7e-07	-1	8.35e-07	-1	5.08e-75	0	1.6e-63	-1	4.8e-106	-1	-1	-1
GCF_003146615.1	4.15e-49	3.61e-12	-1	6.28e-11	2.07e-128	8.54e-76	1.3e-23	2.69e-10	5.16e-85	1.24e-87	1.4e-89	9.01e-08	7.96e-162	3.59e-135	1.1e-21	1.57e-24	2.73e-06	-1	6.7e-12	-1	1.23e-80	3.84e-79	6.48e-87	-1	1.93e-98	9.1e-31	1.84e-10	736.8
GCF_003147545.1	5.33e-11	1.9e-10	-1	-1	3.1e-134	8.92e-66	5.76e-13	9.62e-12	5.66e-48	3.17e-79	6.96e-09	-1	1.51e-142	1.57e-108	2.11e-31	6.7e-25	1.28e-08	-1	1.42e-08	-1	5.57e-80	1.5e-74	1.17e-70	-1	1.09e-85	2.32e-26	8.62e-10	-1
GCF_003148825.1	3.55e-160	1.28e-68	0	1.79e-142	0	0	2.84e-117	1.66e-34	0	0	7.86e-164	0	0	0	0	0	2.94e-172	3.2e-122	8.65e-167	5.6e-121	0	0	0	2.81e-21	0	8.72e-68	-1	54652.1
GCF_003173275.1	2.09e-31	9.12e-28	3.97e-125	-1	2.79e-123	2.78e-71	4.09e-22	6.61e-11	1.29e-53	1.82e-83	-1	4.82e-27	9.36e-167	3.03e-126	1.1e-28	8.02e-25	2.8e-07	-1	2.05e-09	-1	3.95e-81	1.24e-76	2.21e-66	-1	0	8.09e-29	-1	176.7
GCF_003173635.1	5.85e-103	1.38e-08	-1	-1	7.6e-133	2.43e-60	3.14e-16	3.72e-16	8.89e-48	3.94e-80	3.03e-06	1.27e-26	2.18e-179	5.37e-150	4.36e-31	7.65e-24	3.14e-08	-1	3.24e-06	-1	3.95e-115	4.3e-102	1.57e-69	-1	1.98e-93	1.66e-27	-1	373.9
GCF_003173645.1	-1	4.33e-11	-1	-1	7.46e-131	1.42e-65	1.33e-17	4.18e-11	4.97e-51	2.22e-82	3.52e-08	4.21e-22	6.91e-156	1.78e-121	2.52e-30	5.01e-19	9.82e-09	-1	6.29e-07	-1	3.38e-79	1.86e-72	8.35e-69	-1	2.11e-98	1.88e-30	-1	-1
GCF_003182455.1	6.09e-25	5.88e-41	3.65e-119	-1	1.6e-129	4.64e-68	9.76e-14	1.28e-12	2.86e-87	4.57e-73	6.43e-06	1.35e-26	1.89e-163	1.45e-137	3.87e-23	2.56e-29	6.42e-08	9.74e-37	2.01e-12	-1	6.89e-87	1.07e-167	2.6e-76	-1	0	1.4e-31	5.21e-08	139.7
GCF_003205575.1	1.1e-16	5.34e-20	-1	2.89e-06	6.72e-136	4.18e-68	4.26e-17	1.07e-14	5.42e-45	1.87e-79	6.61e-11	9.62e-41	0	2.97e-141	3.68e-27	1.31e-18	6.79e-08	5.92e-13	1.1e-14	1.8e-26	1.3e-83	5.54e-146	8.06e-73	-1	0	-1	1.72e-06	560
GCF_003208035.1	-1	7.18e-07	-1	-1	8.89e-116	1.73e-71	2.48e-19	2.83e-11	1.66e-52	9.75e-77	3.59e-09	8.27e-19	3.53e-159	2.08e-131	3.19e-24	1.75e-17	1.42e-08	-1	9.41e-10	-1	1.88e-88	6.41e-71	1.05e-145	-1	2.04e-96	6.13e-30	-1	527.4
GCF_003236365.1	1.6e-21	5.35e-38	2.73e-08	-1	2.5e-122	1.64e-64	1.72e-17	2.2e-11	8.22e-54	1.62e-82	-1	4.02e-19	0	4.69e-128	7.55e-28	4.58e-23	2.5e-07	-1	1.64e-10	-1	6.12e-81	0	8.61e-67	-1	6.14e-96	-1	-1	453.4
GCF_003248335.1	-1	2.19e-06	-1	2.36e-13	1.02e-129	1.68e-65	7.15e-18	4.15e-15	9.52e-73	1e-76	-1	7.88e-24	0	1.24e-129	2.87e-27	3.01e-18	9.29e-08	-1	7.55e-13	-1	3.72e-78	3.32e-108	8.29e-71	-1	1.16e-90	-1	-1	309.2
GCF_003248355.1	-1	2.3e-06	-1	2.48e-13	1.08e-129	1.77e-65	7.52e-18	4.37e-15	1e-72	1.05e-76	-1	8.29e-24	0	1.3e-129	3.02e-27	3.17e-18	9.77e-08	-1	7.94e-13	-1	3.92e-78	3.49e-108	8.71e-71	-1	1.22e-90	-1	-1	309.2
GCF_003253495.1	2.37e-96	8.84e-06	-1	-1	3.38e-127	5.55e-69	2.76e-17	8.62e-12	1.59e-37	3.23e-109	1.99e-06	1.7e-35	1.55e-139	3.64e-119	1.7e-21	4.68e-18	2.12e-08	-1	1.25e-10	-1	8.88e-79	2.08e-165	2.43e-68	-1	9.05e-94	5.72e-06	-1	96.1
GCF_003254205.1	2.96e-96	9.34e-06	-1	-1	3.41e-127	1.76e-69	1.89e-17	2.79e-11	3.35e-37	5.42e-109	1.87e-06	1.22e-35	2.71e-141	3.11e-120	1.3e-21	4.72e-18	2.14e-08	-1	1.26e-10	-1	8.96e-79	9.85e-165	4.15e-68	-1	3.81e-91	5.77e-06	-1	96.1
GCF_003259275.1	2.95e-96	9.3e-06	-1	-1	3.39e-127	1.76e-69	1.88e-17	2.78e-11	3.34e-37	5.39e-109	1.86e-06	1.21e-35	2.69e-141	3.09e-120	1.3e-21	4.68e-18	2.13e-08	-1	1.25e-10	-1	8.92e-79	9.81e-165	3.55e-68	-1	1e-93	5.75e-06	-1	96.1
GCF_003259355.1	5.15e-43	4.03e-16	-1	-1	7.81e-128	2.6e-63	4.86e-15	7.97e-09	7.14e-55	5.41e-73	1.75e-09	-1	1.43e-155	1.61e-98	5.52e-27	2.57e-15	-1	-1	7.19e-06	-1	2.23e-83	1.51e-162	9.74e-50	-1	1.24e-87	1.91e-06	-1	175
GCF_003259365.1	-1	2.82e-08	-1	2.7e-10	4.9e-128	3.4e-72	5.21e-14	4.16e-13	2.18e-53	1.08e-75	-1	1.45e-17	6.39e-140	5.86e-113	2.19e-22	5.65e-24	2.26e-07	-1	3.86e-37	-1	3.58e-86	3.86e-71	7.37e-67	-1	6.75e-88	8.96e-07	1.75e-07	-1
GCF_003259575.1	2.94e-96	9.28e-06	-1	-1	3.39e-127	1.75e-69	1.88e-17	2.77e-11	3.33e-37	5.38e-109	1.86e-06	1.21e-35	2.69e-141	3.09e-120	1.29e-21	4.67e-18	2.13e-08	-1	1.25e-10	-1	8.91e-79	9.79e-165	3.55e-68	-1	9.98e-94	5.74e-06	-1	96.1
GCF_003259585.1	9.24e-23	7.11e-23	-1	-1	7.79e-123	3.43e-76	4.39e-18	9.14e-17	2.83e-76	3.71e-95	7.08e-06	2.08e-38	0	2.07e-126	4.94e-28	3.14e-21	8.04e-08	-1	4.5e-11	-1	6.26e-87	0	3.64e-69	-1	1.37e-146	5.09e-14	4.64e-10	619
GCF_003259625.1	-1	4.17e-09	-1	1.33e-14	1.52e-131	1.32e-65	2.11e-15	3.88e-16	8.58e-40	1.86e-114	-1	2.26e-24	0	1.82e-129	3.83e-29	6.15e-19	7.17e-09	-1	1.2e-11	-1	2.34e-78	1.23e-170	9.34e-71	-1	1.03e-96	6.65e-07	2.1e-06	306.9
GCF_003261055.1	1.07e-21	2.48e-43	4.15e-114	-1	1.27e-120	5.64e-69	5.94e-21	1.81e-11	1.5e-49	4.36e-89	-1	1.25e-27	0	2.08e-137	3.26e-31	3.34e-25	1.54e-07	-1	4.44e-12	-1	2.44e-75	2.71e-117	1.47e-67	-1	3.05e-96	4.2e-28	-1	61.1
GCF_003263885.1	5.34e-11	1.9e-10	-1	-1	3.11e-134	8.94e-66	5.78e-13	9.64e-12	5.67e-48	3.17e-79	6.97e-09	-1	1.51e-142	1.57e-108	2.11e-31	6.72e-25	1.28e-08	-1	1.43e-08	-1	1.39e-75	1.5e-74	1.06e-70	-1	8.65e-93	2.33e-26	8.64e-10	-1
GCF_003263925.1	5.3e-11	1.89e-10	-1	-1	3.08e-134	8.87e-66	5.73e-13	9.56e-12	5.63e-48	3.15e-79	6.92e-09	-1	1.5e-142	1.56e-108	2.1e-31	6.67e-25	1.27e-08	-1	1.42e-08	-1	5.54e-80	1.49e-74	1.05e-70	-1	8.58e-93	2.31e-26	8.58e-10	-1
GCF_003265665.1	1.19e-22	-1	-1	-1	1.56e-141	3.06e-60	1.3e-17	5.51e-11	2.19e-74	1.54e-84	8.47e-07	8.39e-15	3.72e-160	6.61e-125	3.34e-21	5.24e-24	3.15e-07	-1	-1	-1	5.07e-77	7.46e-75	4.16e-63	-1	5.85e-96	4.66e-35	6.44e-07	131
GCF_003268535.1	8.82e-36	6.48e-42	-1	-1	2.01e-98	3.06e-66	4.85e-17	1.54e-15	3.99e-86	1.22e-81	-1	3.27e-26	1.33e-166	2.17e-133	3.43e-30	9.07e-27	1.11e-07	-1	8.06e-43	-1	4.71e-87	4.51e-99	2.32e-68	-1	2.97e-111	-1	-1	367.5
GCF_003268555.1	1.89e-36	6.53e-42	-1	-1	2.03e-98	3.11e-67	4.23e-17	1.55e-15	4.01e-86	1.19e-81	-1	3.54e-26	4.05e-170	1.25e-143	3.14e-30	9.09e-27	9.12e-08	-1	2.21e-42	-1	4.84e-87	8.12e-101	1.59e-71	-1	1.65e-110	-1	-1	379.1
GCF_003268675.1	1.28e-29	5.24e-08	-1	-1	3.62e-139	3.3e-62	1.5e-08	3.01e-16	3.76e-50	2.05e-78	2.76e-09	1.07e-26	0	4.32e-135	2.87e-27	1.74e-23	2.02e-08	-1	1.05e-09	-1	3.55e-113	1.31e-98	4.31e-81	-1	1.62e-92	5.33e-28	-1	241.6
GCF_003268965.1	-1	6.84e-11	-1	-1	1.68e-127	7.66e-64	1.95e-17	1.51e-11	5.89e-54	3.47e-74	7.92e-09	1.6e-18	1.27e-164	1.73e-145	1.39e-27	2.97e-18	2.82e-08	-1	5.99e-07	-1	3.11e-79	3.16e-69	4.2e-69	-1	1.26e-100	2.12e-29	-1	-1
GCF_003270085.1	-1	3.56e-10	-1	-1	1.03e-127	7.87e-67	2.46e-16	1.35e-15	6.18e-39	2.28e-77	5.53e-11	3.3e-16	3.74e-176	7.64e-126	2.13e-26	2.74e-24	8.65e-07	-1	2.13e-12	-1	9.53e-81	2.79e-81	1.23e-67	-1	1.07e-93	-1	-1	540.7
GCF_003287915.1	9.68e-21	4.47e-15	-1	6.37e-08	1.81e-135	1.85e-64	2.07e-13	7.85e-11	4.75e-57	8.86e-62	-1	3.33e-31	0	3.28e-112	7.01e-23	8.8e-25	2.21e-07	-1	2.42e-09	3.46e-13	7.93e-80	1.04e-65	5.57e-66	-1	1.66e-95	1.96e-24	-1	177.8
GCF_003287935.1	9.28e-21	4.48e-15	-1	6.39e-08	6.85e-135	9.51e-64	2.08e-13	7.87e-11	4.76e-57	3.17e-61	1.13e-07	3.34e-31	0	5.18e-112	1.19e-21	8.82e-25	2.21e-07	-1	2.23e-09	3.47e-13	7.95e-80	7.3e-66	5.58e-66	-1	5.02e-98	1.97e-24	-1	177.8
GCF_003311645.1	2.53e-13	1.13e-27	0	-1	1.62e-75	8.24e-62	4.53e-20	2.85e-12	9.55e-76	5.25e-74	-1	2.64e-20	5.44e-169	4.41e-102	3.82e-27	3.08e-16	-1	-1	1.88e-06	-1	6.63e-64	5.99e-146	1.98e-79	-1	1.69e-98	-1	-1	-1
GCF_003323735.1	-1	-1	-1	7.24e-07	1.75e-138	1.99e-70	6.27e-16	2.19e-13	7.08e-55	1.08e-78	7.34e-06	5.14e-26	0	1.43e-124	3.19e-34	5.04e-27	-1	-1	3.73e-06	-1	7.96e-76	9.65e-87	4.02e-65	-1	1.22e-103	5.11e-06	3.36e-07	172.8
GCF_003324565.1	6.03e-11	7.41e-10	-1	2.75e-11	2.6e-128	6.32e-66	5e-14	2.75e-09	4.37e-59	9.2e-71	1.67e-08	1.27e-33	1.08e-157	2.48e-123	7.93e-29	5.67e-28	6.59e-09	-1	7.77e-13	9.28e-16	1.21e-81	3.15e-73	3.52e-71	-1	4.46e-90	6.61e-06	-1	125
GCF_003325375.1	2.89e-13	2.58e-20	9.54e-118	1.15e-10	3.1e-137	1.52e-67	4.71e-16	5.57e-12	8.18e-66	1.03e-72	2.22e-06	8.36e-29	0	4.84e-152	9.78e-26	5.57e-22	4.14e-07	3.01e-40	4.18e-45	-1	4.26e-81	6.53e-80	2.45e-68	-1	3.79e-103	2.08e-25	-1	382.4
GCF_003330845.1	7.42e-15	5.69e-08	-1	-1	1.02e-128	8.58e-62	2.15e-15	1.41e-07	3.84e-54	5.46e-83	1.04e-07	7.64e-31	4.77e-162	1.99e-128	2.91e-31	2.04e-22	3e-07	2.93e-38	1.16e-13	-1	4.14e-78	1.33e-166	8.71e-66	-1	2.25e-95	1.43e-29	-1	374.6
GCF_003330865.1	2.69e-34	2.86e-09	-1	5.47e-07	1.25e-130	5.79e-72	1.14e-19	8e-11	6.96e-84	8.71e-95	2.16e-93	1.25e-27	0	3.55e-138	3.39e-34	1.84e-22	3.64e-07	-1	4.07e-11	1.93e-10	2.19e-79	2.88e-81	1.42e-91	-1	1.66e-98	5.06e-24	-1	727.7
GCF_003344445.1	2.86e-15	3.09e-19	-1	1.72e-06	3.45e-125	2.52e-62	1.15e-12	8.34e-13	3.18e-80	1.73e-118	1.29e-11	2.88e-24	1.93e-157	1.55e-132	2.19e-22	3.03e-22	6.07e-08	3.02e-38	1.62e-13	8.02e-14	8.07e-88	5.14e-172	7.48e-64	-1	3.35e-95	2.33e-29	-1	195.1
GCF_003344905.1	9.58e-19	1.46e-08	-1	6.76e-10	1.29e-122	1.56e-63	9.51e-14	6.4e-11	3.43e-37	1.13e-75	5.26e-08	4.69e-14	1.84e-164	3.12e-127	2.69e-27	4.73e-18	1.06e-06	1.28e-38	2.56e-11	-1	1.8e-77	9.34e-77	4.36e-68	-1	3.2e-93	-1	-1	139.8
GCF_003344965.1	1.84e-38	1.39e-36	3.39e-112	1.86e-07	1.65e-81	4.16e-69	2.69e-22	4.94e-14	3.99e-77	1.13e-85	3.17e-07	1.45e-31	2.32e-174	8.85e-129	1.93e-27	1.62e-16	1.24e-07	-1	2.11e-06	-1	1.28e-81	3.77e-161	5.66e-65	-1	5.99e-90	-1	-1	64.8
GCF_003346515.1	-1	-1	-1	-1	7.64e-80	3.82e-60	1.25e-18	1.29e-10	1.42e-37	1.78e-71	2.53e-07	3.42e-22	1.6e-152	2.37e-112	2.21e-25	6.93e-16	3.47e-07	-1	1.14e-06	-1	4.72e-117	1.34e-94	4.99e-69	-1	4.05e-103	-1	-1	381.1
GCF_003352445.1	3.1e-100	8.17e-08	-1	-1	1.44e-138	2.8e-61	2.92e-08	1.41e-16	8.71e-50	1.67e-78	7.66e-06	6.58e-27	0	1.19e-145	6.25e-29	3.28e-25	8.01e-09	-1	1.01e-09	-1	3.33e-113	7.15e-102	3.88e-80	-1	8.85e-95	8.25e-25	2.36e-08	368.4
GCF_003353555.1	7.56e-20	1.27e-36	9.11e-109	-1	3.27e-134	4.02e-71	1.58e-21	1.02e-11	5.3e-78	1.12e-84	6.97e-09	-1	4.61e-176	4.91e-128	1.27e-26	6.52e-25	1.35e-08	-1	1.12e-08	-1	5.88e-80	6.64e-174	1.52e-70	-1	2.4e-85	1.96e-27	3.61e-10	-1
GCF_003363195.1	1.22e-22	2.65e-07	-1	-1	1.02e-130	3.16e-54	4.17e-17	4.5e-12	2.79e-49	2.74e-52	8.93e-07	1.78e-29	3.12e-85	2.22e-58	-1	5.37e-24	1.12e-07	3.67e-35	9.38e-13	-1	3.43e-88	6.48e-55	6.4e-71	-1	2.01e-101	1.03e-27	-1	-1
GCF_003367645.1	1.76e-72	2.84e-10	-1	-1	1.19e-136	1.35e-61	9.55e-16	1.41e-13	2.18e-47	9.03e-80	4.34e-10	1.68e-25	1.5e-169	1.35e-145	2.51e-29	1.92e-25	6.67e-08	-1	1.62e-10	-1	1.29e-79	1.02e-75	4.07e-72	-1	3.63e-89	5.37e-25	3.02e-11	59.2
GCF_003369795.1	5.2e-99	1.12e-08	-1	-1	1.05e-120	2e-71	7.42e-17	7.71e-10	4.29e-34	2.28e-132	2.78e-09	1.56e-12	1.78e-167	7.44e-134	4.22e-21	2.12e-17	1.27e-07	-1	4.86e-11	-1	6.75e-77	0	8.33e-70	-1	1.91e-132	-1	-1	271.3
GCF_003384795.1	7.86e-24	3.5e-10	-1	3.86e-10	1.46e-129	7.46e-70	2.91e-16	1.22e-15	6.54e-53	3.84e-83	5.78e-09	4.39e-33	3.86e-175	1.14e-136	3.42e-30	1.56e-25	1.29e-07	-1	5.44e-13	-1	3.5e-88	2.48e-81	1.61e-66	-1	1.56e-94	5.49e-06	-1	406.5
GCF_003384865.1	-1	5.1e-11	-1	-1	6.41e-126	7.1e-54	-1	3.53e-10	2.64e-50	1.37e-52	8.3e-08	3.75e-33	5.44e-87	9.16e-58	-1	3.95e-24	3.26e-08	-1	2.03e-58	-1	2.73e-81	3.95e-55	1.84e-66	-1	2.41e-95	-1	3.16e-07	-1
GCF_003386135.1	-1	1.44e-13	-1	3.57e-07	5.66e-128	3.76e-59	1.47e-16	2.17e-13	1.13e-52	6.81e-73	9.72e-11	3.28e-30	0	5.47e-112	1.03e-27	9.75e-29	7.21e-08	-1	8.26e-12	-1	1.63e-111	0	1.43e-64	-1	9.09e-130	-1	3.16e-09	-1
GCF_003386245.1	1.07e-24	1.49e-08	-1	2.41e-12	1.38e-133	9.43e-69	4.5e-20	1.44e-14	1.07e-77	3.2e-82	2.1e-06	8.92e-07	5.24e-176	4.68e-135	7.63e-26	5.36e-27	1.22e-06	-1	2.42e-13	-1	8.7e-87	7.33e-81	8.57e-129	-1	2.84e-179	-1	1.66e-27	205.5
GCF_003386845.1	3.09e-103	2.51e-55	0	2.39e-12	1.56e-130	2.95e-67	4.89e-15	2.64e-11	4.5e-77	2.92e-75	2.08e-08	3.52e-33	3.42e-172	5.5e-122	1.38e-20	1.14e-24	4.51e-08	-1	7.47e-13	-1	2.34e-87	4.21e-85	6.38e-134	-1	0	-1	2.08e-06	1675.6
GCF_003387455.1	4.83e-18	8.12e-13	-1	-1	1.23e-121	7.98e-72	7.1e-14	4.94e-12	8.72e-34	1.5e-94	2.64e-09	1.25e-32	1.79e-169	5.76e-137	6.26e-21	7.91e-44	9.17e-08	-1	2.86e-11	-1	5.55e-77	2.02e-163	2.73e-66	-1	1.77e-104	2.14e-07	-1	256.9
GCF_003389455.1	-1	3.85e-06	-1	4.02e-09	3.18e-125	5.78e-72	3.53e-18	1.63e-12	4.72e-89	4.29e-90	1.94e-16	7.64e-27	0	1.94e-128	3.06e-23	5.66e-23	2.79e-07	-1	3.04e-09	-1	2.89e-79	8.77e-144	6.35e-68	-1	5.74e-101	3.14e-29	-1	107
GCF_003391135.1	3.41e-24	1.04e-20	-1	8.65e-06	3.34e-132	3.03e-74	5.87e-19	1.58e-12	1.02e-57	4.15e-83	-1	8.9e-27	2e-171	2.31e-148	4.57e-28	2.79e-51	2.27e-10	-1	4.21e-12	-1	4.35e-81	0	8.34e-70	-1	2.07e-101	-1	-1	514.2
GCF_003402595.1	-1	7.46e-11	-1	-1	1e-128	2.29e-65	2.22e-16	3.59e-12	1.98e-72	1.17e-91	-1	4.51e-06	4.87e-178	4.85e-125	7.44e-25	4.5e-24	3.95e-06	-1	4.26e-13	-1	2.14e-79	8.24e-76	4.69e-124	-1	3.14e-93	-1	-1	140
GCF_003403055.1	-1	1.13e-15	-1	5.63e-09	1.58e-130	6.13e-49	5.45e-10	-1	6.55e-60	1.22e-57	1.07e-10	3.93e-33	3.44e-57	3.64e-58	9.31e-09	1.38e-25	3.42e-07	-1	6.4e-14	-1	4.04e-85	8.78e-50	6.44e-68	-1	8.76e-144	1.63e-24	-1	-1
GCF_003428925.1	-1	2.62e-14	-1	-1	2.08e-75	2.64e-75	8.21e-11	2.39e-12	7.54e-69	6.08e-91	1.02e-12	5.22e-09	0	2.86e-124	2.43e-31	9.5e-19	5.65e-07	-1	7.81e-11	-1	2.5e-77	2.07e-80	2.34e-57	-1	4.8e-82	-1	-1	128.6
GCF_003429565.1	-1	6.45e-11	-1	-1	4.46e-121	2.04e-66	1.69e-09	5.54e-16	1.76e-49	8.45e-76	2.45e-15	2.08e-26	1.88e-174	1.29e-149	3.98e-27	3.08e-56	2.45e-15	-1	7.26e-12	-1	1.27e-80	0	8.16e-65	-1	1.65e-89	1.4e-28	4.72e-06	341.2
GCF_003443735.1	1.93e-38	5.75e-07	-1	-1	3.51e-127	6e-67	9.46e-12	4.51e-11	2.19e-54	3.12e-72	1.79e-08	1.13e-32	9.47e-144	6.13e-147	1.47e-24	1.31e-65	2.4e-08	1.67e-13	2.82e-14	-1	5.15e-89	1.78e-67	5.81e-66	-1	4.49e-93	5.73e-30	-1	81.4
GCF_003454755.1	4.19e-09	3.74e-08	-1	-1	1.94e-91	9.19e-62	3.13e-19	6.31e-11	9.37e-80	4.11e-82	-1	-1	4.04e-166	1.25e-122	3.68e-21	3.24e-24	3.05e-07	-1	-1	-1	1.33e-81	0	1.13e-115	-1	1.84e-98	-1	-1	171.1
GCF_003501885.1	-1	2.56e-11	-1	-1	5.59e-131	2.88e-65	2.48e-16	1.71e-11	1.85e-78	3.86e-72	4.16e-09	-1	1.21e-151	1.62e-102	1.08e-28	6.33e-24	2.13e-08	-1	1.31e-08	-1	9.39e-80	2.27e-69	5.31e-70	-1	4.9e-74	2.19e-24	5.37e-10	161.2
GCF_003550115.1	-1	1.23e-07	-1	-1	3.19e-124	4.33e-74	3.28e-09	4.95e-16	1.21e-71	4.65e-90	-1	3.23e-27	7.36e-168	3.11e-127	4.81e-28	3.27e-23	2.21e-07	-1	5.73e-11	-1	3.72e-80	1.95e-73	6.73e-70	-1	2.29e-161	3.52e-06	-1	580.7
GCF_003550155.1	1.07e-24	1.5e-08	-1	2.41e-12	1.39e-133	9.44e-69	4.5e-20	1.44e-14	1.07e-77	3.2e-82	2.11e-06	8.93e-07	5.24e-176	4.68e-135	7.64e-26	5.37e-27	1.22e-06	-1	2.42e-13	-1	8.71e-87	7.34e-81	8.58e-129	-1	2.84e-179	-1	1.66e-27	205.5
GCF_003550195.1	4.66e-18	8.13e-13	-1	-1	1.23e-121	6.59e-64	7.1e-14	4.94e-12	8.72e-34	1.19e-80	2.31e-07	1.25e-32	1.44e-159	5.76e-137	6.26e-21	7.91e-44	9.18e-08	-1	2.87e-11	-1	5.56e-77	2.02e-163	2.89e-66	-1	1.78e-104	2.15e-07	-1	256.9
GCF_003550235.1	6.44e-37	2.34e-17	-1	5.65e-10	6.93e-133	5.87e-61	7.87e-21	2.21e-14	3.16e-53	5.84e-83	4.36e-07	1.21e-35	0	7.34e-146	1.29e-26	2.66e-53	7.65e-08	-1	4.3e-44	-1	3.26e-80	4.03e-91	2.25e-68	-1	1.3e-97	4.49e-30	4.56e-08	156.4
GCF_003568675.1	-1	2.97e-15	7.08e-90	-1	1.18e-128	2.29e-57	4.72e-16	3.71e-12	9.16e-53	3.1e-75	5.93e-09	1.79e-22	2.39e-164	7.38e-107	1.36e-14	2.33e-28	1.5e-07	4.66e-37	2.46e-09	-1	1.85e-113	2.56e-157	2.42e-66	-1	0	1.35e-25	-1	131
GCF_003573485.1	7.13e-29	1.43e-18	0	-1	2.52e-122	1.15e-66	2.16e-18	2.13e-15	8.86e-75	1.12e-77	-1	2.2e-14	0	4.41e-131	1.27e-34	1.52e-22	6.57e-08	-1	1.03e-08	-1	3.6e-83	1.01e-84	1.81e-62	-1	4.76e-83	4.04e-27	-1	1534.4
GCF_003574445.1	1.15e-39	5.2e-11	-1	3.02e-06	7.14e-122	2.8e-58	3.32e-10	1.02e-11	3.73e-51	1.58e-88	8.87e-123	6.93e-27	0	1.76e-145	1.07e-34	1.46e-59	4.9e-08	8.41e-27	7.22e-06	-1	9.92e-81	1.33e-83	2.66e-73	-1	1.86e-101	4.72e-28	1.93e-06	99
GCF_003584805.1	-1	2.45e-41	-1	-1	9.12e-121	2.29e-64	4.08e-19	1.99e-13	4.36e-87	1.28e-79	9.92e-08	7.04e-27	5.3e-159	3.42e-127	7.39e-30	1.98e-25	1.44e-07	-1	2.4e-41	-1	3.6e-86	1.69e-71	4.46e-70	-1	9.06e-110	-1	-1	574.2
GCF_003584815.1	-1	1.16e-09	-1	-1	2.59e-129	2.14e-62	2.88e-19	1.2e-08	1.55e-53	2.84e-73	1.34e-10	2.18e-06	3.61e-153	2.93e-120	4.49e-24	4.28e-24	2.94e-07	1.32e-18	1.45e-11	2.87e-14	3.07e-91	9.7e-141	4.91e-64	-1	4.54e-87	3.4e-26	-1	-1
GCF_003584825.1	8.8e-30	1.24e-14	-1	5.45e-11	1.13e-119	7.31e-63	1.76e-17	1.04e-08	2.63e-55	3.99e-62	4.39e-07	2.35e-19	8.72e-153	5.72e-112	4.89e-24	2.93e-24	3.4e-07	-1	9.88e-12	-1	1.44e-93	5.87e-68	1.16e-64	-1	1.41e-100	5.52e-28	-1	187.8
GCF_003595235.1	-1	6.07e-09	-1	5.98e-06	1.06e-116	2.38e-45	7.13e-20	-1	3.33e-54	1.26e-44	1.02e-07	-1	7.81e-71	2.26e-52	-1	4.87e-27	1.25e-06	6.32e-15	1.35e-11	-1	1.62e-87	5.4e-52	6.92e-70	-1	2.2e-107	1.3e-28	-1	-1
GCF_003595545.1	7.55e-21	2.28e-09	-1	-1	1.29e-130	5.73e-74	1.79e-19	2.55e-17	4.4e-51	1.65e-94	1.7e-07	2.51e-19	6.04e-173	1.75e-139	3.58e-30	1.95e-26	1.29e-06	-1	7.15e-12	7.28e-14	1.74e-84	1.06e-83	4.13e-71	-1	5.36e-127	-1	-1	183.5
GCF_003610145.1	-1	1.22e-07	-1	-1	3.15e-124	4.29e-74	3.24e-09	4.88e-16	1.77e-72	4.22e-90	-1	8.27e-28	6.66e-168	2.03e-132	1.93e-28	3.35e-23	2.18e-07	-1	8.54e-13	-1	3.67e-80	4.04e-81	1.51e-65	-1	5.15e-155	3.48e-06	-1	580.7
GCF_003610255.1	5.81e-26	4.34e-06	-1	1.1e-11	1.43e-80	5.12e-64	1.27e-06	9.02e-13	1.26e-54	1.5e-76	1.27e-13	4.66e-32	0	2.51e-121	8.26e-29	6.75e-17	-1	4.49e-14	3.08e-13	2.11e-29	3.5e-79	6.87e-75	1.18e-69	-1	6.87e-89	-1	7.39e-20	266.7
GCF_003610995.1	-1	1.8e-08	-1	-1	4.56e-138	1.29e-60	1.3e-18	6.15e-17	1.08e-64	1.61e-109	9.48e-07	5.42e-25	1.11e-180	1.56e-132	1.39e-28	3.05e-23	3.46e-08	-1	2.92e-10	-1	1.57e-109	2.3e-169	8.29e-72	-1	6.77e-93	3.81e-12	-1	66.6
GCF_003626535.1	2.08e-18	1.51e-18	-1	-1	1.28e-76	2.87e-62	1.76e-13	-1	4.73e-67	4.34e-78	5.09e-08	7.95e-14	3.69e-115	2.94e-79	4.69e-07	4.7e-14	-1	-1	-1	-1	6.62e-69	2.99e-67	7.37e-61	-1	2.57e-104	4.29e-22	-1	-1
GCF_003626575.1	1.26e-13	3.32e-28	0	-1	8.01e-80	3.57e-54	1.24e-19	3.04e-11	2.98e-33	2.55e-60	-1	2.7e-21	1.15e-147	1.65e-104	6.26e-27	3.49e-16	-1	-1	4.88e-06	-1	5.61e-64	1.14e-57	8.82e-72	-1	1.62e-96	-1	-1	880
GCF_003626585.1	1.26e-13	3.34e-28	0	-1	7.38e-76	3.54e-54	1.24e-19	3.06e-11	3e-33	2.56e-60	-1	2.71e-21	1.16e-147	1.66e-104	6.29e-27	3.51e-16	-1	-1	4.9e-06	-1	5.64e-64	1.14e-57	8.86e-72	-1	1.63e-96	-1	-1	880
GCF_003626645.1	-1	1.67e-23	-1	-1	6.22e-127	1.61e-64	1.59e-19	4.99e-11	2.05e-56	4.01e-81	7.07e-06	1.26e-31	1.73e-172	1.48e-123	2.15e-27	4.08e-20	4.33e-08	-1	1.53e-61	-1	1.36e-81	1.81e-77	4.54e-70	-1	6.39e-92	-1	5.97e-07	442.1
GCF_003627815.1	3.51e-30	3.21e-34	3.89e-116	-1	1.38e-127	1.27e-64	2.31e-17	2.56e-10	2.7e-79	6.7e-110	3.18e-06	1.29e-33	2.69e-168	3.29e-129	1.37e-30	1.67e-23	6.83e-08	-1	1.26e-12	-1	8.7e-117	0	2.36e-70	-1	3.05e-88	1.08e-07	-1	181.6
GCF_003633975.1	2.06e-20	1.54e-10	-1	4.18e-09	1.34e-129	3.48e-67	4.18e-18	2.81e-13	9.95e-50	1.1e-90	2.75e-10	1.23e-19	8.47e-171	2.53e-119	7.33e-23	1.36e-25	2.49e-07	-1	1.47e-13	-1	2.07e-81	5.81e-80	5.19e-156	-1	0	1.54e-25	-1	-1
GCF_003634225.1	2.96e-24	1.49e-08	-1	1.27e-11	1.38e-133	5.34e-69	4.48e-20	1.44e-14	1.06e-77	2.89e-82	2.1e-06	5.73e-07	5.22e-176	4.06e-134	1.02e-25	5.35e-27	1.22e-06	-1	2.41e-13	-1	8.67e-87	7.31e-81	7.05e-129	-1	2.83e-179	-1	3.83e-26	205.5
GCF_003634815.1	2.51e-38	1.52e-08	-1	6e-10	1.23e-132	6.92e-58	7.36e-19	1.11e-13	1.4e-52	2.29e-79	9.77e-06	4.36e-40	1.29e-155	4.74e-117	3.11e-21	5.91e-23	2.64e-07	-1	8.63e-10	-1	1.32e-80	0	8.35e-69	-1	4.63e-91	3.41e-23	-1	149
GCF_003635085.1	5.95e-11	1.25e-44	4.42e-117	3.4e-07	1.13e-124	2.02e-65	1.96e-18	3.4e-11	3.3e-50	9.03e-96	1.1e-07	1.24e-36	0	1.18e-133	1.14e-31	8.66e-22	1.02e-06	-1	1.25e-13	9.84e-33	6.59e-82	3.06e-109	5.49e-67	-1	6.97e-85	-1	1.63e-26	472.2
GCF_003663895.1	1.95e-20	1.4e-10	-1	8.91e-09	2.28e-129	6.14e-69	3.95e-18	2.66e-13	5.68e-50	2.88e-91	3.13e-10	4.26e-19	4.1e-169	3.72e-120	2.05e-22	1.07e-25	2.36e-07	-1	9.84e-14	-1	1.96e-81	3.17e-80	7.62e-156	-1	0	2.37e-25	-1	-1
GCF_003664315.1	-1	5.57e-06	-1	9.74e-07	9.21e-125	4.46e-62	2.55e-18	9.5e-16	1.37e-72	7.72e-83	2.3e-08	5.05e-26	1.26e-176	1.07e-132	6.07e-30	1.52e-24	2.48e-07	-1	-1	9.67e-14	3.79e-80	8.43e-72	1.68e-69	-1	4.13e-97	-1	-1	68.4
GCF_003665095.1	1.3e-24	-1	-1	-1	1.26e-128	2.79e-63	6.47e-15	3.03e-11	9.77e-37	7.31e-74	6.14e-14	4.7e-07	4.18e-161	2.28e-124	5.34e-24	7.86e-13	8.27e-07	-1	2.16e-12	-1	2.71e-85	1.14e-67	7.79e-64	-1	7.45e-93	3.02e-28	-1	466.2
GCF_003665435.1	1.59e-48	5.81e-08	-1	-1	2.71e-131	3.03e-71	4.65e-19	3.17e-11	7.98e-101	6.54e-76	2.32e-08	5.9e-14	7.14e-174	3.27e-132	4.39e-30	1.89e-20	2.23e-08	-1	4.33e-10	-1	9.77e-81	3.25e-70	9.82e-89	-1	2.63e-98	1.14e-30	5.12e-08	361.4
GCF_003671675.1	-1	-1	-1	1.07e-12	1.42e-125	4.96e-64	7.4e-14	1.73e-09	1.54e-46	1.91e-74	-1	3.74e-16	5.31e-154	3.46e-122	4.27e-28	2.06e-18	2.45e-08	3.91e-40	2e-11	-1	4.24e-82	5.85e-78	6.15e-65	-1	8.31e-83	1.53e-28	1.23e-07	79.5
GCF_003671685.1	7.09e-28	1.21e-09	-1	6.63e-10	1.65e-122	2.49e-62	2.15e-19	3.6e-12	8.05e-91	5.19e-92	9.46e-09	-1	2.83e-162	3.94e-129	8.75e-22	3.21e-20	1.08e-07	-1	1.83e-11	-1	1.42e-76	2.25e-112	1.48e-69	-1	6.01e-96	4.12e-06	-1	85.1
GCF_003671715.1	1.29e-15	5.1e-10	-1	-1	1.69e-123	1.1e-70	1.1e-14	7.72e-13	3.05e-62	8.22e-150	1.73e-08	3.01e-25	9.01e-179	2.96e-124	1.18e-25	6.15e-18	2.02e-07	1.02e-38	1.24e-08	-1	2.39e-77	0	6.87e-128	-1	1.08e-110	2.92e-30	-1	386.9
GCF_003671735.1	-1	-1	-1	1.21e-12	2.04e-125	1.93e-66	1.25e-13	1.82e-09	1.89e-46	1.66e-74	-1	5.81e-18	1.61e-148	6.84e-122	4.08e-28	9.68e-18	2.97e-08	1.95e-40	1.99e-12	-1	4.9e-82	9.6e-78	6.61e-65	-1	2.57e-91	-1	1.34e-07	79.5
GCF_003671755.1	1.02e-20	5.36e-11	0	-1	1.18e-121	1.07e-71	1.28e-21	1.25e-12	1.89e-51	7.08e-90	3.2e-09	8.34e-12	0	1.29e-124	4.27e-29	2.13e-18	1.17e-07	-1	2.67e-11	-1	4.33e-61	1.18e-161	2.82e-66	-1	2.54e-104	2.8e-07	-1	250.9
GCF_003674045.1	3.61e-22	1.51e-26	-1	2.74e-06	1.81e-127	1.13e-64	1.46e-14	1.39e-09	3.5e-51	1.45e-78	-1	5.7e-25	1.33e-164	1.27e-129	9.69e-26	1e-50	6.49e-08	-1	3.76e-14	-1	3.18e-81	3.92e-74	6.95e-64	-1	4.93e-82	-1	-1	322.9
GCF_003675325.1	1.07e-14	7.22e-36	2.78e-113	2.9e-08	7.62e-126	1.07e-66	6.82e-19	6.75e-15	6.62e-40	1.01e-79	-1	5.78e-13	0	9.2e-139	6.65e-34	9.58e-20	1.2e-06	-1	2.14e-10	-1	5.08e-87	0	1.41e-66	-1	1.88e-93	-1	4.52e-06	877.8
GCF_003675345.1	6.17e-30	1.54e-07	-1	-1	1.83e-123	3.03e-69	2.09e-15	1.16e-11	2.14e-48	2.74e-77	2.96e-07	4.11e-26	3.2e-163	5.88e-129	1.38e-24	9.76e-26	1.61e-08	4.46e-39	2.73e-12	-1	4.14e-86	2.07e-71	3.35e-65	-1	7.43e-99	-1	-1	584.9
GCF_003675955.1	4.2e-36	6.14e-40	-1	4.17e-07	4.75e-93	1.13e-74	8.39e-20	4.7e-16	2.97e-78	1.75e-91	7.96e-07	2.54e-24	0	2.38e-137	8.35e-29	6.04e-28	7.53e-08	-1	6.44e-12	-1	1.41e-81	1.06e-162	1.19e-97	-1	1.1e-120	5.32e-07	-1	503.4
GCF_003687505.1	1.86e-38	4.9e-14	-1	2.57e-06	9.61e-127	1.91e-65	6.05e-17	1.07e-13	4.38e-64	1.7e-78	2.83e-06	2.36e-48	0	1.04e-151	1.52e-32	2.53e-57	2.45e-07	-1	3.7e-13	-1	2.53e-109	3.41e-98	1.12e-65	-1	2.63e-90	9.94e-27	5.32e-08	249.5
GCF_003687515.1	-1	9.06e-06	-1	-1	7.22e-102	2.56e-75	7.45e-11	4.87e-13	7.15e-69	9.46e-91	9.34e-09	-1	0	4.52e-126	1.75e-26	1.87e-18	2.55e-07	-1	1.82e-11	-1	4.29e-78	4.46e-76	1.11e-43	-1	2.93e-49	-1	-1	963.2
GCF_003688775.1	-1	9.41e-06	-1	-1	2.77e-73	1.17e-75	4.75e-11	5.77e-12	9.56e-69	1.5e-90	4.88e-08	-1	0	7.41e-125	3.67e-27	2.44e-18	2.19e-07	-1	1.77e-11	-1	5.06e-78	2.96e-76	7.44e-57	-1	1.16e-82	-1	-1	1032.3
GCF_003688995.1	-1	2.13e-14	-1	-1	4.64e-121	1.72e-67	2.04e-16	4.95e-09	1.13e-56	1.35e-105	-1	9.21e-16	1.86e-172	4.59e-118	4.56e-30	1.55e-24	5.14e-08	-1	3.35e-13	-1	7.27e-88	5.29e-167	2.83e-67	-1	5.19e-101	-1	-1	94.3
GCF_003696235.1	1.53e-33	2.44e-10	-1	-1	4.4e-76	6.22e-45	2.31e-19	1.54e-09	9.26e-41	2.88e-116	5.15e-07	1.45e-23	1.72e-138	3.97e-81	2.36e-15	1.36e-14	-1	-1	-1	-1	1.8e-66	2.6e-155	1.53e-55	-1	4.67e-91	2.83e-23	-1	-1
GCF_003698085.1	-1	-1	-1	3.57e-12	6.49e-125	2.32e-63	1.27e-13	1.72e-09	1.32e-45	1.5e-74	1.77e-07	1.18e-15	4.89e-147	5.87e-122	1.06e-27	1.91e-17	3.46e-08	1.27e-39	1.41e-12	4.21e-16	6.73e-82	1.03e-77	2.91e-66	-1	7.24e-85	3.72e-28	-1	-1
GCF_003709145.1	2.36e-24	4.7e-06	-1	-1	1.1e-126	1.46e-74	-1	8.69e-12	8.43e-34	1.94e-84	1.26e-08	3.06e-11	1.61e-168	1.58e-127	1.63e-22	5.18e-19	2.04e-07	1.15e-38	1.43e-07	-1	6.95e-77	2.04e-75	7.02e-62	-1	6.2e-105	-1	-1	139.7
GCF_003721215.1	-1	8.44e-11	-1	4.33e-06	2.66e-94	6.88e-71	1.19e-20	1.55e-15	1.46e-50	1.15e-90	1.75e-06	4.95e-27	0	2.27e-130	1.57e-27	7.82e-25	9.66e-07	-1	6.82e-09	-1	2.7e-83	4.97e-145	8.48e-70	-1	1.34e-101	-1	1.13e-07	128.6
GCF_003721495.1	2.63e-17	1.16e-08	-1	2.92e-06	2.62e-131	2.21e-61	4.41e-20	7.48e-12	1.33e-53	1.45e-79	1.18e-09	1.15e-28	4.71e-159	3.99e-122	1.25e-30	8.78e-26	8.35e-08	-1	1.97e-38	-1	2.61e-80	1.04e-89	1.89e-64	-1	4.43e-88	5.43e-29	-1	-1
GCF_003725745.1	-1	3.76e-10	-1	-1	2.02e-105	9.91e-56	3.02e-18	2.14e-08	3.92e-78	1.29e-74	-1	2.07e-31	3.15e-135	1.33e-109	1.78e-18	3.82e-22	2.15e-06	-1	3.89e-12	-1	1.28e-79	5.5e-72	7.84e-68	-1	1.37e-91	7.72e-30	-1	146
GCF_003751175.1	2.92e-27	1.12e-09	-1	5.18e-10	2.84e-127	1.25e-63	1.05e-20	3.91e-12	5.74e-81	1.51e-105	1.22e-09	-1	4.91e-163	7.15e-129	1.18e-21	7.63e-19	1e-07	-1	3.84e-11	-1	4.77e-76	7.12e-165	1.37e-68	-1	1.11e-104	-1	-1	134.2
GCF_003751325.1	1.02e-32	8.16e-10	-1	5.76e-09	1.3e-128	2.07e-68	1.71e-12	1.61e-15	8.19e-83	1.22e-77	3.88e-07	8.82e-36	3.16e-175	8.64e-146	7.13e-50	6.13e-63	-1	1.82e-28	3.07e-11	-1	9.4e-83	1.06e-96	4.13e-67	-1	1.29e-113	-1	-1	-1
GCF_003751425.1	3.08e-37	5.67e-18	-1	1.26e-10	7.83e-134	1.31e-61	6.19e-17	2.8e-11	1.37e-53	1.28e-66	2.1e-07	5.2e-13	4.35e-158	1.46e-129	1.5e-23	2.66e-23	8.46e-08	-1	2.27e-10	-1	2.62e-80	5.42e-67	7.44e-69	-1	1.4e-94	3.85e-27	2.55e-06	295.4
GCF_003751445.1	-1	1.82e-08	-1	2.33e-11	1.9e-132	2.48e-64	1.26e-20	1.28e-14	1.63e-59	1.03e-96	1e-08	3.08e-54	0	9.03e-131	5e-36	2.44e-54	3.9e-07	1.42e-35	2.71e-09	-1	3.26e-79	6.43e-75	1.5e-72	-1	2.64e-95	1.82e-26	1.32e-11	136.1
GCF_003751985.1	3.65e-21	5.89e-12	-1	1.19e-11	1.37e-126	6.4e-52	6.57e-20	5.99e-12	3.41e-57	4.94e-77	-1	6.71e-35	1.63e-171	8.53e-140	2.85e-25	1.85e-26	2.62e-07	-1	4.98e-07	-1	1.85e-88	1.16e-88	6.66e-77	-1	1.01e-98	5.39e-06	-1	86.9
GCF_003752045.1	1.62e-24	1.56e-11	-1	-1	5.57e-123	1.83e-59	7.38e-16	9.13e-10	2.73e-52	8.57e-76	3.89e-08	4.62e-11	2.35e-157	1.5e-122	9.29e-21	1.14e-22	3.54e-08	-1	2.65e-08	-1	2.38e-87	5.05e-83	3.4e-74	-1	0	1.59e-30	-1	112
GCF_003752205.1	-1	8.16e-14	-1	2.67e-07	6.9e-130	4.31e-68	1.79e-17	2.59e-11	9.57e-59	2.69e-76	3.22e-10	5.68e-18	0	6.61e-117	1.29e-27	1.07e-28	7.92e-08	-1	2.27e-12	-1	1.7e-87	0	1.65e-70	-1	3.46e-134	-1	-1	218.5
GCF_003752275.1	-1	2.56e-07	-1	7.28e-09	6.45e-128	1.58e-76	8.49e-19	2.51e-11	1.77e-48	2.59e-84	5.25e-09	2.19e-30	5.69e-167	5.85e-131	2.89e-26	2.62e-24	3.11e-07	6.77e-40	3.85e-09	-1	3.74e-80	1.79e-74	3.24e-73	-1	3.25e-98	3.83e-26	1.78e-15	66.6
GCF_003752655.1	1.7e-10	5.41e-08	-1	-1	4.34e-124	2.16e-69	4.02e-12	1.15e-08	3.25e-54	6.44e-82	3.05e-07	3.78e-24	1.23e-160	4.81e-136	1.5e-21	4.52e-28	3.66e-07	9.07e-11	8.58e-55	-1	2.59e-87	8.67e-95	2.88e-68	-1	5.62e-95	1.22e-29	-1	149
GCF_003814525.1	3.29e-97	1.6e-12	0	-1	7.99e-125	8.62e-47	-1	-1	6.58e-54	4.68e-45	4.31e-07	4.86e-20	2.2e-68	2.47e-44	-1	6.33e-28	3.61e-07	-1	3.32e-13	-1	6.59e-86	1.24e-63	9.15e-70	-1	2.21e-100	3.63e-31	-1	1495
GCF_003814735.1	2.55e-38	8.59e-09	-1	6.1e-10	7.37e-133	2.34e-58	7.28e-19	1.1e-13	1.25e-52	2.43e-79	9.42e-06	9.48e-40	4.48e-156	2.4e-117	3.16e-21	7.91e-23	2.68e-07	-1	8.47e-10	-1	1.34e-80	0	7.3e-69	-1	2.92e-91	3.46e-23	-1	149
GCF_003814765.1	-1	3.54e-13	-1	1.84e-11	3.22e-126	1.65e-60	1.51e-16	1.26e-10	1.55e-55	2.59e-79	9.69e-13	7.95e-16	1.35e-157	1.94e-118	4.64e-24	5.7e-22	1.38e-07	-1	1.01e-11	-1	5.18e-89	1.53e-124	6.71e-67	-1	1.26e-97	-1	-1	-1
GCF_003814875.1	6.75e-23	4.23e-13	-1	-1	1.12e-130	3.29e-73	2.07e-13	7.28e-10	1.19e-77	1.42e-82	3.09e-07	3.5e-24	1.96e-168	7.06e-133	3.34e-24	2.54e-25	1.99e-08	-1	4.96e-13	-1	6.01e-88	1.61e-79	1.55e-79	-1	1.24e-113	-1	-1	-1
GCF_003814935.1	1.06e-44	2.46e-10	-1	-1	2.79e-129	3.8e-67	1.78e-20	1.95e-11	2.79e-48	6.08e-80	3.48e-08	8.46e-30	2.23e-173	1.75e-141	2.14e-27	4.81e-26	1.44e-08	-1	1.94e-12	1.25e-12	4.85e-86	7.32e-158	1.84e-65	-1	1.81e-93	-1	-1	319.3
GCF_003846155.1	2e-43	3.95e-07	-1	-1	2.03e-132	1.1e-63	1.66e-12	1.1e-11	2.55e-39	3.6e-77	4.03e-11	3.44e-31	0	4.26e-136	4.32e-27	6.6e-19	2.54e-07	-1	2.97e-11	-1	1.5e-78	4.37e-79	1.36e-68	-1	1.04e-89	1.15e-29	-1	74
GCF_003846165.1	4.96e-17	9.36e-09	-1	-1	9.08e-132	2.33e-56	5.2e-16	2.94e-11	2.36e-52	7.24e-81	2.7e-07	4.51e-28	1.19e-158	7.22e-123	7.15e-31	1.16e-25	7.8e-08	-1	4.01e-40	-1	1.99e-80	5.33e-84	1.48e-64	-1	2.1e-99	7.43e-29	-1	66.6
GCF_003846175.1	2.58e-102	5.19e-52	0	-1	3.87e-86	3.97e-73	7.02e-16	7.49e-12	5.48e-51	4.85e-96	3.54e-14	2.65e-35	0	2.74e-137	7.51e-37	2.9e-23	9.96e-08	7.99e-17	6.72e-13	5.63e-14	2.94e-79	1.36e-79	1.53e-137	-1	0	4.29e-25	2.21e-07	1654.5
GCF_003846185.1	-1	1.45e-11	-1	-1	7.51e-102	1.98e-64	2.75e-17	3.66e-10	2.6e-77	7.93e-74	1.96e-13	9.49e-09	4.87e-167	2.57e-122	3e-27	2.31e-26	3.75e-08	-1	9.81e-12	-1	8.35e-80	3.21e-72	5.97e-68	-1	2.18e-139	6.17e-28	4.16e-11	152.7
GCF_003846195.1	-1	2.64e-07	-1	7.49e-09	9.18e-128	1.51e-68	8.69e-19	2.58e-11	2.18e-48	3.15e-84	5.78e-09	1.16e-29	5.9e-167	1.62e-130	2.97e-26	2.72e-24	3.26e-07	1.27e-39	3.59e-09	-1	3.85e-80	1.83e-74	2.3e-73	-1	3.28e-98	3.94e-26	1.83e-15	66.6
GCF_003846255.1	1.75e-26	4.2e-10	-1	-1	7.99e-134	3.66e-64	4.56e-16	2.85e-12	1.34e-78	6.05e-82	1.07e-09	2.08e-28	1.35e-140	1.12e-102	1.12e-11	7.06e-26	3.51e-08	1.7e-42	2.06e-09	-1	1.15e-79	6.24e-63	1.05e-71	-1	1.71e-90	4.89e-07	6.47e-19	-1
GCF_003846265.1	2e-11	6.17e-10	-1	4.48e-11	4.12e-75	6.87e-69	1.98e-17	3.47e-12	2.46e-38	8.17e-77	1.02e-07	5.12e-07	3.82e-169	1.86e-122	5.9e-28	7.3e-19	2.65e-07	-1	8.52e-11	-1	5.11e-78	1.56e-77	2.21e-57	-1	7.95e-84	-1	-1	1184.4
GCF_003846275.1	6.42e-21	6.49e-39	4.7e-08	-1	4.79e-127	2.56e-60	6.82e-10	1.36e-10	1.06e-66	1.4e-81	6.54e-13	1.86e-23	8.71e-155	4.47e-126	2.53e-23	1.99e-18	1.59e-08	-1	2.39e-11	1.93e-12	8.08e-80	5.34e-69	1.2e-71	-1	1.96e-101	2.22e-24	-1	-1
GCF_003846285.1	2.66e-25	3.09e-16	-1	-1	3.83e-75	4.18e-64	1.13e-13	2.4e-12	5.93e-45	7.04e-75	1.32e-08	1.56e-32	3.82e-173	1.75e-127	1.2e-32	8.81e-30	6.89e-08	-1	4.97e-10	-1	2.98e-77	0	9.96e-60	-1	4.51e-86	-1	-1	731.3
GCF_003851625.1	2.58e-22	8.05e-14	4.99e-136	2.03e-07	1.53e-125	5.58e-72	3.54e-18	9.22e-13	2.41e-80	2.45e-124	3.69e-13	3.73e-28	0	1.01e-141	4.53e-34	6.68e-25	1.39e-06	3.25e-41	6.54e-13	-1	7.28e-87	2.34e-179	4.63e-134	-1	0	2.61e-30	-1	1114.9
GCF_003851665.1	9e-13	4.57e-17	-1	-1	3.06e-124	6.16e-69	1.54e-18	1.1e-13	2.99e-82	1.91e-81	-1	1.59e-20	0	7.01e-131	6.69e-29	5.41e-37	5.19e-07	-1	1.03e-11	-1	1.9e-80	1.5e-80	2.04e-66	-1	7.92e-100	9.54e-19	-1	154.5
GCF_003865135.1	2.32e-34	4.23e-44	-1	5.8e-06	3.08e-136	1.12e-68	3.16e-19	4.19e-13	2.24e-76	2.32e-88	-1	2.82e-28	8.4e-177	2.93e-126	1.19e-24	1.07e-24	2.85e-07	-1	4.41e-54	-1	1.05e-79	2.73e-163	5.03e-66	-1	1.35e-90	1.52e-09	7.51e-22	368.4
GCF_003865155.1	2.14e-35	2.7e-44	6.51e-06	-1	9.32e-142	6.4e-69	1.16e-17	4.95e-14	1.69e-77	2.55e-87	2.53e-06	3.14e-27	9.68e-175	1.6e-133	1.66e-32	5.96e-24	2.95e-07	-1	2.29e-54	-1	1.26e-80	3.3e-158	3.87e-67	-1	6.51e-93	3.81e-08	4.03e-21	342.8
GCF_003932715.1	-1	7.24e-11	-1	-1	6.81e-96	1.26e-64	5.4e-19	9.84e-10	5.65e-58	7.66e-82	1.47e-81	1.11e-30	1.31e-178	3.87e-122	9.79e-24	6.69e-26	5.28e-07	5.22e-39	4.48e-09	-1	1.64e-84	2.82e-81	3.13e-66	-1	2.14e-96	3.68e-27	5.35e-10	333
GCF_003933295.1	3.41e-43	5.96e-19	-1	-1	7.35e-129	1.5e-66	5.37e-21	1.3e-15	1.08e-77	2.82e-139	-1	3.24e-36	6.91e-176	3.17e-131	1.98e-35	3.52e-22	2.21e-07	-1	1.7e-11	-1	1.27e-87	0	1.29e-68	-1	3.86e-142	4.47e-15	-1	623.3
GCF_003933485.1	3.26e-43	7.95e-19	-1	-1	8.54e-128	2.26e-66	4.84e-21	1.36e-15	7.99e-78	5.49e-139	-1	4.36e-36	5.44e-176	1.12e-130	1.93e-34	2.3e-22	2.23e-07	-1	4.58e-11	-1	1.28e-87	0	1.31e-68	-1	3.9e-142	4.52e-15	-1	673.8
GCF_003933965.1	6.44e-88	1.33e-27	0	-1	3.88e-122	2.53e-66	1.61e-12	4.09e-08	2.1e-53	4.57e-74	-1	2.31e-27	6.32e-148	1.52e-120	2.22e-21	1.58e-26	3.39e-07	-1	1.3e-11	-1	3.57e-87	4.71e-66	4.56e-69	-1	4.19e-97	-1	-1	1020.1
GCF_003935055.1	7.37e-20	4.22e-47	1.4e-119	-1	1.84e-129	3.88e-69	1.2e-15	9.96e-16	2.12e-75	7.97e-79	6.86e-13	1.59e-10	7.83e-166	2.17e-130	7.93e-28	6.34e-24	1.15e-08	-1	2.87e-09	-1	4.33e-80	2.04e-79	5.27e-72	-1	1.46e-87	1.92e-27	-1	436
GCF_003945505.1	-1	-1	-1	2.97e-06	1.55e-123	7.74e-70	9.99e-15	4.32e-09	2.73e-30	8.59e-73	2.15e-80	7.88e-21	8.72e-140	1.4e-103	4.8e-15	1.87e-27	7.94e-06	1.51e-29	5.73e-11	-1	2.17e-83	3.7e-71	1.51e-69	-1	2.87e-106	1.76e-27	-1	253.2
GCF_003945525.1	2.3e-32	-1	-1	-1	1.74e-131	7.62e-70	4.01e-20	2.46e-09	6.99e-36	1.26e-101	9.61e-08	1.34e-08	0	7.2e-134	1.25e-29	1.57e-19	1.37e-07	1.02e-38	4.1e-12	-1	4.69e-83	8.02e-161	1.76e-69	-1	3.11e-98	-1	1.41e-06	631.5
GCF_003945545.1	-1	9.85e-08	-1	-1	5.61e-128	6.64e-69	4.54e-20	6.08e-16	6.18e-75	2.35e-82	1.19e-07	8.94e-29	2.07e-165	3.89e-146	9.34e-29	1.15e-63	4.32e-08	1.23e-40	1.05e-07	-1	6.71e-84	1.16e-81	3.64e-88	-1	4.42e-103	5.44e-26	-1	685.1
GCF_003947265.1	1.6e-36	2.15e-06	-1	-1	2.45e-133	6.05e-71	1.51e-13	1.89e-13	5.77e-34	1.2e-68	3.36e-15	-1	5.3e-109	1.46e-95	3.41e-14	1.71e-19	4.41e-07	-1	2.86e-14	-1	2.77e-86	1.44e-68	4.37e-74	-1	6.6e-103	7.13e-29	-1	139.8
GCF_003947455.1	4.01e-34	3.71e-08	-1	-1	1.66e-128	1.92e-77	9.99e-18	9.48e-13	7.5e-59	1.44e-89	2.15e-10	1.05e-15	1.54e-180	1.2e-133	8.36e-25	1.05e-19	2.42e-07	1.36e-38	1.58e-08	-1	9.09e-76	6.53e-79	2.17e-127	-1	4.54e-101	-1	-1	154.5
GCF_003947555.1	4.63e-21	5.87e-19	-1	3.03e-08	7.64e-124	3.43e-66	2.95e-15	4.11e-12	1.57e-78	2.75e-73	1.84e-07	3.47e-25	1.27e-175	1.84e-119	9.13e-22	4.51e-22	7.67e-08	2.43e-41	2.21e-13	-1	3.94e-93	3.01e-71	6.99e-67	-1	1.32e-93	2.45e-29	-1	181
GCF_003947575.1	3e-21	6.68e-37	2.57e-124	-1	6.71e-138	2.53e-69	5.6e-15	1.35e-12	9.71e-83	6.46e-98	2.26e-16	9.71e-27	7.89e-176	1.3e-136	2.62e-38	1.76e-23	2.65e-07	-1	-1	-1	5.13e-80	3.5e-75	5.05e-69	-1	9.44e-92	4.75e-07	3.56e-18	719.9
GCF_003947585.1	6.03e-34	7.81e-38	5.12e-125	-1	1.25e-136	7.63e-68	5.61e-15	1.25e-12	3.31e-86	3.16e-98	3.29e-17	3.43e-26	3.43e-175	5.72e-139	1.15e-38	2.47e-23	2.59e-07	-1	-1	-1	2.03e-80	6.72e-75	3.86e-69	-1	4.7e-93	5.97e-08	5.3e-17	780.3
GCF_003949505.1	-1	-1	-1	-1	9.88e-133	9.25e-35	-1	-1	8.71e-44	1.02e-52	-1	1.95e-08	7.2e-88	1.69e-45	-1	8.33e-20	5.49e-08	-1	1.19e-12	-1	2.79e-80	1.96e-58	5.28e-70	-1	1.04e-92	-1	-1	-1
GCF_003949535.1	2.67e-108	6.9e-55	0	8.6e-11	2.55e-133	4.49e-65	3.9e-20	4.34e-12	5.46e-83	3.43e-77	1.37e-09	8.9e-26	6.46e-159	2.51e-117	6.64e-23	3.2e-26	6.39e-08	-1	6.8e-10	-1	6.5e-81	2.9e-64	3.64e-144	-1	4.73e-173	1.96e-27	1.31e-06	2654.9
GCF_003949665.1	6.18e-160	1.47e-79	0	1.5e-144	0	0	7.46e-131	9.44e-36	0	0	9.99e-174	0	0	0	0	0	0	1.08e-124	0	6.26e-132	0	0	0	9.32e-36	0	3.87e-73	5.62e-106	65911.5
GCF_003949695.1	2.65e-18	4.59e-10	-1	-1	1.8e-98	1.71e-74	8.12e-19	2.37e-17	1.76e-83	1.69e-91	2.65e-07	1.04e-15	1.1e-180	1.91e-139	2.29e-30	4.92e-26	5.59e-07	-1	1.62e-11	1.65e-14	2.68e-82	1.11e-85	9.9e-97	-1	1.64e-90	-1	7.7e-07	72.1
GCF_003949795.1	3.27e-31	6.47e-13	9.62e-51	1.3e-08	3.21e-132	1.66e-65	4.61e-25	2.55e-09	8.03e-84	1.82e-74	5.15e-08	1.68e-27	4.07e-171	7.45e-129	1.14e-22	1.34e-21	8.57e-08	-1	2.74e-08	-1	1.32e-81	1.48e-70	6.51e-68	-1	0	1.5e-13	-1	495
GCF_003949805.1	9.19e-37	-1	-1	-1	8.88e-128	9.21e-67	4.28e-19	3.23e-12	9.51e-34	3.47e-80	6.38e-07	5e-41	5.18e-174	2.44e-128	4.05e-29	1e-17	6e-08	-1	3.92e-12	-1	7.95e-87	2.72e-77	2.57e-67	-1	1.37e-92	3.08e-27	3.15e-11	470.6
GCF_003949835.1	2.81e-16	-1	-1	7.15e-09	3.07e-121	8.88e-77	3.25e-14	1.43e-11	6.27e-56	4.21e-87	3.63e-08	3.15e-20	6.71e-175	9.27e-127	1.71e-20	3.16e-18	9.69e-07	6.54e-36	1.95e-11	-1	1.11e-77	1.22e-76	7.96e-71	-1	2.83e-101	3.41e-32	-1	321
GCF_003949845.1	8.05e-06	2.64e-15	-1	4.54e-09	1.2e-127	2.65e-61	6.17e-15	1.58e-13	6.57e-72	4.17e-77	1.15e-07	3.82e-37	6.95e-174	5.58e-135	7.43e-33	1.39e-28	2.81e-08	-1	9.59e-53	-1	2.27e-86	2.7e-74	4.06e-65	-1	1.24e-100	2.25e-30	3.72e-11	75.8
GCF_003949875.1	1.68e-109	1.43e-55	0	3.67e-10	4.21e-133	4.89e-64	1.65e-22	1.16e-12	4.8e-55	5.9e-73	1.71e-07	1.57e-29	1.36e-154	3.87e-110	7.09e-19	8.56e-26	7.13e-08	-1	4.06e-47	-1	3.99e-81	1.84e-159	1.32e-142	-1	1.5e-179	9.57e-29	-1	2405.2
GCF_003949895.1	7.64e-153	8.15e-70	0	5.57e-131	0	0	1.27e-113	2.85e-32	0	0	6.19e-142	0	0	0	2.22e-120	0	0	1.38e-120	3.79e-150	3.24e-102	0	0	1.36e-140	9.49e-07	0	1.46e-47	7.46e-22	46281.6
GCF_003949905.1	2.78e-16	1.02e-08	-1	7.29e-09	2.76e-121	6.36e-77	3.03e-12	5.2e-10	2.35e-31	2.37e-86	3.59e-08	1.36e-14	1.95e-173	1.32e-133	4.06e-21	3.3e-18	1.95e-07	4.73e-37	4.08e-11	-1	2.03e-117	2.75e-81	1.14e-71	-1	2.47e-102	1.29e-32	-1	324
GCF_003949955.1	-1	2.23e-20	-1	1e-10	1.18e-136	1.37e-67	6.93e-16	5.31e-12	3.34e-66	1.99e-78	1.05e-07	2.19e-33	0	2.43e-153	5.4e-24	1.94e-23	2.5e-07	3.98e-41	3.9e-45	-1	6.58e-86	3.87e-79	7.73e-66	-1	6.66e-100	2.83e-25	-1	384.8
GCF_003950035.1	3.06e-108	4.09e-56	0	1.71e-10	6.63e-133	5.64e-65	1.57e-20	4.4e-12	4.58e-83	5.26e-67	1e-07	4.05e-27	3.33e-152	6.42e-106	7.94e-21	1.2e-26	6.85e-08	-1	5.84e-10	-1	1.02e-80	3.94e-55	5.9e-144	-1	3.92e-174	4.67e-28	8.39e-07	2576.2
GCF_003950055.1	1.84e-17	7.15e-26	-1	8.12e-52	4.55e-127	2.14e-56	4.91e-16	1.48e-12	9.77e-34	5.88e-98	3.98e-06	2.36e-13	0	3.24e-90	1.46e-14	1.22e-17	9.1e-07	-1	2.03e-10	3.07e-17	4.12e-115	0	5.61e-67	-1	2.06e-89	4.19e-07	-1	66.6
GCF_003955715.1	-1	1.49e-09	-1	2.1e-11	1.37e-122	4.34e-70	2.02e-13	4.71e-12	9.42e-54	3.8e-85	2.49e-09	6.41e-28	2.58e-165	1.99e-136	2.29e-28	3.11e-27	9.71e-08	-1	1.89e-11	1.01e-15	3.38e-88	1.15e-65	3.85e-65	-1	2.55e-95	-1	1.94e-07	158.2
GCF_003963535.1	1.52e-21	3.35e-12	-1	-1	1.75e-124	1.02e-64	8.04e-17	2.24e-13	2.98e-52	1.68e-80	1.4e-11	2.84e-29	0	2.25e-124	7.02e-30	2.14e-25	2.28e-07	6.86e-41	5.91e-09	-1	3.14e-86	1.52e-158	2.08e-70	-1	3.22e-99	4.6e-30	-1	432.3
GCF_003970715.1	-1	4.31e-13	-1	1.12e-06	1.66e-97	2.84e-69	7.6e-22	4.24e-13	4.83e-51	1e-84	-1	1.35e-15	0	2.73e-129	2.27e-24	3.85e-22	4.37e-07	-1	2.26e-58	-1	1.07e-80	1.45e-76	6.58e-92	-1	3.17e-87	-1	-1	57.4
GCF_003977835.1	2.29e-32	-1	-1	-1	1.74e-131	8.88e-70	4.01e-20	2.46e-09	6.95e-36	1.25e-101	9.51e-08	1.33e-08	0	7.09e-134	1.25e-29	1.57e-19	1.36e-07	1.02e-38	4.05e-12	-1	4.69e-83	7.94e-161	1.75e-69	-1	3.07e-98	-1	1.41e-06	631.5
GCF_003977855.1	9.86e-65	5.15e-15	-1	-1	2.04e-99	5.26e-72	1.85e-21	5.24e-15	1.17e-60	6.98e-86	1.89e-40	2.66e-28	0	8.05e-130	5.32e-29	2.4e-27	4.45e-07	1.9e-59	9.22e-53	1.1e-30	3.52e-87	1.17e-83	2.36e-67	-1	1.07e-100	9.51e-14	1.89e-07	313.7
GCF_003977875.1	6.2e-51	4.38e-19	-1	8.87e-06	3.17e-125	1.06e-65	8.48e-15	1.9e-11	4.74e-78	1.32e-78	7.88e-12	2.44e-30	1.14e-170	1.32e-126	1.56e-23	5.12e-22	3.34e-08	7e-41	1.87e-13	-1	2.64e-92	2.2e-70	2.74e-66	-1	7.29e-94	8.31e-29	-1	170
GCF_003984785.1	1.75e-15	1.82e-37	2.92e-118	4.33e-10	5.78e-128	6.98e-64	7.37e-18	3.46e-13	1.84e-76	8.41e-72	9.14e-13	4.67e-19	1.4e-148	5.25e-120	1.82e-26	4.5e-25	4.14e-08	-1	2.21e-06	-1	1.07e-78	1.46e-147	1.17e-70	-1	2.68e-95	5.16e-28	-1	361.8
GCF_003984905.1	2.95e-16	2.93e-09	-1	2.72e-09	3.01e-121	2.62e-77	3.13e-14	6.21e-11	5.81e-30	6.56e-91	9.12e-08	1.54e-21	4.89e-171	2.86e-133	1.28e-21	3.04e-18	9.66e-07	5.07e-37	1.89e-11	-1	5.75e-78	2.26e-80	1.03e-70	-1	1.01e-101	4.65e-32	-1	321
GCF_003984925.1	2.93e-16	-1	-1	2.63e-09	2.91e-121	1.08e-76	3.51e-12	4.22e-11	1.15e-30	2.85e-94	2.09e-08	4.69e-21	2.58e-173	1.91e-133	4.21e-21	3.13e-18	1.72e-07	5.57e-36	1.98e-11	-1	5.55e-78	1.26e-170	2.02e-70	-1	1.88e-102	1.84e-32	-1	327
GCF_003984935.1	2.84e-16	8.68e-09	-1	2.84e-09	2.89e-121	6.27e-76	3.48e-12	4.24e-11	1.14e-30	3.25e-103	3.45e-08	9.67e-22	1.43e-172	1.62e-135	4.93e-21	2.74e-18	1.71e-07	2.12e-35	2.07e-11	-1	5.55e-78	3.25e-169	1.17e-71	-1	6.51e-102	3.68e-32	-1	329
GCF_003984965.1	2.3e-16	-1	-1	2.55e-09	2.86e-121	1.27e-75	5.5e-12	4.03e-11	1.76e-31	3.68e-102	2.51e-08	1.46e-21	6.36e-175	2.16e-133	5.92e-21	3.28e-18	2.03e-07	5.49e-36	1.79e-11	-1	3.25e-78	3.16e-169	7.32e-71	-1	6.64e-102	4.46e-32	-1	327
GCF_003984975.1	2.77e-16	-1	-1	2.55e-09	2.81e-121	2.11e-75	3.04e-12	6.16e-11	6.89e-31	1.57e-86	2.82e-08	2.09e-21	3.45e-174	9.66e-134	5.88e-21	3.02e-18	9.03e-07	5.62e-36	1.88e-11	-1	3.19e-78	1.33e-76	9.17e-72	-1	6.46e-102	3.58e-32	-1	322
GCF_003989035.1	-1	1.49e-08	-1	-1	2.74e-132	1.85e-66	2.04e-14	8.33e-17	6.55e-76	6.14e-77	2.59e-09	-1	0	2.07e-119	4.82e-31	1.42e-23	1.27e-08	-1	2.87e-08	-1	1.06e-79	2.48e-64	4.82e-71	-1	6.27e-91	3.97e-26	1.69e-09	-1
GCF_003994375.1	2.68e-32	3.87e-27	4.56e-126	-1	3.27e-127	1e-74	1.98e-17	6.23e-11	2.31e-52	1.29e-83	1.09e-12	2.98e-27	1.03e-162	2.73e-129	3.99e-29	4.99e-25	2.71e-07	-1	1.18e-09	-1	1.64e-80	6e-76	7.59e-63	-1	0	1.55e-29	-1	198.6
GCF_003994395.1	5.97e-21	1.25e-33	-1	7.43e-08	9.95e-117	2.18e-64	9.5e-19	3.14e-10	9.44e-67	2.39e-77	6.45e-15	1.13e-28	4.4e-170	1.04e-121	9.25e-25	3.82e-25	1.4e-06	-1	2.84e-57	4.27e-13	3.33e-83	1.22e-167	1.59e-70	-1	3.01e-103	-1	4.58e-07	406.7
GCF_003999195.1	-1	1.33e-13	-1	4.64e-10	4.69e-124	1.13e-42	1.24e-06	-1	1.37e-37	5.6e-31	5.17e-12	9.38e-29	8.88e-41	1.16e-40	1.22e-09	7.88e-17	1.21e-07	8.99e-23	9.25e-50	-1	3.81e-82	8.52e-38	5.37e-64	-1	6.29e-94	-1	3.94e-07	-1
GCF_004000395.1	-1	9.99e-06	-1	-1	2.72e-74	8.16e-76	9.35e-11	2.57e-12	7.97e-69	7.07e-91	1.29e-07	-1	0	8.65e-126	4.08e-26	2.26e-18	2.79e-07	-1	2.01e-11	-1	4.03e-78	6.61e-76	3.13e-70	-1	7.71e-86	-1	-1	896.9
GCF_004000405.1	6.24e-30	6.17e-08	-1	-1	2.56e-138	2.42e-61	5.06e-08	2.97e-16	1.34e-47	8.28e-80	1.45e-09	3.58e-27	0	8.35e-135	1.98e-27	5.5e-24	2.96e-07	-1	9.36e-10	-1	3.24e-114	5.06e-101	1.05e-80	-1	3.68e-92	7.24e-27	-1	240.6
GCF_004005495.1	-1	2.51e-15	-1	3.43e-11	3.14e-133	1.3e-44	4.09e-16	-1	1.04e-53	8.38e-67	9.65e-10	1.29e-36	2.82e-106	1.19e-57	-1	1.79e-25	7.52e-08	-1	9.78e-11	-1	1.18e-93	1.06e-178	5.4e-67	-1	1.91e-87	2.08e-23	-1	194
GCF_004010035.1	2.86e-31	1.1e-19	-1	-1	1.5e-119	2.07e-66	1.39e-17	2.67e-11	4.33e-35	2.06e-84	5.24e-09	-1	1.26e-157	4.31e-118	1.24e-26	1.35e-18	7.52e-08	-1	5.29e-11	3.67e-16	1.65e-76	7.92e-164	4e-67	-1	6.99e-94	-1	-1	156.4
GCF_004010275.1	5.71e-30	2.74e-08	-1	3.91e-06	7.66e-132	4.67e-63	5.68e-17	1.47e-15	2.67e-77	7.05e-76	1.28e-07	3.38e-25	1.83e-166	2.74e-120	2.93e-25	4.23e-19	1.49e-08	5.3e-39	2.83e-10	-1	1.04e-84	7.27e-69	1.89e-70	-1	2.67e-77	-1	-1	526.7
GCF_004023625.1	-1	9.52e-42	-1	1.31e-09	2.87e-129	1.95e-58	2.99e-21	2.52e-11	2.14e-54	1.58e-71	1.98e-12	5.53e-35	8.98e-136	1.45e-103	2.27e-19	6.53e-23	8.16e-07	-1	2.12e-09	-1	8.47e-80	3.88e-58	1.24e-68	-1	7.43e-126	1.08e-26	-1	-1
GCF_004028635.1	5.7e-40	2.35e-12	-1	-1	1.78e-125	2.18e-77	2.61e-19	1.48e-13	1.8e-78	2.06e-94	1.36e-13	7.81e-24	0	2.47e-137	1.36e-27	2.7e-21	1.18e-06	7.71e-40	6.65e-12	3.41e-26	1.94e-87	2.03e-74	8.22e-67	-1	2.52e-96	4.24e-29	-1	152.6
GCF_004078575.1	1.91e-11	1.24e-10	-1	4.32e-11	3.71e-75	1.33e-68	2.58e-17	9.2e-14	3.95e-76	3.7e-78	2.46e-07	2.98e-07	3.99e-172	2.68e-125	2.25e-33	6.4e-19	2.58e-07	-1	7.38e-11	-1	1.16e-78	5.62e-78	7.15e-58	-1	1.33e-84	-1	-1	1193.5
GCF_004104485.1	7.58e-11	4.97e-19	-1	-1	2.22e-129	7.54e-67	5.33e-21	2e-15	1.22e-76	2.61e-139	-1	2.15e-37	6.34e-180	7.67e-135	2.74e-32	8.34e-22	1.88e-07	-1	1.35e-10	-1	3.12e-89	0	1.11e-69	-1	3.09e-143	-1	-1	727.2
GCF_004104505.1	-1	6.86e-10	-1	-1	8.87e-128	3.87e-51	3.64e-16	4.39e-11	4.63e-59	6.23e-65	1.22e-08	1.84e-54	7.06e-153	2.93e-132	2.42e-27	2.54e-58	7.09e-12	-1	1.56e-10	-1	2.39e-85	4.14e-62	2.04e-65	-1	2.3e-97	5.07e-06	-1	-1
GCF_004115015.1	-1	6.87e-10	-1	-1	8.88e-128	3.88e-51	3.64e-16	4.4e-11	4.64e-59	6.24e-65	1.22e-08	1.84e-54	7.07e-153	2.93e-132	2.42e-27	2.54e-58	7.1e-12	-1	1.56e-10	-1	2.39e-85	4.14e-62	2.04e-65	-1	2.3e-97	5.08e-06	-1	-1
GCF_004117935.1	-1	3.75e-10	-1	-1	1.9e-125	9.07e-63	3.09e-17	2.06e-09	2.53e-58	1.11e-77	7.33e-10	9.05e-29	5.53e-159	3.38e-149	1.13e-23	1.61e-67	5.14e-07	1.63e-36	2.39e-11	-1	3.08e-87	0	2.53e-67	-1	2.03e-109	1.17e-32	-1	490.5
GCF_004122735.1	2.15e-15	5.79e-12	-1	-1	2.51e-122	3.47e-66	3.29e-19	4.5e-14	4.76e-57	2.98e-78	-1	9.98e-27	2.08e-171	3.66e-116	1.21e-27	1.32e-22	2.21e-07	-1	-1	-1	1.59e-82	2.76e-66	1.8e-116	-1	2.48e-90	5.6e-07	-1	346
GCF_004122755.1	5.01e-23	5.81e-07	-1	-1	8.67e-123	2.34e-67	5.33e-17	6.2e-14	7.7e-55	2.33e-83	-1	1.02e-15	3.59e-171	7.93e-117	1.13e-26	3.56e-24	1.97e-07	-1	-1	-1	5.52e-81	3.08e-67	4.02e-69	-1	2.56e-89	2.42e-06	-1	335
GCF_004123705.1	4.71e-105	5.91e-49	0	5.09e-09	6.16e-101	5.78e-62	7.09e-17	4.15e-12	5.8e-38	1.02e-101	1.76e-07	1.7e-11	3.67e-164	5.2e-118	3.62e-32	1.18e-17	1.61e-06	-1	1.24e-11	-1	2.57e-81	6.23e-161	2.11e-118	-1	0	-1	-1	1613
GCF_004124325.1	3.04e-81	6.46e-48	1.67e-56	8.79e-08	2.11e-130	7.34e-59	9.94e-18	9.22e-08	3.35e-57	1.87e-78	5.83e-86	2.61e-09	5.96e-156	1.09e-119	1.16e-29	1.47e-26	1.45e-07	-1	3.12e-11	-1	5.5e-88	4.14e-63	3.49e-66	-1	2.74e-90	-1	-1	185.1
GCF_004124335.1	-1	9.68e-06	-1	-1	1.66e-74	4.1e-76	8.12e-11	2.63e-12	7.53e-69	6.18e-91	9.73e-09	1.04e-07	0	5.74e-125	1.9e-26	2.2e-18	2.7e-07	-1	3.48e-11	-1	5.21e-78	4.32e-73	2.9e-56	-1	2.87e-82	-1	-1	980.8
GCF_004125245.1	-1	2.56e-07	-1	-1	2.57e-122	3.68e-71	2.43e-16	2.11e-10	6.35e-78	1.73e-94	9.72e-09	6e-21	0	2.42e-130	1.81e-24	7.78e-24	2.5e-07	-1	6.83e-08	-1	9.7e-82	0	6.01e-63	-1	5.83e-97	2.82e-17	-1	329.7
GCF_004125265.1	-1	4.05e-08	-1	7.53e-08	3.85e-126	2.02e-72	6.1e-22	9.75e-16	2.91e-51	2.59e-91	1.42e-08	1.76e-26	9.1e-167	2.5e-127	2.31e-28	2.49e-23	2.49e-07	-1	6.65e-11	-1	9.27e-81	1.15e-71	5.17e-131	-1	2.92e-92	5.65e-07	-1	198.1
GCF_004125275.1	2.68e-32	3.88e-27	4.57e-126	-1	3.28e-127	1e-74	1.98e-17	6.23e-11	2.32e-52	1.29e-83	1.09e-12	1.06e-27	1.03e-162	2.73e-129	3.99e-29	5e-25	2.71e-07	-1	1.18e-09	-1	1.64e-80	6.01e-76	7.6e-63	-1	0	1.55e-29	-1	198.6
GCF_004125315.1	1.83e-43	3e-07	-1	1.15e-06	5.66e-132	2.77e-63	1.03e-16	9.54e-12	1.79e-54	9.25e-63	9.99e-12	1.7e-33	3.38e-118	1.2e-111	1.28e-26	2.89e-19	2.07e-07	-1	1.79e-11	-1	1.46e-78	1.3e-65	1.32e-68	-1	1.06e-88	1.03e-30	-1	74
GCF_004127445.1	7.28e-29	1.46e-18	0	-1	2.58e-122	1.17e-66	2.21e-18	2.18e-15	9.03e-75	1.12e-77	-1	2.25e-14	0	4.44e-131	1.29e-34	1.55e-22	6.72e-08	-1	1.05e-08	-1	3.65e-83	1.02e-84	1.85e-62	-1	4.83e-83	4.14e-27	-1	1534.4
GCF_004151105.1	-1	9.98e-13	-1	3.05e-06	1.43e-95	3.22e-67	4.47e-15	2.43e-11	4.51e-40	1.8e-82	6.38e-09	4.66e-23	3.85e-178	3.04e-126	2.21e-30	1.19e-18	3.37e-07	-1	1.04e-11	-1	9.69e-79	3.21e-72	5.35e-69	-1	9.96e-88	-1	-1	383.9
GCF_004187715.1	2.66e-32	5.52e-42	3.4e-113	-1	1.74e-119	7.52e-72	2.19e-18	2.45e-12	2.71e-49	3.67e-83	2.22e-06	-1	3.05e-168	3.99e-125	4.4e-24	3.26e-23	3.11e-07	-1	4.73e-11	-1	8.99e-77	1.61e-77	7.69e-70	-1	2.02e-96	1.81e-27	-1	218.3
GCF_004193175.1	-1	-1	-1	1.76e-06	2.45e-73	5.07e-47	8.11e-21	-1	1.78e-33	9.33e-50	1.3e-10	3.5e-15	5.44e-132	7.71e-85	4.45e-19	2.39e-13	-1	-1	-1	-1	4.35e-69	4.48e-58	4.64e-55	-1	1.76e-90	6.02e-15	-1	75.8
GCF_004195735.1	-1	9.36e-06	-1	-1	3.82e-74	6.04e-76	1.18e-10	2.14e-12	7.22e-69	1.27e-90	1.66e-08	1.15e-11	0	2.15e-124	4.03e-31	2.01e-18	2.61e-07	-1	4.63e-11	-1	5.02e-78	3.86e-77	6.27e-57	-1	1.31e-82	-1	-1	1058.6
GCF_004195745.1	-1	9.61e-06	-1	-1	3.91e-74	1.07e-76	1.1e-09	3.34e-12	6.53e-69	1.54e-90	1.72e-08	1.18e-11	0	6.4e-125	4.13e-31	2.06e-18	2.68e-07	-1	1.38e-11	-1	4.51e-78	3.74e-77	6.23e-57	-1	9.92e-83	-1	-1	1174.9
GCF_004195755.1	-1	9.44e-06	-1	-1	7.33e-75	4.11e-76	1.92e-10	2.02e-12	1.07e-68	1.67e-90	8.3e-08	1.14e-11	0	6.52e-125	5.35e-31	6.45e-19	2.64e-07	-1	1.36e-11	-1	4.44e-78	2.89e-76	6.32e-57	-1	1.03e-82	-1	-1	1045
GCF_004195765.1	-1	9.37e-06	-1	-1	1.83e-74	1.44e-66	1.41e-09	1.41e-10	2.88e-47	2.17e-87	4.2e-08	1.15e-11	3.19e-178	2.83e-124	5.41e-31	6.39e-19	2.61e-07	-1	5.02e-11	-1	4.4e-78	1.45e-76	6.27e-57	-1	1.02e-82	-1	-1	1008.8
GCF_004195775.1	-1	9.47e-06	-1	-1	5.1e-74	8.18e-76	7.93e-11	2.12e-12	5.94e-69	3.48e-91	9.56e-09	3.96e-10	0	6.09e-125	1.69e-30	2.57e-18	2.64e-07	-1	1.34e-11	-1	4.45e-78	5.18e-77	6.14e-57	-1	9.8e-83	-1	-1	1072.6
GCF_004195835.1	-1	9.65e-06	-1	-1	8.91e-75	2.52e-64	1.1e-09	4.15e-10	2.38e-35	1e-87	2.99e-07	1.18e-11	1.26e-178	7.05e-125	8.81e-31	6.94e-19	2.69e-07	-1	2.82e-12	-1	4.54e-78	5.01e-76	6.45e-57	-1	1.05e-82	-1	-1	1140.2
GCF_004195845.1	-1	9.7e-06	-1	-1	1.67e-74	6.51e-76	9.11e-11	2.72e-12	6.52e-69	4.4e-91	1.74e-08	-1	0	5.4e-124	4.63e-26	6.38e-19	2.7e-07	-1	1.58e-11	-1	4.55e-78	2.99e-76	6.24e-57	-1	9.88e-83	-1	-1	1174.9
GCF_004195855.1	-1	-1	-1	-1	1.87e-74	7.9e-76	1.94e-10	2.31e-12	9.7e-69	1.31e-90	1.71e-08	1.17e-11	0	9.06e-125	8.72e-31	6.52e-19	2.66e-07	-1	5.08e-12	-1	4.49e-78	1.95e-77	6.39e-57	-1	1.04e-82	-1	-1	1056.6
GCF_004195885.1	-1	9.33e-06	-1	-1	1.83e-74	1.45e-66	1.39e-09	1.41e-10	2.87e-47	2.16e-87	4.17e-08	1.14e-11	3.18e-178	2.82e-124	5.38e-31	6.37e-19	2.6e-07	-1	5.03e-11	-1	4.38e-78	1.47e-76	6.16e-57	-1	9.96e-83	-1	-1	1008.8
GCF_004195895.1	-1	9.34e-06	-1	-1	5.01e-74	7.43e-76	8.18e-11	2.38e-12	9.39e-69	4.8e-91	1.53e-08	-1	0	1.07e-123	1.25e-26	2.12e-18	2.61e-07	-1	2.64e-11	-1	5.02e-78	1.53e-76	6.16e-57	-1	9.94e-83	-1	-1	894.3
GCF_004195935.1	-1	-1	-1	-1	1.69e-74	7.21e-76	8.03e-11	2.22e-12	7.38e-69	4.81e-91	6.9e-07	1.03e-07	0	8.68e-125	1.75e-26	1.3e-18	2.63e-07	-1	4.12e-11	-1	5.15e-78	4.58e-75	3.12e-56	-1	3.19e-82	-1	-1	1037.4
GCF_004195945.1	-1	9.61e-06	-1	-1	1.74e-74	6.44e-76	7.73e-11	2.15e-12	7.43e-69	5.74e-91	9.15e-09	1.03e-07	0	5.86e-125	1.53e-26	2.18e-18	2.68e-07	-1	3.48e-11	-1	5.16e-78	2.8e-76	2.52e-58	-1	5.26e-84	-1	-1	812.5
GCF_004195955.1	-1	-1	-1	-1	1.7e-74	7.23e-76	7.94e-11	2.22e-12	7.39e-69	4.82e-91	6.91e-07	1.03e-07	0	8.69e-125	1.76e-26	1.3e-18	2.64e-07	-1	4.13e-11	-1	5.17e-78	4.59e-75	3.15e-56	-1	3.25e-82	-1	-1	1037.4
GCF_004195965.1	-1	-1	-1	-1	1.77e-74	4.11e-76	3.61e-17	2.12e-12	7.51e-69	5.19e-91	4.44e-08	8.09e-08	0	3.27e-125	2.4e-26	1.02e-18	2.65e-07	-1	2e-11	-1	5.24e-78	2.53e-76	2.91e-56	-1	2.88e-82	-1	-1	877.7
GCF_004195995.1	-1	9.58e-06	-1	-1	1.79e-75	3.65e-75	7.66e-11	1.93e-12	2.92e-68	6.56e-92	5.06e-08	1.03e-07	0	5.89e-125	1.32e-26	2e-18	2.63e-07	-1	1.89e-11	-1	5.15e-78	4.99e-75	3.13e-56	-1	3.22e-82	-1	-1	972.8
GCF_004196035.1	-1	9.54e-06	-1	-1	2.17e-74	3.87e-76	7.31e-11	6.14e-12	7.33e-69	4.1e-91	1.4e-08	-1	0	1.47e-125	2.03e-26	2.39e-18	2.66e-07	-1	2.67e-11	-1	6.14e-78	3.22e-76	8.76e-57	-1	1.22e-82	-1	-1	1070.1
GCF_004196045.1	-1	9.45e-06	-1	-1	1.51e-74	6.71e-76	8.2e-11	5.77e-13	9.16e-69	4.86e-91	4.81e-09	-1	0	4.44e-125	1.57e-26	2.24e-18	2.64e-07	-1	2.16e-11	-1	4.43e-78	8.22e-75	6.16e-57	-1	9.85e-83	-1	-1	953.1
GCF_004196055.1	-1	9.28e-06	-1	-1	1.36e-74	3.67e-70	1.87e-10	2.65e-12	7.01e-69	1.01e-91	9.2e-09	3.88e-10	0	4.57e-125	1.43e-30	2.47e-18	2.59e-07	-1	1.86e-11	-1	4.88e-78	1.38e-75	3.03e-56	-1	3.09e-82	-1	-1	969
GCF_004196095.1	-1	9.34e-06	-1	-1	1.37e-74	5.45e-75	1.9e-10	2.64e-12	7.23e-69	6.16e-91	9.18e-09	3.9e-10	0	4.7e-125	1.44e-30	2.47e-18	2.6e-07	-1	1.86e-11	-1	5.02e-78	1.69e-75	2.99e-56	-1	3.03e-82	-1	-1	969
GCF_004196115.1	-1	9.59e-06	-1	-1	8.83e-75	4.98e-64	1.1e-09	4.14e-10	2.36e-35	9.62e-88	2.97e-07	1.17e-11	5.16e-179	6.89e-125	8.68e-31	6.84e-19	2.67e-07	-1	2.79e-12	-1	4.48e-78	9e-74	6.85e-56	-1	9.22e-82	-1	-1	1134.7
GCF_004196125.1	-1	-1	-1	-1	1.43e-74	5.98e-76	6.57e-11	2.37e-12	9.28e-69	1.27e-90	1.41e-08	-1	0	2.11e-124	7.26e-27	4.16e-18	2.6e-07	-1	1.55e-11	-1	4.37e-78	2.97e-76	7e-57	-1	1.17e-82	-1	-1	1192.6
GCF_004196135.1	4.92e-32	2.62e-09	-1	-1	2.93e-74	8.09e-65	8.03e-11	2.4e-10	8.74e-40	1.23e-87	4.96e-09	1.17e-11	1.12e-178	6.98e-125	8.74e-31	3.94e-18	2.6e-07	-1	1.36e-11	-1	4.42e-78	5.16e-76	6.41e-57	-1	1.04e-82	-1	-1	893.2
GCF_004196145.1	-1	9.34e-06	-1	-1	1.9e-74	3.25e-75	3.85e-16	2.33e-12	2.87e-69	6.95e-91	8.44e-09	-1	0	1.65e-124	4e-26	3.6e-18	2.61e-07	-1	2.59e-11	-1	4.63e-83	2.01e-76	6.06e-57	-1	9.67e-83	-1	-1	1040.6
GCF_004196155.1	-1	9.34e-06	-1	-1	1.9e-74	3.24e-75	3.84e-16	2.33e-12	2.84e-69	6.93e-91	8.43e-09	-1	0	1.65e-124	4e-26	3.6e-18	2.61e-07	-1	2.59e-11	-1	4.63e-83	2.01e-76	6.24e-57	-1	1.02e-82	-1	-1	1040.6
GCF_004196215.1	-1	-1	-1	1.61e-09	1.14e-74	4.8e-76	7.39e-11	2.69e-12	1.84e-69	3.92e-91	8.92e-08	-1	0	6.5e-125	1.74e-26	2.41e-18	2.76e-07	-1	4.51e-11	-1	4.64e-78	2.22e-76	6.6e-57	-1	1.07e-82	-1	-1	915
GCF_004196225.1	-1	3.37e-14	-1	-1	1.71e-75	8.66e-66	1.03e-16	3.48e-10	1.62e-33	1.11e-86	5.23e-13	6.66e-09	7.45e-177	1.03e-123	2.07e-30	1e-18	2.64e-07	-1	8.02e-11	-1	1.22e-77	6.55e-67	6.58e-57	-1	7.79e-82	-1	-1	75.8
GCF_004196335.1	1.24e-21	1.2e-37	1.59e-124	-1	2.73e-137	1.07e-69	5.82e-15	1.23e-12	2.4e-73	2.72e-99	1.65e-16	1.2e-25	2.88e-176	1.1e-136	4.15e-38	1.14e-23	2.51e-07	-1	-1	-1	5.05e-80	3.55e-75	7.13e-69	-1	1.3e-93	5.71e-08	7.88e-18	881
GCF_004212445.1	6.97e-29	1.4e-18	0	-1	2.45e-122	1.11e-66	2.08e-18	2.09e-15	8.64e-75	1.07e-77	-1	2.13e-14	0	4.23e-131	1.24e-34	1.47e-22	6.41e-08	-1	1e-08	-1	3.5e-83	9.69e-85	1.74e-62	-1	4.49e-83	3.96e-27	-1	1534.4
GCF_004217285.1	1.07e-38	1.56e-08	-1	6.49e-07	6.4e-131	2.11e-60	-1	2.06e-06	3.46e-49	2.49e-84	1.33e-07	8.49e-12	5.11e-152	3.34e-117	8.13e-23	1.12e-22	1.79e-07	-1	2.96e-11	-1	4.98e-87	6.24e-73	6.87e-69	-1	1.97e-100	3.5e-30	1.53e-09	-1
GCF_004217355.1	3.04e-10	-1	-1	-1	1.02e-78	9.3e-65	4.34e-11	3.05e-13	7.8e-41	2.33e-77	-1	4.86e-10	1.29e-157	9.68e-128	5.8e-33	1.39e-19	3.15e-07	-1	1.29e-10	-1	6.5e-88	2.5e-72	3.5e-67	-1	6.65e-90	-1	-1	-1
GCF_004217425.1	4.17e-11	4.63e-11	-1	-1	7.23e-129	2.38e-97	1.17e-13	1.56e-14	5.48e-95	7.81e-89	5.23e-07	2.82e-06	5.11e-168	1.21e-124	5.35e-35	7.97e-16	5.6e-06	-1	-1	-1	5.65e-81	0	1.95e-54	-1	5.06e-101	3.3e-06	2.45e-08	79.5
GCF_004217635.1	1.27e-38	1.3e-11	-1	-1	1.12e-122	8.22e-71	1.96e-19	8.66e-12	2.48e-51	1.84e-104	1.77e-80	2.31e-24	1.29e-145	1.08e-117	3.44e-26	1.68e-27	8.41e-06	1.1e-35	1.66e-11	-1	9.26e-82	0	2.58e-67	-1	6.32e-97	1.45e-27	-1	386.6
GCF_004295505.1	-1	7.15e-11	-1	9.93e-06	6.7e-96	1.23e-64	5.33e-19	9.73e-10	5.58e-58	7.43e-82	1.45e-81	1.1e-30	1.27e-178	3.8e-122	6.23e-24	6.6e-26	5.22e-07	5.16e-39	4.43e-09	-1	1.62e-84	2.75e-81	3.09e-66	-1	2.1e-96	3.64e-27	5.26e-10	333
GCF_004305975.1	-1	4.64e-41	-1	6.64e-09	2.18e-106	5.31e-60	9.33e-20	1.48e-08	1.18e-31	5.12e-73	7.31e-13	2.03e-40	5.03e-163	5.82e-108	1.01e-16	3.39e-18	2.35e-06	-1	-1	-1	1.81e-81	9.79e-67	1.09e-63	-1	1.46e-105	9.65e-35	3.17e-24	225.8
GCF_004320085.1	2.38e-31	3.18e-07	-1	7.22e-06	7.19e-125	3.03e-66	4.98e-16	6.25e-10	2.35e-62	2.59e-180	-1	6.59e-33	0	6.42e-131	2.5e-30	8.4e-25	7.15e-09	-1	5.31e-09	-1	1.33e-81	0	8.45e-66	-1	1.4e-99	1.49e-06	2.49e-06	337.2
GCF_004328625.1	7.27e-40	-1	-1	-1	6.84e-79	2.27e-75	3.36e-26	8.41e-13	1.09e-69	2.48e-93	-1	9.64e-21	0	2e-125	6.1e-24	1.21e-19	9.55e-07	-1	3.44e-40	-1	2.18e-86	1.33e-73	2.54e-67	-1	5.91e-88	8.95e-16	-1	112.1
GCF_004334925.1	3.29e-100	8.13e-08	-1	3.01e-06	3.33e-138	7.98e-62	3.07e-08	4.57e-16	4.75e-48	5.83e-78	2.33e-08	1.09e-26	0	1.18e-146	2.55e-30	3.73e-24	3.48e-07	-1	9.69e-10	-1	1.05e-111	1.27e-101	6.33e-81	-1	1.91e-92	1.75e-24	4.89e-08	726.8
GCF_004337435.2	-1	1.01e-11	-1	7.4e-06	1.08e-85	8.18e-61	8.85e-15	6.41e-09	4.1e-49	1.3e-77	1.88e-08	8.83e-22	5.89e-164	1.06e-133	9.98e-18	1.64e-25	7.67e-07	-1	6.44e-13	-1	1.52e-85	0	7.76e-78	-1	1.13e-116	-1	-1	139.8
GCF_004341025.1	-1	6.79e-09	-1	-1	3.8e-117	3.14e-45	-1	-1	3.23e-54	6.42e-40	1.22e-07	-1	3.13e-99	2.83e-52	2.2e-22	1.11e-27	1.26e-06	6.7e-16	1.44e-11	-1	1.63e-87	5.95e-39	3.38e-69	-1	1.33e-104	6.25e-30	-1	-1
GCF_004341055.1	2.23e-40	1.22e-15	-1	1.78e-07	1.58e-127	2.17e-72	1.8e-08	4.25e-12	1.31e-54	1.18e-87	4.06e-07	6.75e-12	0	6.52e-153	2.71e-33	2.98e-25	2.97e-09	-1	1.64e-12	-1	8.53e-90	6.68e-81	2.15e-78	-1	1.61e-107	1.39e-06	-1	951.6
GCF_004341655.1	9.77e-37	1.22e-18	-1	1.41e-10	2.52e-131	1.21e-68	6.1e-17	1.75e-15	2.98e-53	3.58e-90	5.4e-09	1.75e-43	2.2e-179	1.21e-157	2.23e-32	3.73e-23	7.07e-08	-1	7.19e-46	-1	2.59e-80	2.86e-78	1.45e-68	-1	5.64e-98	9.64e-28	5.22e-07	337.4
GCF_004342105.1	3.21e-60	1.33e-09	-1	-1	4.29e-118	3.06e-65	3.53e-18	3.73e-12	5.05e-68	2.99e-72	5.2e-08	7.03e-24	9.59e-161	1.19e-115	3.07e-28	5.46e-25	8.95e-09	-1	8.75e-48	-1	8.05e-88	4.21e-81	1.4e-76	-1	1.07e-129	-1	-1	70.3
GCF_004342785.1	1.05e-17	2.99e-40	3.21e-112	-1	6.32e-121	4.27e-69	7.42e-20	1.49e-15	5.75e-82	1.2e-81	1.08e-09	1.69e-14	0	7.07e-131	9.76e-31	1.59e-20	1.66e-06	-1	7.04e-11	-1	3.89e-87	5.9e-75	6.17e-66	-1	1.41e-94	-1	-1	928.9
GCF_004343295.1	5.6e-19	1.4e-09	-1	2.06e-11	2.69e-122	4.89e-67	2.32e-13	4.62e-12	1.53e-53	1.75e-84	2.35e-09	4.68e-28	9.06e-165	1.17e-136	3.05e-28	9.91e-28	9.5e-08	-1	8.99e-12	7.21e-15	1.83e-71	2.04e-65	4.09e-65	-1	1.47e-93	-1	1.48e-07	79.5
GCF_004343515.1	5.23e-25	1.14e-14	-1	8.1e-08	1.16e-124	1.18e-53	3.51e-15	1.73e-08	2.33e-53	9.3e-71	2.54e-07	8.54e-13	4.09e-144	4.66e-113	3.55e-24	7.23e-30	5.05e-08	7.57e-38	2.09e-10	5.64e-14	3.63e-87	3.45e-70	7.65e-67	-1	7.72e-100	2.29e-29	-1	-1
GCF_004345865.1	-1	8.64e-09	-1	1.2e-13	1.59e-133	3.64e-69	1.37e-16	5.36e-12	2.01e-37	1.26e-106	2.42e-06	1.83e-30	0	7.7e-133	1.94e-31	5.8e-19	7.15e-09	-1	8.82e-11	-1	3.44e-78	0	1.03e-147	-1	2.59e-105	4.17e-07	-1	242
GCF_004346005.1	-1	6.13e-10	-1	2.67e-12	1.53e-121	2.75e-62	1.22e-17	3.02e-08	9.72e-57	1.61e-84	1.88e-08	6.01e-12	2.58e-167	5.8e-130	2.18e-24	1.48e-22	1.44e-06	5.46e-13	9.02e-13	-1	1.05e-87	1.09e-73	1.48e-71	-1	2.25e-96	-1	-1	-1
GCF_004346385.1	2.2e-20	1.12e-12	-1	6.66e-06	2.31e-127	5.64e-67	1.41e-18	2.6e-12	4.48e-51	1.26e-81	2e-08	4.5e-15	8.79e-151	1.09e-118	1.44e-28	4.75e-28	8.97e-07	-1	1.13e-10	-1	1.8e-87	8.81e-64	1.84e-68	-1	9.32e-93	-1	8.48e-09	194.5
GCF_004348315.1	3.18e-08	8.45e-13	-1	-1	1.32e-77	1.79e-56	3.09e-19	3.98e-11	3.3e-38	3.05e-84	2.82e-07	3.74e-24	2.44e-150	3.03e-111	2.96e-21	2.01e-13	1.05e-06	-1	-1	-1	1.85e-63	5.2e-83	2.25e-61	-1	1.28e-89	4.59e-30	-1	149
GCF_004348415.1	5.18e-22	1.15e-12	-1	1.01e-06	5.99e-73	4.84e-58	3.36e-23	1.55e-09	3.98e-40	1.06e-76	2.41e-08	1.31e-15	1.04e-155	1.97e-125	1.03e-23	5.35e-15	6.58e-06	-1	-1	-1	6.74e-68	0	1.39e-63	-1	2.27e-93	5.91e-30	-1	-1
GCF_004353505.1	1.49e-15	6.51e-37	2.74e-118	3.99e-10	6.18e-128	6.55e-64	1.42e-17	3.19e-13	1.72e-76	8.04e-72	8.65e-13	4.3e-19	1.35e-148	5.05e-120	1.69e-26	4.31e-25	3.85e-08	-1	2.04e-06	-1	9.95e-79	1.35e-147	1.12e-70	-1	2.65e-95	5e-28	-1	361.8
GCF_004353545.1	4.18e-15	7.11e-37	2.99e-118	4.36e-10	6.76e-128	7.16e-64	7.52e-18	3.48e-13	1.87e-76	8.75e-72	9.46e-13	4.7e-19	1.47e-148	5.52e-120	1.84e-26	4.71e-25	4.21e-08	-1	2.23e-06	-1	1.09e-78	1.48e-147	1.22e-70	-1	2.89e-95	5.46e-28	-1	361.8
GCF_004359235.1	3.91e-15	7.11e-37	2.99e-118	4.36e-10	6.75e-128	7.16e-64	7.51e-18	3.48e-13	1.87e-76	8.78e-72	9.45e-13	4.7e-19	1.48e-148	5.49e-120	1.85e-26	4.7e-25	4.21e-08	-1	2.23e-06	-1	1.09e-78	1.48e-147	1.22e-70	-1	2.89e-95	5.47e-28	-1	361.8
GCF_004363835.1	-1	1.69e-13	-1	-1	5.12e-132	1.3e-67	8.26e-18	1.35e-11	6.13e-58	1.98e-110	1.04e-08	1.35e-26	4.38e-166	1.25e-132	1.58e-26	3.09e-29	3.62e-07	-1	8.64e-06	-1	1.15e-82	1.01e-68	1.18e-73	-1	3.64e-92	1.93e-24	2.16e-07	349.8
GCF_004364215.1	-1	4.68e-42	-1	9.22e-08	1.53e-123	2.7e-60	3.27e-15	5.26e-10	7.92e-53	8.29e-72	9.42e-08	2.07e-27	8.94e-150	9.69e-122	6.81e-21	3.28e-29	3.02e-07	7.04e-19	7.59e-12	-1	7.75e-88	5.7e-69	2.17e-64	-1	7.37e-95	5.68e-26	3.83e-06	-1
GCF_004364245.1	3.76e-98	1.81e-40	-1	-1	1.03e-126	4.29e-66	2.12e-20	7.35e-14	2.23e-38	6.36e-74	5.53e-08	3.33e-23	5.68e-175	9.54e-112	2.13e-21	2.74e-18	1.18e-07	-1	2.07e-09	-1	1.01e-108	1.11e-150	9.77e-66	-1	4.19e-94	2.24e-06	-1	539.7
GCF_004364395.1	1.64e-41	6.28e-07	-1	6.84e-10	1.98e-133	5.85e-57	1.41e-15	5.97e-11	2.11e-55	7.76e-82	8.45e-08	6.21e-19	3.79e-159	1.94e-132	1.34e-23	1.72e-24	7.63e-08	-1	9.21e-11	-1	9.54e-82	1.27e-77	1.03e-68	-1	6.75e-97	3.19e-24	2.01e-06	406.6
GCF_004364835.1	2.09e-113	5.46e-55	0	8.44e-09	3.2e-116	1.44e-64	3.11e-11	4e-16	2.86e-55	1.64e-77	5.43e-88	2.15e-26	0	2.13e-136	1.87e-30	7.08e-24	1.76e-07	-1	7.21e-10	-1	2.46e-87	3e-81	1.17e-127	-1	0	-1	-1	2421.9
GCF_004365455.1	8.27e-39	3.16e-17	-1	1.73e-10	1.59e-135	1.46e-63	9.28e-16	3.13e-14	4.18e-49	6.01e-69	5.95e-06	6.66e-16	0	4.75e-152	9.31e-23	1.71e-52	7.24e-08	-1	2.36e-10	-1	1.34e-80	9.07e-66	6.11e-69	-1	1.21e-94	8.15e-28	3.69e-08	77.7
GCF_004365705.1	-1	1.29e-11	-1	7.8e-10	7.33e-130	3.35e-64	2e-11	9.03e-09	9.7e-59	6.14e-71	-1	4.09e-07	4.79e-149	2.07e-119	2.75e-20	7.57e-30	-1	7.22e-11	6.01e-15	-1	5.38e-82	1.62e-66	6.33e-62	-1	2.91e-105	2.48e-28	-1	-1
GCF_004368645.1	-1	7.11e-14	-1	-1	7.95e-104	4.18e-50	1.02e-14	5.59e-12	1.34e-52	1.26e-64	1.02e-07	2.63e-09	8.66e-95	1.09e-66	4.56e-16	4.49e-23	1.09e-06	-1	2.16e-13	-1	1.32e-84	1.54e-159	1.39e-77	-1	1.33e-107	-1	-1	-1
GCF_004368945.1	3.67e-18	8.07e-13	-1	-1	3.74e-121	9.84e-72	7.06e-14	4.92e-12	1.65e-33	9.89e-95	1.06e-09	2.69e-11	1.05e-168	2.62e-125	1.28e-21	6.71e-18	1.34e-07	-1	2.79e-11	-1	1.36e-76	1.28e-163	1.41e-68	-1	1.05e-104	6.17e-07	-1	251.3
GCF_004368985.1	3.67e-18	8.08e-13	-1	-1	3.74e-121	9.84e-72	7.06e-14	4.92e-12	1.03e-33	9.89e-95	1.06e-09	2.69e-11	1.05e-168	3.25e-125	1.28e-21	6.71e-18	1.34e-07	-1	2.79e-11	-1	1.35e-76	1.28e-163	1.41e-68	-1	1.05e-104	6.17e-07	-1	251.3
GCF_004403015.1	-1	1.83e-10	-1	-1	5.87e-127	2.43e-55	3.75e-10	2.57e-09	3.46e-59	6.68e-76	-1	2.58e-29	1.99e-154	1.22e-121	1.07e-23	4.12e-23	1.94e-06	-1	5.74e-13	-1	2.43e-79	2.89e-173	1.02e-68	-1	1.36e-98	2.27e-27	-1	181
GCF_004522685.1	2.06e-17	9.04e-26	-1	2.66e-52	8e-122	2.99e-56	5.06e-16	2.86e-13	1.08e-33	2.25e-98	2.64e-06	9.14e-06	0	2e-90	1.95e-22	7.7e-18	9.67e-07	-1	2.15e-10	3.24e-17	4.38e-115	0	3.05e-67	-1	6.8e-90	3.31e-07	-1	62.9
GCF_004524875.1	-1	-1	-1	-1	1.4e-127	1.74e-63	1.5e-17	1.53e-11	8.92e-54	3.56e-74	9.22e-09	3.33e-18	7.7e-166	2.02e-145	3.5e-27	2.75e-18	2.19e-08	-1	5.84e-07	-1	3.03e-79	4.48e-70	1.48e-66	-1	3.85e-92	1.51e-29	-1	-1
GCF_004563805.1	-1	4.97e-09	-1	7.12e-06	4e-135	6.08e-61	1.56e-16	3.05e-12	7.66e-66	2.04e-73	6.97e-10	1.08e-29	0	3.95e-155	2.1e-23	9.05e-59	6.25e-12	-1	8.04e-12	3.89e-14	4.76e-79	2.17e-66	1.46e-71	-1	1.85e-103	2.22e-26	-1	-1
GCF_004684775.1	1.03e-39	2.23e-31	0	2.3e-07	1.06e-131	1.04e-68	5.44e-18	2.78e-16	5.2e-75	8.88e-76	5.84e-10	2.5e-18	2.63e-161	3.26e-114	1.21e-29	1.79e-28	1.92e-08	1.96e-26	2.86e-08	-1	5.05e-85	1.09e-64	2.11e-76	-1	6.8e-98	4.18e-27	-1	1063.2
GCF_004684805.1	2.99e-37	1.88e-09	-1	-1	2.08e-132	4.27e-73	7.02e-19	1.35e-10	8.65e-110	1.11e-78	1.07e-06	2.37e-32	4.71e-144	1.38e-101	1.72e-25	8.42e-23	3.96e-08	-1	1.39e-10	-1	3.24e-87	3.44e-76	6.5e-69	-1	6.73e-97	-1	-1	293.9
GCF_004768505.1	7.61e-25	2.1e-12	-1	-1	6.86e-130	2.04e-51	9.07e-18	-1	3.53e-49	4.22e-113	2.44e-06	2.57e-11	3.43e-112	3.9e-79	2.92e-08	1.59e-25	-1	-1	4.46e-47	-1	6.32e-81	2.39e-168	2.9e-66	-1	2.56e-108	1.18e-32	1.16e-07	-1
GCF_004784465.1	-1	-1	-1	-1	4.67e-78	1.35e-70	1.34e-09	1.43e-14	1.18e-39	1.15e-83	-1	3.64e-19	2.81e-164	6.08e-130	4.16e-33	1.25e-20	4.57e-08	-1	2.79e-10	-1	8.46e-89	5.85e-82	1.45e-67	-1	1.57e-89	-1	-1	61.1
GCF_004784475.1	-1	3.86e-12	-1	-1	5.28e-102	2.31e-65	3.14e-19	3.39e-13	2.69e-35	1.4e-79	-1	4.38e-16	3.27e-177	6.24e-134	1.27e-23	1.2e-20	6.73e-07	-1	3.25e-11	-1	3.39e-112	1.77e-102	1.02e-67	-1	7.4e-91	1.77e-15	-1	292.9
GCF_004794175.1	6.71e-101	4.4e-08	-1	-1	1.48e-133	2.79e-60	1.39e-08	3.41e-16	1.35e-48	1.25e-79	2.49e-06	1.72e-26	0	7.95e-145	1.62e-30	1.2e-23	3.07e-08	-1	2.99e-09	-1	8.06e-116	3.54e-101	4.32e-70	-1	3.22e-95	8.67e-28	2.82e-09	318.4
GCF_004794665.1	1.14e-42	8.84e-19	-1	-1	2.26e-123	2.83e-67	3.93e-21	2.02e-15	2.35e-77	3.78e-81	-1	1.37e-34	4.16e-175	8.84e-130	1.13e-28	2.59e-22	2.18e-07	-1	3.04e-10	-1	1.08e-86	2.9e-170	6.14e-69	-1	8.04e-142	-1	-1	772.8
GCF_004794975.1	4.91e-41	6.22e-07	-1	7.17e-10	4.99e-134	4.42e-57	1.48e-15	6.39e-11	1.26e-54	1.3e-81	3.82e-08	2.12e-29	6.98e-160	4.46e-132	1.68e-23	1.8e-24	8.43e-08	-1	9.58e-11	-1	1.68e-81	6.98e-78	7.75e-69	-1	8.42e-97	7.47e-25	5.71e-07	545.5
GCF_004795015.1	8.84e-43	2.15e-13	-1	5.72e-07	1.97e-135	1.01e-66	2.54e-17	1.71e-12	1.59e-63	1.95e-80	8.83e-06	1.23e-29	2.09e-169	3.02e-124	1.21e-23	1.64e-29	6.56e-08	-1	1.82e-12	-1	1.2e-78	4.26e-77	3.68e-71	-1	6.95e-91	-1	2.87e-06	-1
GCF_004795035.1	-1	1.68e-12	-1	5.51e-10	8.82e-127	3.35e-62	2.84e-17	1.64e-12	1.34e-51	3.81e-76	5.09e-07	8.11e-25	2.33e-146	6.11e-124	3.07e-24	5.26e-29	1.81e-07	-1	4.34e-25	-1	9.25e-79	8.26e-66	1.99e-70	-1	6.96e-89	-1	-1	83.2
GCF_004795055.1	1.5e-107	1.05e-07	-1	3.69e-10	2.98e-127	7.16e-68	3.52e-22	3.23e-13	4.05e-50	1.01e-105	5.91e-08	2.18e-42	1.47e-170	3.24e-126	9.89e-29	5.89e-24	7.13e-08	-1	1.33e-08	-1	9.62e-81	0	6.17e-66	-1	4.21e-90	1.46e-27	8.39e-09	701.7
GCF_004795105.1	-1	3.98e-08	-1	1.49e-10	3.73e-131	2.85e-70	2e-16	4.6e-12	2.49e-52	1.92e-79	2.2e-06	1.11e-35	4.2e-142	6.29e-131	8.63e-23	4.13e-28	2.86e-07	1.22e-36	2.34e-13	5.62e-16	1.76e-78	5.16e-68	2.98e-73	-1	2.52e-87	1.84e-31	-1	-1
GCF_004795115.1	9.85e-176	1.55e-80	0	5.56e-155	0	0	9.43e-129	1.04e-35	0	0	1.28e-177	0	0	0	0	0	0	2.7e-125	0	1.08e-137	0	0	0	2.63e-37	0	1.81e-77	5.38e-108	68137
GCF_004795155.1	4.62e-18	7.51e-13	-1	-1	1.2e-121	7.3e-72	6.8e-14	4.76e-12	7.67e-37	3.37e-94	3.17e-08	2.58e-11	5.45e-169	4.82e-133	2.45e-22	6.25e-18	1.29e-07	-1	2.68e-11	-1	1.24e-76	6.23e-163	1.28e-68	-1	9.7e-105	1.73e-07	-1	261.9
GCF_004795255.1	-1	1.96e-06	-1	-1	1.32e-75	5.02e-66	2.52e-19	1.11e-12	1.75e-41	3.1e-91	-1	2.28e-07	1.79e-161	1.98e-128	1.57e-29	1.69e-16	8.56e-07	-1	3.29e-13	-1	1.86e-85	0	3.73e-64	-1	2.88e-93	6.37e-12	1.85e-08	79.5
GCF_004795715.1	3.23e-16	1.08e-07	-1	-1	2.91e-121	3.59e-75	4.99e-12	4.33e-11	5.22e-31	2.04e-96	5.72e-07	4.25e-22	1.21e-173	2.64e-133	5.89e-21	3.04e-18	1.72e-07	6.72e-37	4.39e-11	-1	4.74e-78	1.08e-170	1.2e-71	-1	2.61e-102	2.49e-32	-1	310
GCF_004798565.1	-1	4.4e-09	-1	-1	1.25e-124	4.65e-18	-1	-1	7.01e-35	9.79e-13	3.11e-11	1.56e-10	6.13e-21	2.5e-16	-1	3.75e-19	2.26e-08	4.7e-39	3.35e-12	-1	4.48e-82	2.62e-14	2.72e-62	-1	7.19e-88	9.25e-07	-1	-1
GCF_004798575.1	3.45e-28	1.23e-18	0	-1	5.59e-128	1.01e-66	3.63e-18	2.74e-15	5.73e-75	8.1e-77	1.59e-07	5.62e-14	0	2.61e-132	6.25e-35	1.59e-22	7.08e-08	-1	6.84e-09	-1	3.08e-83	1.52e-83	2.99e-62	-1	9.27e-81	4.07e-27	-1	1506.3
GCF_004803895.1	2.73e-22	5.59e-11	-1	1.06e-07	4.34e-133	6.27e-68	1.03e-16	1.72e-12	4.85e-51	3.31e-80	6.22e-10	9.43e-23	3.91e-166	1.36e-132	7.83e-23	6.15e-22	1.38e-06	5.22e-38	3.67e-13	-1	4.09e-78	3.98e-166	8.22e-61	-1	8.07e-103	1.41e-28	2.6e-08	-1
GCF_005047355.1	1.39e-59	5.25e-13	-1	1.3e-06	6.2e-125	2.63e-59	7.4e-19	8.88e-08	3.39e-51	1.48e-52	9.89e-25	3.84e-19	5.35e-85	2.21e-66	-1	2.88e-22	1.16e-07	-1	1.03e-09	-1	5.26e-81	1.24e-58	5.36e-57	-1	2.35e-83	-1	-1	150.8
GCF_005048155.1	7.46e-12	2.9e-38	1e-117	4.26e-10	1.42e-128	4.72e-68	7.69e-21	4.3e-13	3.43e-76	9.63e-89	1.81e-10	8.32e-27	5.54e-151	3.64e-109	1.21e-30	4.3e-24	2.52e-07	-1	1.86e-10	-1	2.9e-82	0	3.53e-66	-1	2.59e-85	-1	-1	70.3
GCF_005222485.1	5.97e-21	1.25e-33	-1	7.43e-08	9.95e-117	2.18e-64	9.5e-19	3.14e-10	9.44e-67	2.39e-77	6.44e-15	1.13e-28	4.4e-170	1.04e-121	9.25e-25	3.82e-25	1.4e-06	-1	2.84e-57	4.27e-13	3.33e-83	1.22e-167	1.59e-70	-1	3.01e-103	-1	4.58e-07	406.7
GCF_005234185.1	-1	1.48e-08	-1	1.06e-11	7.39e-133	3.43e-68	3.16e-17	1.25e-15	1.03e-62	1.54e-100	2.01e-09	1.61e-24	0	1.29e-125	7.11e-32	3.1e-24	2.25e-08	3.77e-42	5.55e-10	-1	6.32e-80	0	2.47e-71	-1	3.78e-96	7.71e-22	1.19e-09	633.3
GCF_005280195.1	3.18e-42	3.01e-18	-1	1.66e-10	4.97e-124	1.88e-66	2.17e-17	2.59e-16	1.07e-50	1.35e-77	5e-09	2.15e-08	2.37e-175	1.91e-122	7.23e-32	1.74e-18	1.1e-06	-1	4.31e-12	-1	6.31e-85	2.76e-73	1.4e-61	-1	7.65e-149	4.96e-23	-1	489.1
GCF_005280215.1	8.36e-37	1.77e-18	-1	1.43e-10	2.55e-128	6.92e-66	2.58e-16	6.13e-16	4.77e-72	2.82e-76	1.65e-09	1.03e-09	1.35e-176	6.23e-125	6.11e-32	2.91e-20	2.66e-07	-1	4.17e-12	-1	3.53e-84	9.36e-76	9.8e-62	-1	1.88e-146	4.59e-24	-1	544.1
GCF_005405925.1	-1	1.08e-11	-1	-1	3.33e-107	5.31e-68	1.14e-15	2.45e-17	4.05e-83	2.44e-91	8.01e-08	1.7e-11	4.43e-180	3.27e-137	1.74e-30	3.08e-26	8.23e-07	-1	7.7e-12	3.83e-14	8.52e-83	3.28e-84	3.83e-96	-1	6.08e-109	-1	8.99e-08	-1
GCF_005405945.1	4.17e-22	1.09e-34	-1	-1	4.66e-98	9.2e-66	1.42e-17	5.83e-17	2.88e-75	1.15e-91	1.24e-06	3.69e-37	3.26e-178	1.35e-134	8.39e-31	7.42e-26	4.44e-06	-1	2e-11	3.04e-14	1.79e-81	5.18e-157	6.7e-68	-1	3.81e-94	1.68e-06	-1	874
GCF_005405965.1	1.12e-13	1.92e-07	-1	1.39e-51	5.06e-127	2.39e-68	8.55e-20	9.86e-15	3.56e-63	4.18e-87	3.96e-08	4.25e-21	0	4.34e-128	3.08e-30	6.26e-23	1.42e-06	-1	4e-13	-1	1.76e-80	1.1e-76	1.37e-132	-1	1.57e-89	4.51e-28	-1	-1
GCF_005405985.1	7.63e-18	1.93e-07	-1	1.39e-51	4.43e-127	2.4e-68	1.6e-19	9.87e-15	3.57e-63	2.05e-87	3.05e-08	4.26e-21	0	2.88e-128	3.08e-30	6.28e-23	1.4e-07	-1	4e-13	-1	1.77e-80	2.58e-75	1.37e-132	-1	1.57e-89	3.59e-28	-1	-1
GCF_005406005.1	-1	1.57e-07	-1	6.67e-11	1.21e-104	1.89e-68	9.39e-19	2.28e-12	2.8e-63	8.1e-88	2.01e-12	3.36e-21	0	8.11e-128	3.29e-17	4.96e-23	1.11e-07	-1	3.16e-13	-1	1.4e-80	8.71e-77	6.34e-133	-1	1.24e-89	3.57e-28	-1	-1
GCF_005490965.1	2.9e-16	-1	-1	2.29e-09	2.87e-121	1.86e-77	2.98e-14	5.9e-11	1.36e-31	6.8e-87	2.87e-08	1.49e-21	5.59e-171	1.39e-133	4.22e-21	7.07e-18	9.18e-07	6.05e-36	1.93e-11	-1	3.26e-78	5.12e-81	9.52e-72	-1	6.84e-102	3.65e-32	-1	321
GCF_005517195.1	7.88e-20	1.56e-16	-1	-1	4.7e-125	4.06e-64	3.3e-15	5.17e-14	2.27e-57	2.07e-75	3.13e-07	4.75e-29	1.16e-166	4.05e-143	1.79e-26	4.82e-58	1.48e-07	-1	4.41e-11	-1	3.25e-88	8.74e-174	1.43e-68	-1	6.48e-94	1.87e-32	-1	193.2
GCF_005519465.1	4.45e-09	3.96e-08	-1	-1	2.06e-91	9.75e-62	3.32e-19	2.82e-13	9.94e-80	2.47e-121	-1	1.93e-08	0	1.92e-117	1.65e-34	3.44e-24	3.23e-07	-1	-1	-1	1.41e-81	0	1.2e-115	-1	1.95e-98	-1	-1	222.1
GCF_005768555.2	-1	2.97e-15	7.08e-90	-1	1.18e-128	2.29e-57	4.72e-16	3.71e-12	9.16e-53	3.1e-75	5.93e-09	1.79e-22	2.39e-164	7.38e-107	1.36e-14	2.33e-28	1.5e-07	1.72e-29	2.46e-09	-1	1.85e-113	2.56e-157	2.42e-66	-1	0	1.35e-25	-1	131
GCF_005786655.1	-1	1.82e-15	1.1e-84	-1	1.11e-128	2.43e-59	5.47e-16	4.96e-12	9.21e-80	9.32e-75	5.67e-10	7.47e-26	8.07e-165	6.41e-133	1.16e-19	3.06e-28	8.95e-08	2e-39	2.99e-09	-1	7.66e-113	5.9e-165	8.04e-67	-1	0	1.42e-24	-1	81.4
GCF_005795905.1	9.6e-115	1.45e-63	0	5.73e-113	0	0	1.37e-93	1.26e-25	0	0	1.65e-130	0	0	0	1.17e-153	0	9.88e-161	6.38e-112	4.32e-137	1.04e-95	0	0	0	1.38e-12	0	2.94e-34	-1	32855.6
GCF_005860785.2	5.9e-22	1.88e-10	-1	4.9e-12	1.66e-132	3e-64	4.94e-15	4.62e-13	4.5e-53	1.86e-75	4.14e-43	4.55e-39	1.62e-162	1.25e-128	3.28e-23	1.65e-25	1.78e-07	9.25e-42	1.3e-11	-1	1.03e-77	0	1.09e-70	-1	6.22e-106	2.13e-26	5.39e-10	112
GCF_005869865.1	1.49e-109	1.97e-51	0	7.87e-06	2.77e-128	9.28e-60	3.67e-18	2.02e-12	3.05e-53	1.72e-71	3.65e-09	7.26e-22	5.57e-142	4.29e-116	2.24e-14	1.14e-23	1.6e-07	1.44e-36	6.29e-12	-1	1.09e-81	6.7e-55	1.13e-136	-1	0	1.79e-28	-1	1640
GCF_005938145.1	5.03e-34	3.57e-10	-1	-1	1.15e-119	9.52e-73	1.07e-16	4.62e-16	4.11e-80	3.77e-93	3.12e-07	6.08e-07	0	5.73e-139	1.53e-29	5.17e-30	8.19e-08	-1	2.34e-11	9.1e-16	7.32e-83	2.27e-86	1.58e-97	-1	1.07e-101	-1	-1	150.8
GCF_005981925.1	9.01e-53	1.11e-08	-1	-1	1.21e-129	5.3e-68	5.76e-24	1.98e-11	2.1e-61	3.56e-79	5.6e-08	3.3e-12	1.78e-149	1.64e-117	1.24e-25	2.48e-22	2.45e-08	-1	1.51e-09	-1	7.39e-79	1.33e-64	2.93e-68	-1	0	2.43e-25	2.06e-07	251.7
GCF_005981935.1	-1	9.9e-09	-1	6.13e-07	3.56e-131	9.15e-45	4.97e-18	-1	1.11e-49	2.09e-46	2.02e-08	4.93e-06	6.91e-81	1.21e-63	1.87e-12	3.35e-22	3.09e-08	-1	7.21e-10	-1	4.19e-79	1.51e-56	3.88e-69	-1	7.63e-109	2.93e-26	-1	-1
GCF_005981965.1	-1	9.59e-09	-1	6.85e-07	8.59e-130	1.15e-44	1.17e-17	-1	4.08e-51	7.9e-45	2.26e-08	4.97e-08	1.76e-78	2.2e-62	-1	1.83e-22	3.35e-08	-1	7.66e-10	-1	5.45e-79	3.43e-56	6.66e-69	-1	1.19e-108	6.04e-25	-1	-1
[truncated: 812 more rows]

## Sheet: Table_S4
Supplementary Table S4. TBLASTN and BLASTN results of the 15 proteins and the whole nucleotide sequences of the setomimycin gene cluster in the 2,062 Streptomyces genomes
[truncated: 2,063 more rows]

[truncated: 2 more sheets: Table_S5, Table_S7]
